# Supplementary material for: Poultry Food Assess Risk Model for Salmonella and Chicken Eggs in Riyadh, Saudi Arabia
Source: Foods. 2025 Sep 30;14(19):3382. doi: 10.3390/foods14193382 (PMC12523519; doi:10.3390/foods14193382)
Supplement: Supplementary file 1 [file foods-14-03382-s001.zip]

Archive with 1 entries (1 files):
- foods-3859916-supplementary.xlsm
