# Supplementary material for: Poultry Food Assess Risk Model for Salmonella and Chicken Eggs in Riyadh, Saudi Arabia
Source: Foods. 2025 Sep 30;14(19):3382. doi: 10.3390/foods14193382 (PMC12523519; doi:10.3390/foods14193382)
Supplement: Supplementary file 1 [file foods-14-03382-s001.zip › foods-3859916-supplementary.xlsm]

## Sheet: C
Spreadsheet (!)	Description		Farm-to-Retail
C	Contents		(Contamination)
S	Consumer Survey		↓
D	Data Input		Home Storage	→	Kitchen Fomites
1	Contamination at Retail		(Growth)		(Contamination)
2	Growth in Home Storage		↓		↓
3	Contamination of Kitchen Fomites		Cooking		RTE Food
4	Contamination of RTE Food		(Death)		(Contamination)
5	Growth on RTE Food		↓		↓
6	Death from Cooking		↓		RTE Food
7	Dose-Response		↓		(Growth)
A	Arrays		↓		↓
			Consumption
			(Dose-Response)
			↓	↓	↓
			No Exposure	No Response	Infection
			Salmonella and Chicken Eggs		↓
					Illness
					↓
					Hospital
					↓
					Death

## Sheet: S
Meal Preparation Practice	Category	Category 1	Category 2	Category 3	Category 4	Category 5		Fried Egg Doneness Chart ↓
Home Storage Time	4									Survey Results
Home Storage Temperature	2									Factor	Score
Hygiene	3							423133225		Home Storage Time	4		Vector	Meal preparation practice (hygiene)	Category
Meal preparation time	1							↑		Home Storage Temperature	2		Utensils	Used same utensils to prepare raw eggs and other food but washed utensils with soap and water after preparing raw eggs	2
Kitchen temperature	3							To maintain confidentiality, only return this code.		Hygiene	3		Hands	Used same hands to prepare raw eggs and other food but washed hands with soap and water after preparing raw eggs	2
Fried Egg Doneness	3							PFARM S!		Meal preparation time	1		Good Hygiene Practices
Food Consumption Behavior	Category	Category 1	Category 2	Category 3	Category 4	Category 5				Kitchen temperature	3		FALSE		1
Chicken eggs	2							Item	Fat + Protein (g)	Fried Egg Doneness	3		TRUE		0
Beverage	2							Chicken Egg	25.0432	Portion size	2		FALSE		1
Side #1	2							Tea	0	Food Consumption Behaivor	2		TRUE		0
Side #2	2							Turkey	30.6432	Consumer Health & Immunity	5		TRUE		0
Condiment #1	3							Avocado	19.4432				Hygiene score →		2
Condiment #2	2							Sour Cream	4.914
Dessert	3							Ketchup	0.171
Antacid Tablets	1							Yogurt	8.064
Consumer Heath and Immunity	Category	Category 1	Category 2	Category 3	Category 4	Category 5		Meal	0.113542
Age	4							Enter height and weight and then use BMI Category to select response for Body Mass Index
Boday Mass Index	1							Height (inches)	Weight (lbs)	Body Mass Index (BMI)	BMI Category
Diabetes	2							69	151	22.2986	Normal
Cancer	2
Autoimmune Disease	3
Pregnancy	1
Corticosteriod Medication	1
Acid Reflux Medication	5
Oral Antibiotic Medication	2

## Sheet: _xltb_storage_
XL Toolbox Settings
	export_path	C:\Users\Thomas Oscar\Documents\My Documents\2022\2022Y I!.png

## Sheet: RiskSerializationData8
Written By Version	8.2.0
Serialization Major Version	4
Serialization Minor Version	0
Browse Record	Display Mode	Sens Graph Type	Cond Sens Settings	Scenario Settings	Selected Scenario				Distribution Options	Distribution GS	Distribution Curves		Sens Tornado Options	Sens Tornado GS	Sens Tornado Curves		Scen Tornado Options	Scen Tornado GS	Scen Tornado Curves		Sens Spider Option	Sens Spider GS	Sens Spider Curves
#NAME?	0	3			0				TRUE	GF1_rK0qDwEAEwCxAAwjACcAPABEAFgAWQBnAHUAjACtAKcAKwD//wAAAAAAAAEEAAAAAAdHZW5lcmFsAAAAAQJTcAEAAQEQAAIAAQpTdGF0aXN0aWNzAwEBAP8BAQEBAQABAQEABAAAAAEBAQEBAAEBAQAEAAAAAXkAAg8AAlNwAAAA/9wUPAEAAAIAAgCUAJ4AAQEDAZqZmZmZmak/AAA0MzMzMzPTPwEFAAEBAQABAQEA	#NAME?

## Sheet: D
Egg weight	62	g	PFARM D!
Mean meal size	2.384	eggs
Lot size	29800	eggs
Meals	12500	iterations
Egg Testing
	Native Microflora	Minimum	Mode	Maximum
	Log Number per egg	4.09	4.11	6.24
	Salmonella	Minimum	Mode	Maximum
	Log Number per egg	0	1.583	3.338
Code	0	1	2	3	4	5	6	7	8	9	10	11	12	13
Serotype	None	Stanley	Cerro	Winston	Enteritidis	Typhimurium	Heidelberg	Obogu	Blijdorp	Bareilly	Infantis	Minnesota	Kentucky	Other
Prevalence	93	1	4	1	1	0	0	0	0	0	0	0	0	0
Zoonotic Potential	0	#NAME?	#NAME?	0.1	#NAME?	#NAME?	#NAME?	0.1	0.1	#NAME?	#NAME?	#NAME?	#NAME?	#NAME?
Consumer Survey	#NAME?	1	2	3	4	5	6	7	8	9	10	11	12	13	14	15	16	17	18	19	20	21	22	23	24	25	26	27	28	29	30	31	32	33	34	35	36	37	38	39	40	41	42	43	44	45	46	47	48
Home Storage Time	#NAME?	4	4	5	5	4	2	3	4	4	5	5	2	4	5	5	4	3	5	5	3	2	4	5	5	5	4	4	2	4	3	2	4	2	4	3	1	4	4	4	3	4	3	4	3	5	3	2	4
Home Storage Temperature	#NAME?	1	1	1	1	1	1	1	1	1	2	2	2	3	1	1	1	1	1	1	1	1	3	2	1	1	1	1	1	1	3	2	1	1	1	1	1	1	1	1	1	1	1	1	1	1	1	1	1
Hygiene	#NAME?	1	3	3	4	1	1	3	3	1	4	3	2	3	1	1	4	5	1	5	3	1	4	4	1	2	2	2	1	3	3	3	3	3	3	4	1	2	1	3	2	2	3	3	3	2	3	3	3
Meal preparation time	#NAME?	1	1	1	1	1	1	1	1	1	1	1	1	1	1	2	2	2	1	1	1	1	1	1	1	1	1	1	1	1	1	1	1	1	1	1	2	1	1	1	1	1	1	1	1	1	1	1	1
Kitchen temperature	#NAME?	1	1	3	2	2	2	1	3	1	3	1	1	1	1	1	1	2	3	1	1	1	3	3	1	1	2	2	1	1	1	1	2	2	2	2	2	2	2	1	2	2	1	2	3	2	2	2	3
Fried Egg Doneness	#NAME?	2	3	1	4	4	3	2	3	4	3	3	1	2	2	4	4	5	3	4	4	1	3	3	4	4	2	2	1	1	4	1	1	1	2	2	2	1	2	2	4	2	3	3	2	1	3	1	1
Eggs	#NAME?	3	2	2	4	3	3	5	3	3	3	3	1	3	3	5	4	4	5	4	4	5	3	3	4	2	3	2	1	1	3	1	2	3	5	2	4	1	2	2	2	2	2	3	2	2	2	2	1
Food Consumption Behaivor	#NAME?	3	1	1	2	2	1	1	2	2	1	3	2	2	5	4	3	1	1	3	4	3	3	1	2	1	4	3	2	3	3	2	2	3	2	1	1	1	2	1	2	1	1	2	2	2	2	1	1
Consumer Health & Immunity	#NAME?	2	4	5	3	3	3	4	4	4	4	3	2	2	2	4	4	3	4	3	2	2	2	5	4	5	5	4	2	3	2	3	3	4	3	3	3	3	4	3	5	3	3	3	3	4	4	3	3
		18	20	22	26	21	17	21	24	21	26	24	14	21	21	27	27	26	24	27	23	17	26	27	23	22	24	21	12	18	23	16	19	20	23	19	17	16	19	18	22	18	18	22	20	20	21	16	18
[truncated: 82 more columns]

## Sheet: 1
Farm-to-Retail (Contamination)
Salmonella Number (N)			Zoonotic Potential (ZP)
Frequency	Egg	N1	Code	Name	Composite	Full
#NAME?	1	#NAME?	#NAME?	#NAME?	#NAME?	#NAME?
#NAME?	2	#NAME?	#NAME?	#NAME?	#NAME?	#NAME?
#NAME?	3	#NAME?	#NAME?	#NAME?	#NAME?	#NAME?
#NAME?	4	#NAME?	#NAME?	#NAME?	#NAME?	#NAME?
#NAME?	5	#NAME?	#NAME?	#NAME?	#NAME?	#NAME?
Eggs	#NAME?	#NAME?	#NAME?
Native Microflora (NM)			PFARM 1!
	Egg	NM1
	1	#NAME?
	2	#NAME?
	3	#NAME?
	4	#NAME?
	5	#NAME?
	Sum	#NAME?

## Sheet: 2
Growth during Home Storage					Salmonella
Home Storage Condition					Consumer →	#NAME?	Before	After		Jameson Effect
Input	Unit	Range	Value	°F ↓	Egg	ZP1	N1	N2	Serotype	Jameson time (h)	Time for growth (h)	Log increase	Antilog increase
Temperature	oC	4 to 30	#NAME?	#NAME?	1	#NAME?	#NAME?	#NAME?	#NAME?	300	#NAME?	#NAME?	#NAME?
Time	h	0 to 504	#NAME?	#NAME?	2	#NAME?	#NAME?	#NAME?	#NAME?	300	#NAME?	#NAME?	#NAME?
Home Storage Time	Risk category	#NAME?	Days	Days ↑	3	#NAME?	#NAME?	#NAME?	#NAME?	300	#NAME?	#NAME?	#NAME?
	Minimum (h)	#NAME?	#NAME?		4	#NAME?	#NAME?	#NAME?	#NAME?	300	#NAME?	#NAME?	#NAME?
	Maximum (h)	#NAME?	#NAME?		5	#NAME?	#NAME?	#NAME?	#NAME?	300	#NAME?	#NAME?	#NAME?
Home Storage Temperature	Risk category	#NAME?	°F ↓		Meal		#NAME?	#NAME?
	Minimum (°C)	#NAME?	#NAME?		Native Microflora
	Maximum (°C)	#NAME?	#NAME?				Before	After	Spoilage	Jameson Effect
Growth Parameters		NM	Salmonella	Both	Egg		NM1	NM2		Jameson time (h)	Time for growth (h)	Log increase	Antilog increase
Proportion of yolk membrane integrity at retail				#NAME?	1		#NAME?	#NAME?	#NAME?	#NAME?	#NAME?	#NAME?	#NAME?
Yolk membrane depletion time for home storage (h)				#NAME?	2		#NAME?	#NAME?	#NAME?	#NAME?	#NAME?	#NAME?	#NAME?
Time for growth (h)		#NAME?	#NAME?		3		#NAME?	#NAME?	#NAME?	#NAME?	#NAME?	#NAME?	#NAME?
Lag time (h)		#NAME?	300		4		#NAME?	#NAME?	#NAME?	#NAME?	#NAME?	#NAME?	#NAME?
Growth rate (log/h)		#NAME?	#NAME?		5		#NAME?	#NAME?	#NAME?	#NAME?	#NAME?	#NAME?	#NAME?
Maximum population density (log number/egg)		6.2e+09		9.79239	Meal		#NAME?	#NAME?	#NAME?
Farm-to-Retail	Temperature (°C)	Time (days)	Yolk Membrane Depletion Time (days)	Proportion of Yolk Membrane Inegrity Loss	Minimum temperature (°C)	Most likely temperature (°C)	Maximum temperature (°C)	Minimum time (days)	Most likely time (days)	Maximum time (days)	PFARM2!
Farm	#NAME?	#NAME?	#NAME?	#NAME?	20.3	28.3	34.9	0		0.67
Storage before processing	#NAME?	#NAME?	#NAME?	#NAME?	7.22	23.89	32.22	0.04	0.25	1
Processing	#NAME?	#NAME?	#NAME?	#NAME?	7.22	15.56	32.22	0.004	0.01	0.25
Storage after processing	#NAME?	#NAME?	#NAME?	#NAME?	5	7.22	32.22	0.04	2	3
Transportation	#NAME?	#NAME?	#NAME?	#NAME?	20.3	28.3	34.9	0.04	0.25	1
Retail	#NAME?	#NAME?	#NAME?	#NAME?	4.44	7.22	32.22	0	7	14
			Sum	#NAME?	10.7232	8.22115	32.4447	0.124	9.51	19.92
				°F →	51.3018	46.7981	90.4004	2.976	228.24	478.08	← hours
								NM		Se
		t	NM	t	Se		t	LT	GR	LT	GR
		0	4.23139	0	1.93952		4	279.769	0.0312476	300	0
		235.2	4.23139	240.28	1.93952		4.1	272.722	0.0322325	300	0
		236.2	4.78409	241.28	2.47282		4.2	265.852	0.0332326	300	0
		237.2	5.33679	242.28	3.00612		4.3	259.155	0.0342479	300	0
		238.2	5.88949	243.28	3.53942		4.4	252.627	0.0352786	300	0
		239.2	6.44219	244.28	4.07272		4.5	246.263	0.0363245	300	0
		240.2	6.99489	245.28	4.60602		4.6	240.06	0.0373858	300	0
		241.2	7.54759	246.28	5.13932		4.7	234.013	0.0384623	300	0
		242.2	8.10029	247.28	5.67262		4.8	228.118	0.039554	300	0
		243.2	8.65299	248.28	6.20592		4.9	222.372	0.0406611	300	0
		244.2	9.20569	249.28	6.73922		5	216.77	0.0417834	300	0
		245.2	9.75839	250.28	7.27252		5.1	211.31	0.0429211	300	0
		245.3	9.79156	251.28	7.30452		5.2	205.987	0.044074	300	0
		396.8	9.79156	252.28	7.30452	2.01612e+07	5.3	200.798	0.0452421	300	0
						1	5.4	195.74	0.0464256	300	0
							5.5	190.81	0.0476243	300	0
							5.6	186.003	0.0488383	300	0
							5.7	181.318	0.0500676	300	0
							5.8	176.75	0.0513122	300	0
							5.9	172.298	0.0525721	300	0
							6	167.958	0.0538472	300	0
							6.1	163.727	0.0551376	300	0
							6.2	159.603	0.0564433	300	1.59938e-05
							6.3	155.582	0.0577643	300	6.39746e-05
							6.4	151.663	0.0591005	300	0.000143942
							6.5	147.843	0.0604521	300	0.000255894
							6.6	144.119	0.0618189	300	0.000399831
							6.7	140.488	0.063201	300	0.000575752
							6.8	136.949	0.0645983	300	0.000783656
							6.9	133.5	0.066011	300	0.00102354
							7	130.137	0.0674389	300	0.00129541
							7.1	126.859	0.0688821	300	0.00159925
							7.2	123.663	0.0703406	300	0.00193508
							7.3	120.548	0.0718144	300	0.00230288
							7.4	117.511	0.0733034	300	0.00270266
							7.5	114.551	0.0748077	300	0.00313442
							7.6	111.666	0.0763273	300	0.00359814
							7.7	108.853	0.0778622	300	0.00409385
							7.8	106.111	0.0794124	300	0.00462152
							7.9	103.438	0.0809778	300	0.00518116
							8	100.832	0.0825585	300	0.00577277
							8.1	98.2924	0.0841545	300	0.00639635
							8.2	95.8164	0.0857658	300	0.0070519
							8.3	93.4028	0.0873924	300	0.0077394
							8.4	91.05	0.0890342	300	0.00845888
							8.5	88.7565	0.0906913	300	0.00921031
							8.6	86.5207	0.0923637	300	0.0099937
							8.7	84.3412	0.0940514	300	0.010809
							8.8	82.2167	0.0957544	300	0.0116563
							8.9	80.1457	0.0974726	280.003	0.0125356
							9	78.1268	0.0992061	261.029	0.0134468
							9.1	76.1588	0.100955	243.92	0.01439
							9.2	74.2403	0.102719	228.44	0.0153651
							9.3	72.3702	0.104498	214.389	0.0163721
							9.4	70.5472	0.106293	201.596	0.0174111
							9.5	68.7702	0.108103	189.914	0.018482
							9.6	67.0378	0.109928	179.22	0.0195849
							9.7	65.3492	0.111769	169.404	0.0207197
							9.8	63.703	0.113624	160.373	0.0218864
							9.9	62.0983	0.115495	152.046	0.0230851
							10	60.5341	0.117382	144.351	0.0243157
							10.1	59.0092	0.119283	137.226	0.0255782
							10.2	57.5228	0.1212	130.616	0.0268726
							10.3	56.0738	0.123132	124.473	0.0281989
							10.4	54.6613	0.12508	118.753	0.0295572
							10.5	53.2844	0.127042	113.418	0.0309474
							10.6	51.9422	0.12902	108.436	0.0323694
							10.7	50.6337	0.131014	103.774	0.0338234
							10.8	49.3583	0.133022	99.4072	0.0353093
							10.9	48.1149	0.135046	95.3103	0.0368271
							11	46.9029	0.137085	91.4617	0.0383767
							11.1	45.7215	0.139139	87.8416	0.0399583
							11.2	44.5697	0.141209	84.4324	0.0415717
							11.3	43.447	0.143294	81.218	0.043217
							11.4	42.3526	0.145394	78.1838	0.0448942
							11.5	41.2857	0.14751	75.3166	0.0466033
							11.6	40.2457	0.149641	72.6044	0.0483442
							11.7	39.232	0.151787	70.0362	0.0501169
							11.8	38.2437	0.153948	67.602	0.0519216
							11.9	37.2804	0.156125	65.2925	0.0537581
							12	36.3413	0.158316	63.0996	0.0556264
							12.1	35.4258	0.160524	61.0153	0.0575265
							12.2	34.5335	0.162746	59.0328	0.0594585
							12.3	33.6636	0.164984	57.1454	0.0614223
							12.4	32.8156	0.167237	55.3471	0.0634179
							12.5	31.989	0.169505	53.6325	0.0654454
							12.6	31.1832	0.171789	51.9964	0.0675046
							12.7	30.3976	0.174088	50.4342	0.0695957
							12.8	29.6319	0.176402	48.9413	0.0717185
							12.9	28.8855	0.178731	47.5139	0.0738731
							13	28.1579	0.181076	46.1481	0.0760595
							13.1	27.4486	0.183436	44.8404	0.0782777
							13.2	26.7572	0.185811	43.5875	0.0805276
							13.3	26.0831	0.188202	42.3866	0.0828093
							13.4	25.4261	0.190607	41.2346	0.0851227
							13.5	24.7856	0.193028	40.129	0.0874678
							13.6	24.1613	0.195465	39.0674	0.0898447
							13.7	23.5527	0.197916	38.0474	0.0922533
							13.8	22.9594	0.200383	37.0669	0.0946936
							13.9	22.381	0.202866	36.1239	0.0971656
							14	21.8172	0.205363	35.2165	0.0996692
							14.1	21.2677	0.207876	34.3429	0.102205
							14.2	20.7319	0.210404	33.5014	0.104772
							14.3	20.2097	0.212947	32.6906	0.10737
							14.4	19.7006	0.215506	31.9089	0.110001
							14.5	19.2044	0.21808	31.155	0.112662
							14.6	18.7206	0.220669	30.4275	0.115356
							14.7	18.249	0.223273	29.7253	0.118081
							14.8	17.7893	0.225893	29.0472	0.120838
							14.9	17.3412	0.228528	28.392	0.123626
							15	16.9044	0.231178	27.7589	0.126446
							15.1	16.4786	0.233844	27.1467	0.129297
							15.2	16.0635	0.236525	26.5546	0.13218
							15.3	15.6589	0.239221	25.9817	0.135095
							15.4	15.2644	0.241932	25.4273	0.138041
							15.5	14.8799	0.244659	24.8904	0.141018
							15.6	14.5051	0.247401	24.3704	0.144027
							15.7	14.1397	0.250158	23.8666	0.147068
							15.8	13.7835	0.252931	23.3783	0.150139
							15.9	13.4363	0.255718	22.9049	0.153243
							16	13.0978	0.258521	22.4457	0.156377
							16.1	12.7679	0.26134	22.0003	0.159543
							16.2	12.4463	0.264173	21.5681	0.162741
							16.3	12.1328	0.267022	21.1485	0.165969
							16.4	11.8271	0.269886	20.7411	0.169229
							16.5	11.5292	0.272766	20.3454	0.17252
							16.6	11.2388	0.275661	19.961	0.175843
							16.7	10.9557	0.278571	19.5874	0.179197
							16.8	10.6797	0.281496	19.2243	0.182582
							16.9	10.4107	0.284437	18.8712	0.185998
							17	10.1485	0.287392	18.5278	0.189445
							17.1	9.89282	0.290364	18.1937	0.192924
							17.2	9.64362	0.29335	17.8686	0.196434
							17.3	9.4007	0.296352	17.5522	0.199974
							17.4	9.16389	0.299369	17.2442	0.203546
							17.5	8.93305	0.302401	16.9443	0.207149
							17.6	8.70803	0.305449	16.6522	0.210783
							17.7	8.48868	0.308511	16.3676	0.214448
							17.8	8.27485	0.311589	16.0903	0.218143
							17.9	8.0664	0.314683	15.8201	0.22187
							18	7.86321	0.317792	15.5566	0.225628
							18.1	7.66514	0.320915	15.2997	0.229416
							18.2	7.47205	0.324055	15.0492	0.233235
							18.3	7.28383	0.327209	14.8048	0.237085
							18.4	7.10035	0.330379	14.5664	0.240966
							18.5	6.9215	0.333564	14.3337	0.244877
							18.6	6.74714	0.336764	14.1066	0.248819
							18.7	6.57718	0.33998	13.8849	0.252792
							18.8	6.41151	0.343211	13.6685	0.256795
							18.9	6.25	0.346457	13.4571	0.260829
							19	6.09256	0.349718	13.2506	0.264893
							19.1	5.93909	0.352995	13.0489	0.268987
							19.2	5.78949	0.356287	12.8518	0.273112
							19.3	5.64365	0.359595	12.6592	0.277268
							19.4	5.50149	0.362917	12.471	0.281453
							19.5	5.3629	0.366255	12.2869	0.285669
							19.6	5.22781	0.369608	12.107	0.289915
							19.7	5.09612	0.372976	11.931	0.294192
							19.8	4.96775	0.37636	11.7589	0.298498
							19.9	4.84262	0.379759	11.5905	0.302834
							20	4.72063	0.383173	11.4258	0.3072
							20.1	4.60172	0.386603	11.2646	0.311596
							20.2	4.4858	0.390048	11.1068	0.316022
							20.3	4.3728	0.393508	10.9524	0.320478
							20.4	4.26265	0.396983	10.8012	0.324963
							20.5	4.15528	0.400474	10.6532	0.329478
							20.6	4.05061	0.40398	10.5083	0.334023
							20.7	3.94857	0.407501	10.3663	0.338597
							20.8	3.84911	0.411037	10.2273	0.3432
							20.9	3.75215	0.414589	10.091	0.347833
							21	3.65763	0.418156	9.95758	0.352495
							21.1	3.5655	0.421739	9.8268	0.357187
							21.2	3.47568	0.425336	9.69862	0.361907
							21.3	3.38813	0.428949	9.573	0.366656
							21.4	3.30278	0.432577	9.44984	0.371435
							21.5	3.21959	0.436221	9.32911	0.376242
							21.6	3.13848	0.439879	9.21072	0.381078
							21.7	3.05943	0.443553	9.09463	0.385942
							21.8	2.98236	0.447243	8.98076	0.390835
							21.9	2.90723	0.450947	8.86908	0.395757
							22	2.834	0.454667	8.75952	0.400707
							22.1	2.76261	0.458402	8.65204	0.405685
							22.2	2.69302	0.462153	8.54657	0.410691
							22.3	2.62519	0.465918	8.44307	0.415725
							22.4	2.55906	0.469699	8.3415	0.420788
							22.5	2.49459	0.473495	8.24181	0.425878
							22.6	2.43176	0.477307	8.14394	0.430995
							22.7	2.3705	0.481134	8.04787	0.43614
							22.8	2.31079	0.484976	7.95354	0.441313
							22.9	2.25258	0.488833	7.86091	0.446513
							23	2.19584	0.492706	7.76996	0.45174
							23.1	2.14052	0.496594	7.68063	0.456994
							23.2	2.0866	0.500497	7.59288	0.462275
							23.3	2.03404	0.504415	7.50669	0.467583
							23.4	1.9828	0.508349	7.42202	0.472917
							23.5	1.93286	0.512298	7.33884	0.478278
							23.6	1.88417	0.516262	7.2571	0.483664
							23.7	1.83671	0.520242	7.17678	0.489077
							23.8	1.79044	0.524237	7.09784	0.494516
							23.9	1.74534	0.528247	7.02027	0.499981
							24	1.70137	0.532272	6.94401	0.505471
							24.1	1.65852	0.536313	6.86906	0.510987
							24.2	1.61674	0.540369	6.79537	0.516528
							24.3	1.57601	0.54444	6.72293	0.522094
							24.4	1.53631	0.548527	6.6517	0.527685
							24.5	1.49761	0.552629	6.58166	0.5333
							24.6	1.45989	0.556746	6.51278	0.53894
							24.7	1.42312	0.560878	6.44505	0.544604
							24.8	1.38727	0.565026	6.37843	0.550292
							24.9	1.35232	0.569189	6.31291	0.556004
							25	1.31826	0.573367	6.24845	0.561739
							25.1	1.28505	0.57756	6.18505	0.567498
							25.2	1.25268	0.581769	6.12267	0.573279
							25.3	1.22112	0.585993	6.0613	0.579084
							25.4	1.19036	0.590233	6.00091	0.584911
							25.5	1.16038	0.594487	5.9415	0.59076
							25.6	1.13115	0.598757	5.88303	0.596632
							25.7	1.10266	0.603042	5.82549	0.602525
							25.8	1.07488	0.607343	5.76886	0.608439
							25.9	1.0478	0.611659	5.71312	0.614375
							26	1.02141	0.61599	5.65826	0.620332
							26.1	0.99568	0.620336	5.60426	0.626309
							26.2	0.970599	0.624697	5.55111	0.632306
							26.3	0.94615	0.629074	5.49878	0.638324
							26.4	0.922317	0.633466	5.44726	0.644361
							26.5	0.899083	0.637874	5.39654	0.650417
							26.6	0.876436	0.642296	5.3466	0.656492
							26.7	0.854358	0.646734	5.29743	0.662586
							26.8	0.832837	0.651188	5.24901	0.668697
							26.9	0.811858	0.655656	5.20133	0.674827
							27	0.791407	0.66014	5.15438	0.680974
							27.1	0.771472	0.664639	5.10815	0.687138
							27.2	0.752038	0.669153	5.06261	0.693318
							27.3	0.733095	0.673683	5.01776	0.699515
							27.4	0.714628	0.678228	4.97359	0.705728
							27.5	0.696627	0.682788	4.93008	0.711955
							27.6	0.679079	0.687364	4.88723	0.718198
							27.7	0.661973	0.691954	4.84502	0.724455
							27.8	0.645298	0.69656	4.80344	0.730726
							27.9	0.629043	0.701182	4.76249	0.73701
							28	0.613197	0.705818	4.72214	0.743307
							28.1	0.597751	0.71047	4.68239	0.749617
							28.2	0.582693	0.715137	4.64324	0.755938
							28.3	0.568015	0.71982	4.60466	0.762271
							28.4	0.553707	0.724518	4.56666	0.768614
							28.5	0.539759	0.729231	4.52922	0.774968
							28.6	0.526163	0.733959	4.49233	0.781331
							28.7	0.512909	0.738702	4.45599	0.787703
							28.8	0.499988	0.743461	4.42019	0.794084
							28.9	0.487394	0.748235	4.38491	0.800472
							29	0.475116	0.753025	4.35016	0.806867
							29.1	0.463148	0.757829	4.31591	0.813269
							29.2	0.451482	0.762649	4.28218	0.819676
							29.3	0.440109	0.767485	4.24894	0.826089
							29.4	0.429022	0.772335	4.21619	0.832506
							29.5	0.418215	0.777201	4.18392	0.838926
							29.6	0.407681	0.782082	4.15213	0.845349
							29.7	0.397411	0.786978	4.12081	0.851774
							29.8	0.3874	0.79189	4.08996	0.8582
							29.9	0.377642	0.796817	4.05956	0.864626
							30	0.368129	0.801759	4.02961	0.871052

## Sheet: 3
Cross-contamination of Kitchen Fomites
Risk Category	Minimum	Maximum
#NAME?	#NAME?	#NAME?		Cross-contamination of Kitchen Fomites				Cross-contamination of Kitchen Fomites				Cross-contamination of Kitchen Fomites				Cross-contamination of Kitchen Fomites
Egg 1				Egg 2				Egg 3				Egg 4				Egg 5
Native Microflora (NM)		Salmonella		Native Microflora		Salmonella		Native Microflora		Salmonella		Native Microflora		Salmonella		Native Microflora		Salmonella
NM2	NM3	N2	N3	NM2	NM3	N2	N3	NM2	NM3	N2	N3	NM2	NM3	N2	N3	NM2	NM3	N2	N3
#NAME?	#NAME?	#NAME?	#NAME?	#NAME?	#NAME?	#NAME?	#NAME?	#NAME?	#NAME?	#NAME?	#NAME?	#NAME?	#NAME?	#NAME?	#NAME?	#NAME?	#NAME?	#NAME?	#NAME?
Transfer rate →	#NAME?			Transfer rate →	#NAME?			Transfer rate →	#NAME?			Transfer rate →	#NAME?			Transfer rate →	#NAME?
	Salmonella	Transferred (0 = no; 1 = yes)	Rand		Salm	Transferred (0 = no; 1 = yes)	Rand		Salm	Transferred (0 = no; 1 = yes)	Rand		Salm	Transferred (0 = no; 1 = yes)	Rand		Salm	Transferred (0 = no; 1 = yes)	Rand
PFARM 3!	1	#NAME?	#NAME?		1	#NAME?	#NAME?		1	#NAME?	#NAME?		1	#NAME?	#NAME?		1	#NAME?	#NAME?
	2	#NAME?	#NAME?		2	#NAME?	#NAME?		2	#NAME?	#NAME?		2	#NAME?	#NAME?		2	#NAME?	#NAME?
	3	#NAME?	#NAME?		3	#NAME?	#NAME?		3	#NAME?	#NAME?		3	#NAME?	#NAME?		3	#NAME?	#NAME?
	4	#NAME?	#NAME?		4	#NAME?	#NAME?		4	#NAME?	#NAME?		4	#NAME?	#NAME?		4	#NAME?	#NAME?
	5	#NAME?	#NAME?		5	#NAME?	#NAME?		5	#NAME?	#NAME?		5	#NAME?	#NAME?		5	#NAME?	#NAME?
	6	#NAME?	#NAME?		6	#NAME?	#NAME?		6	#NAME?	#NAME?		6	#NAME?	#NAME?		6	#NAME?	#NAME?
	7	#NAME?	#NAME?		7	#NAME?	#NAME?		7	#NAME?	#NAME?		7	#NAME?	#NAME?		7	#NAME?	#NAME?
	8	#NAME?	#NAME?		8	#NAME?	#NAME?		8	#NAME?	#NAME?		8	#NAME?	#NAME?		8	#NAME?	#NAME?
	9	#NAME?	#NAME?		9	#NAME?	#NAME?		9	#NAME?	#NAME?		9	#NAME?	#NAME?		9	#NAME?	#NAME?
	10	#NAME?	#NAME?		10	#NAME?	#NAME?		10	#NAME?	#NAME?		10	#NAME?	#NAME?		10	#NAME?	#NAME?
	11	#NAME?	#NAME?		11	#NAME?	#NAME?		11	#NAME?	#NAME?		11	#NAME?	#NAME?		11	#NAME?	#NAME?
	12	#NAME?	#NAME?		12	#NAME?	#NAME?		12	#NAME?	#NAME?		12	#NAME?	#NAME?		12	#NAME?	#NAME?
	13	#NAME?	#NAME?		13	#NAME?	#NAME?		13	#NAME?	#NAME?		13	#NAME?	#NAME?		13	#NAME?	#NAME?
	14	#NAME?	#NAME?		14	#NAME?	#NAME?		14	#NAME?	#NAME?		14	#NAME?	#NAME?		14	#NAME?	#NAME?
	15	#NAME?	#NAME?		15	#NAME?	#NAME?		15	#NAME?	#NAME?		15	#NAME?	#NAME?		15	#NAME?	#NAME?
	16	#NAME?	#NAME?		16	#NAME?	#NAME?		16	#NAME?	#NAME?		16	#NAME?	#NAME?		16	#NAME?	#NAME?
	17	#NAME?	#NAME?		17	#NAME?	#NAME?		17	#NAME?	#NAME?		17	#NAME?	#NAME?		17	#NAME?	#NAME?
	18	#NAME?	#NAME?		18	#NAME?	#NAME?		18	#NAME?	#NAME?		18	#NAME?	#NAME?		18	#NAME?	#NAME?
	19	#NAME?	#NAME?		19	#NAME?	#NAME?		19	#NAME?	#NAME?		19	#NAME?	#NAME?		19	#NAME?	#NAME?
	20	#NAME?	#NAME?		20	#NAME?	#NAME?		20	#NAME?	#NAME?		20	#NAME?	#NAME?		20	#NAME?	#NAME?
	21	#NAME?	#NAME?		21	#NAME?	#NAME?		21	#NAME?	#NAME?		21	#NAME?	#NAME?		21	#NAME?	#NAME?
	22	#NAME?	#NAME?		22	#NAME?	#NAME?		22	#NAME?	#NAME?		22	#NAME?	#NAME?		22	#NAME?	#NAME?
	23	#NAME?	#NAME?		23	#NAME?	#NAME?		23	#NAME?	#NAME?		23	#NAME?	#NAME?		23	#NAME?	#NAME?
	24	#NAME?	#NAME?		24	#NAME?	#NAME?		24	#NAME?	#NAME?		24	#NAME?	#NAME?		24	#NAME?	#NAME?
	25	#NAME?	#NAME?		25	#NAME?	#NAME?		25	#NAME?	#NAME?		25	#NAME?	#NAME?		25	#NAME?	#NAME?
	26	#NAME?	#NAME?		26	#NAME?	#NAME?		26	#NAME?	#NAME?		26	#NAME?	#NAME?		26	#NAME?	#NAME?
	27	#NAME?	#NAME?		27	#NAME?	#NAME?		27	#NAME?	#NAME?		27	#NAME?	#NAME?		27	#NAME?	#NAME?
	28	#NAME?	#NAME?		28	#NAME?	#NAME?		28	#NAME?	#NAME?		28	#NAME?	#NAME?		28	#NAME?	#NAME?
	29	#NAME?	#NAME?		29	#NAME?	#NAME?		29	#NAME?	#NAME?		29	#NAME?	#NAME?		29	#NAME?	#NAME?
	30	#NAME?	#NAME?		30	#NAME?	#NAME?		30	#NAME?	#NAME?		30	#NAME?	#NAME?		30	#NAME?	#NAME?
	31	#NAME?	#NAME?		31	#NAME?	#NAME?		31	#NAME?	#NAME?		31	#NAME?	#NAME?		31	#NAME?	#NAME?
	32	#NAME?	#NAME?		32	#NAME?	#NAME?		32	#NAME?	#NAME?		32	#NAME?	#NAME?		32	#NAME?	#NAME?
	33	#NAME?	#NAME?		33	#NAME?	#NAME?		33	#NAME?	#NAME?		33	#NAME?	#NAME?		33	#NAME?	#NAME?
	34	#NAME?	#NAME?		34	#NAME?	#NAME?		34	#NAME?	#NAME?		34	#NAME?	#NAME?		34	#NAME?	#NAME?
	35	#NAME?	#NAME?		35	#NAME?	#NAME?		35	#NAME?	#NAME?		35	#NAME?	#NAME?		35	#NAME?	#NAME?
	36	#NAME?	#NAME?		36	#NAME?	#NAME?		36	#NAME?	#NAME?		36	#NAME?	#NAME?		36	#NAME?	#NAME?
	37	#NAME?	#NAME?		37	#NAME?	#NAME?		37	#NAME?	#NAME?		37	#NAME?	#NAME?		37	#NAME?	#NAME?
	38	#NAME?	#NAME?		38	#NAME?	#NAME?		38	#NAME?	#NAME?		38	#NAME?	#NAME?		38	#NAME?	#NAME?
	39	#NAME?	#NAME?		39	#NAME?	#NAME?		39	#NAME?	#NAME?		39	#NAME?	#NAME?		39	#NAME?	#NAME?
	40	#NAME?	#NAME?		40	#NAME?	#NAME?		40	#NAME?	#NAME?		40	#NAME?	#NAME?		40	#NAME?	#NAME?
	41	#NAME?	#NAME?		41	#NAME?	#NAME?		41	#NAME?	#NAME?		41	#NAME?	#NAME?		41	#NAME?	#NAME?
	42	#NAME?	#NAME?		42	#NAME?	#NAME?		42	#NAME?	#NAME?		42	#NAME?	#NAME?		42	#NAME?	#NAME?
	43	#NAME?	#NAME?		43	#NAME?	#NAME?		43	#NAME?	#NAME?		43	#NAME?	#NAME?		43	#NAME?	#NAME?
	44	#NAME?	#NAME?		44	#NAME?	#NAME?		44	#NAME?	#NAME?		44	#NAME?	#NAME?		44	#NAME?	#NAME?
	45	#NAME?	#NAME?		45	#NAME?	#NAME?		45	#NAME?	#NAME?		45	#NAME?	#NAME?		45	#NAME?	#NAME?
	46	#NAME?	#NAME?		46	#NAME?	#NAME?		46	#NAME?	#NAME?		46	#NAME?	#NAME?		46	#NAME?	#NAME?
	47	#NAME?	#NAME?		47	#NAME?	#NAME?		47	#NAME?	#NAME?		47	#NAME?	#NAME?		47	#NAME?	#NAME?
	48	#NAME?	#NAME?		48	#NAME?	#NAME?		48	#NAME?	#NAME?		48	#NAME?	#NAME?		48	#NAME?	#NAME?
	49	#NAME?	#NAME?		49	#NAME?	#NAME?		49	#NAME?	#NAME?		49	#NAME?	#NAME?		49	#NAME?	#NAME?
	50	#NAME?	#NAME?		50	#NAME?	#NAME?		50	#NAME?	#NAME?		50	#NAME?	#NAME?		50	#NAME?	#NAME?
	51	#NAME?	#NAME?		51	#NAME?	#NAME?		51	#NAME?	#NAME?		51	#NAME?	#NAME?		51	#NAME?	#NAME?
	52	#NAME?	#NAME?		52	#NAME?	#NAME?		52	#NAME?	#NAME?		52	#NAME?	#NAME?		52	#NAME?	#NAME?
	53	#NAME?	#NAME?		53	#NAME?	#NAME?		53	#NAME?	#NAME?		53	#NAME?	#NAME?		53	#NAME?	#NAME?
	54	#NAME?	#NAME?		54	#NAME?	#NAME?		54	#NAME?	#NAME?		54	#NAME?	#NAME?		54	#NAME?	#NAME?
	55	#NAME?	#NAME?		55	#NAME?	#NAME?		55	#NAME?	#NAME?		55	#NAME?	#NAME?		55	#NAME?	#NAME?
	56	#NAME?	#NAME?		56	#NAME?	#NAME?		56	#NAME?	#NAME?		56	#NAME?	#NAME?		56	#NAME?	#NAME?
	57	#NAME?	#NAME?		57	#NAME?	#NAME?		57	#NAME?	#NAME?		57	#NAME?	#NAME?		57	#NAME?	#NAME?
	58	#NAME?	#NAME?		58	#NAME?	#NAME?		58	#NAME?	#NAME?		58	#NAME?	#NAME?		58	#NAME?	#NAME?
	59	#NAME?	#NAME?		59	#NAME?	#NAME?		59	#NAME?	#NAME?		59	#NAME?	#NAME?		59	#NAME?	#NAME?
	60	#NAME?	#NAME?		60	#NAME?	#NAME?		60	#NAME?	#NAME?		60	#NAME?	#NAME?		60	#NAME?	#NAME?
	61	#NAME?	#NAME?		61	#NAME?	#NAME?		61	#NAME?	#NAME?		61	#NAME?	#NAME?		61	#NAME?	#NAME?
	62	#NAME?	#NAME?		62	#NAME?	#NAME?		62	#NAME?	#NAME?		62	#NAME?	#NAME?		62	#NAME?	#NAME?
	63	#NAME?	#NAME?		63	#NAME?	#NAME?		63	#NAME?	#NAME?		63	#NAME?	#NAME?		63	#NAME?	#NAME?
	64	#NAME?	#NAME?		64	#NAME?	#NAME?		64	#NAME?	#NAME?		64	#NAME?	#NAME?		64	#NAME?	#NAME?
	65	#NAME?	#NAME?		65	#NAME?	#NAME?		65	#NAME?	#NAME?		65	#NAME?	#NAME?		65	#NAME?	#NAME?
	66	#NAME?	#NAME?		66	#NAME?	#NAME?		66	#NAME?	#NAME?		66	#NAME?	#NAME?		66	#NAME?	#NAME?
	67	#NAME?	#NAME?		67	#NAME?	#NAME?		67	#NAME?	#NAME?		67	#NAME?	#NAME?		67	#NAME?	#NAME?
	68	#NAME?	#NAME?		68	#NAME?	#NAME?		68	#NAME?	#NAME?		68	#NAME?	#NAME?		68	#NAME?	#NAME?
	69	#NAME?	#NAME?		69	#NAME?	#NAME?		69	#NAME?	#NAME?		69	#NAME?	#NAME?		69	#NAME?	#NAME?
	70	#NAME?	#NAME?		70	#NAME?	#NAME?		70	#NAME?	#NAME?		70	#NAME?	#NAME?		70	#NAME?	#NAME?
	71	#NAME?	#NAME?		71	#NAME?	#NAME?		71	#NAME?	#NAME?		71	#NAME?	#NAME?		71	#NAME?	#NAME?
	72	#NAME?	#NAME?		72	#NAME?	#NAME?		72	#NAME?	#NAME?		72	#NAME?	#NAME?		72	#NAME?	#NAME?
	73	#NAME?	#NAME?		73	#NAME?	#NAME?		73	#NAME?	#NAME?		73	#NAME?	#NAME?		73	#NAME?	#NAME?
	74	#NAME?	#NAME?		74	#NAME?	#NAME?		74	#NAME?	#NAME?		74	#NAME?	#NAME?		74	#NAME?	#NAME?
	75	#NAME?	#NAME?		75	#NAME?	#NAME?		75	#NAME?	#NAME?		75	#NAME?	#NAME?		75	#NAME?	#NAME?
	76	#NAME?	#NAME?		76	#NAME?	#NAME?		76	#NAME?	#NAME?		76	#NAME?	#NAME?		76	#NAME?	#NAME?
	77	#NAME?	#NAME?		77	#NAME?	#NAME?		77	#NAME?	#NAME?		77	#NAME?	#NAME?		77	#NAME?	#NAME?
	78	#NAME?	#NAME?		78	#NAME?	#NAME?		78	#NAME?	#NAME?		78	#NAME?	#NAME?		78	#NAME?	#NAME?
	79	#NAME?	#NAME?		79	#NAME?	#NAME?		79	#NAME?	#NAME?		79	#NAME?	#NAME?		79	#NAME?	#NAME?
	80	#NAME?	#NAME?		80	#NAME?	#NAME?		80	#NAME?	#NAME?		80	#NAME?	#NAME?		80	#NAME?	#NAME?
	81	#NAME?	#NAME?		81	#NAME?	#NAME?		81	#NAME?	#NAME?		81	#NAME?	#NAME?		81	#NAME?	#NAME?
	82	#NAME?	#NAME?		82	#NAME?	#NAME?		82	#NAME?	#NAME?		82	#NAME?	#NAME?		82	#NAME?	#NAME?
	83	#NAME?	#NAME?		83	#NAME?	#NAME?		83	#NAME?	#NAME?		83	#NAME?	#NAME?		83	#NAME?	#NAME?
	84	#NAME?	#NAME?		84	#NAME?	#NAME?		84	#NAME?	#NAME?		84	#NAME?	#NAME?		84	#NAME?	#NAME?
	85	#NAME?	#NAME?		85	#NAME?	#NAME?		85	#NAME?	#NAME?		85	#NAME?	#NAME?		85	#NAME?	#NAME?
	86	#NAME?	#NAME?		86	#NAME?	#NAME?		86	#NAME?	#NAME?		86	#NAME?	#NAME?		86	#NAME?	#NAME?
	87	#NAME?	#NAME?		87	#NAME?	#NAME?		87	#NAME?	#NAME?		87	#NAME?	#NAME?		87	#NAME?	#NAME?
	88	#NAME?	#NAME?		88	#NAME?	#NAME?		88	#NAME?	#NAME?		88	#NAME?	#NAME?		88	#NAME?	#NAME?
	89	#NAME?	#NAME?		89	#NAME?	#NAME?		89	#NAME?	#NAME?		89	#NAME?	#NAME?		89	#NAME?	#NAME?
	90	#NAME?	#NAME?		90	#NAME?	#NAME?		90	#NAME?	#NAME?		90	#NAME?	#NAME?		90	#NAME?	#NAME?
	91	#NAME?	#NAME?		91	#NAME?	#NAME?		91	#NAME?	#NAME?		91	#NAME?	#NAME?		91	#NAME?	#NAME?
	92	#NAME?	#NAME?		92	#NAME?	#NAME?		92	#NAME?	#NAME?		92	#NAME?	#NAME?		92	#NAME?	#NAME?
	93	#NAME?	#NAME?		93	#NAME?	#NAME?		93	#NAME?	#NAME?		93	#NAME?	#NAME?		93	#NAME?	#NAME?
	94	#NAME?	#NAME?		94	#NAME?	#NAME?		94	#NAME?	#NAME?		94	#NAME?	#NAME?		94	#NAME?	#NAME?
	95	#NAME?	#NAME?		95	#NAME?	#NAME?		95	#NAME?	#NAME?		95	#NAME?	#NAME?		95	#NAME?	#NAME?
	96	#NAME?	#NAME?		96	#NAME?	#NAME?		96	#NAME?	#NAME?		96	#NAME?	#NAME?		96	#NAME?	#NAME?
	97	#NAME?	#NAME?		97	#NAME?	#NAME?		97	#NAME?	#NAME?		97	#NAME?	#NAME?		97	#NAME?	#NAME?
	98	#NAME?	#NAME?		98	#NAME?	#NAME?		98	#NAME?	#NAME?		98	#NAME?	#NAME?		98	#NAME?	#NAME?
	99	#NAME?	#NAME?		99	#NAME?	#NAME?		99	#NAME?	#NAME?		99	#NAME?	#NAME?		99	#NAME?	#NAME?
	100	#NAME?	#NAME?		100	#NAME?	#NAME?		100	#NAME?	#NAME?		100	#NAME?	#NAME?		100	#NAME?	#NAME?
	101	#NAME?	#NAME?		101	#NAME?	#NAME?		101	#NAME?	#NAME?		101	#NAME?	#NAME?		101	#NAME?	#NAME?
	102	#NAME?	#NAME?		102	#NAME?	#NAME?		102	#NAME?	#NAME?		102	#NAME?	#NAME?		102	#NAME?	#NAME?
	103	#NAME?	#NAME?		103	#NAME?	#NAME?		103	#NAME?	#NAME?		103	#NAME?	#NAME?		103	#NAME?	#NAME?
	104	#NAME?	#NAME?		104	#NAME?	#NAME?		104	#NAME?	#NAME?		104	#NAME?	#NAME?		104	#NAME?	#NAME?
	105	#NAME?	#NAME?		105	#NAME?	#NAME?		105	#NAME?	#NAME?		105	#NAME?	#NAME?		105	#NAME?	#NAME?
	106	#NAME?	#NAME?		106	#NAME?	#NAME?		106	#NAME?	#NAME?		106	#NAME?	#NAME?		106	#NAME?	#NAME?
	107	#NAME?	#NAME?		107	#NAME?	#NAME?		107	#NAME?	#NAME?		107	#NAME?	#NAME?		107	#NAME?	#NAME?
	108	#NAME?	#NAME?		108	#NAME?	#NAME?		108	#NAME?	#NAME?		108	#NAME?	#NAME?		108	#NAME?	#NAME?
	109	#NAME?	#NAME?		109	#NAME?	#NAME?		109	#NAME?	#NAME?		109	#NAME?	#NAME?		109	#NAME?	#NAME?
	110	#NAME?	#NAME?		110	#NAME?	#NAME?		110	#NAME?	#NAME?		110	#NAME?	#NAME?		110	#NAME?	#NAME?
	111	#NAME?	#NAME?		111	#NAME?	#NAME?		111	#NAME?	#NAME?		111	#NAME?	#NAME?		111	#NAME?	#NAME?
	112	#NAME?	#NAME?		112	#NAME?	#NAME?		112	#NAME?	#NAME?		112	#NAME?	#NAME?		112	#NAME?	#NAME?
	113	#NAME?	#NAME?		113	#NAME?	#NAME?		113	#NAME?	#NAME?		113	#NAME?	#NAME?		113	#NAME?	#NAME?
	114	#NAME?	#NAME?		114	#NAME?	#NAME?		114	#NAME?	#NAME?		114	#NAME?	#NAME?		114	#NAME?	#NAME?
	115	#NAME?	#NAME?		115	#NAME?	#NAME?		115	#NAME?	#NAME?		115	#NAME?	#NAME?		115	#NAME?	#NAME?
	116	#NAME?	#NAME?		116	#NAME?	#NAME?		116	#NAME?	#NAME?		116	#NAME?	#NAME?		116	#NAME?	#NAME?
	117	#NAME?	#NAME?		117	#NAME?	#NAME?		117	#NAME?	#NAME?		117	#NAME?	#NAME?		117	#NAME?	#NAME?
	118	#NAME?	#NAME?		118	#NAME?	#NAME?		118	#NAME?	#NAME?		118	#NAME?	#NAME?		118	#NAME?	#NAME?
	119	#NAME?	#NAME?		119	#NAME?	#NAME?		119	#NAME?	#NAME?		119	#NAME?	#NAME?		119	#NAME?	#NAME?
	120	#NAME?	#NAME?		120	#NAME?	#NAME?		120	#NAME?	#NAME?		120	#NAME?	#NAME?		120	#NAME?	#NAME?
	121	#NAME?	#NAME?		121	#NAME?	#NAME?		121	#NAME?	#NAME?		121	#NAME?	#NAME?		121	#NAME?	#NAME?
	122	#NAME?	#NAME?		122	#NAME?	#NAME?		122	#NAME?	#NAME?		122	#NAME?	#NAME?		122	#NAME?	#NAME?
	123	#NAME?	#NAME?		123	#NAME?	#NAME?		123	#NAME?	#NAME?		123	#NAME?	#NAME?		123	#NAME?	#NAME?
	124	#NAME?	#NAME?		124	#NAME?	#NAME?		124	#NAME?	#NAME?		124	#NAME?	#NAME?		124	#NAME?	#NAME?
	125	#NAME?	#NAME?		125	#NAME?	#NAME?		125	#NAME?	#NAME?		125	#NAME?	#NAME?		125	#NAME?	#NAME?
	126	#NAME?	#NAME?		126	#NAME?	#NAME?		126	#NAME?	#NAME?		126	#NAME?	#NAME?		126	#NAME?	#NAME?
	127	#NAME?	#NAME?		127	#NAME?	#NAME?		127	#NAME?	#NAME?		127	#NAME?	#NAME?		127	#NAME?	#NAME?
	128	#NAME?	#NAME?		128	#NAME?	#NAME?		128	#NAME?	#NAME?		128	#NAME?	#NAME?		128	#NAME?	#NAME?
	129	#NAME?	#NAME?		129	#NAME?	#NAME?		129	#NAME?	#NAME?		129	#NAME?	#NAME?		129	#NAME?	#NAME?
	130	#NAME?	#NAME?		130	#NAME?	#NAME?		130	#NAME?	#NAME?		130	#NAME?	#NAME?		130	#NAME?	#NAME?
	131	#NAME?	#NAME?		131	#NAME?	#NAME?		131	#NAME?	#NAME?		131	#NAME?	#NAME?		131	#NAME?	#NAME?
	132	#NAME?	#NAME?		132	#NAME?	#NAME?		132	#NAME?	#NAME?		132	#NAME?	#NAME?		132	#NAME?	#NAME?
	133	#NAME?	#NAME?		133	#NAME?	#NAME?		133	#NAME?	#NAME?		133	#NAME?	#NAME?		133	#NAME?	#NAME?
	134	#NAME?	#NAME?		134	#NAME?	#NAME?		134	#NAME?	#NAME?		134	#NAME?	#NAME?		134	#NAME?	#NAME?
	135	#NAME?	#NAME?		135	#NAME?	#NAME?		135	#NAME?	#NAME?		135	#NAME?	#NAME?		135	#NAME?	#NAME?
	136	#NAME?	#NAME?		136	#NAME?	#NAME?		136	#NAME?	#NAME?		136	#NAME?	#NAME?		136	#NAME?	#NAME?
	137	#NAME?	#NAME?		137	#NAME?	#NAME?		137	#NAME?	#NAME?		137	#NAME?	#NAME?		137	#NAME?	#NAME?
	138	#NAME?	#NAME?		138	#NAME?	#NAME?		138	#NAME?	#NAME?		138	#NAME?	#NAME?		138	#NAME?	#NAME?
	139	#NAME?	#NAME?		139	#NAME?	#NAME?		139	#NAME?	#NAME?		139	#NAME?	#NAME?		139	#NAME?	#NAME?
	140	#NAME?	#NAME?		140	#NAME?	#NAME?		140	#NAME?	#NAME?		140	#NAME?	#NAME?		140	#NAME?	#NAME?
	141	#NAME?	#NAME?		141	#NAME?	#NAME?		141	#NAME?	#NAME?		141	#NAME?	#NAME?		141	#NAME?	#NAME?
	142	#NAME?	#NAME?		142	#NAME?	#NAME?		142	#NAME?	#NAME?		142	#NAME?	#NAME?		142	#NAME?	#NAME?
	143	#NAME?	#NAME?		143	#NAME?	#NAME?		143	#NAME?	#NAME?		143	#NAME?	#NAME?		143	#NAME?	#NAME?
	144	#NAME?	#NAME?		144	#NAME?	#NAME?		144	#NAME?	#NAME?		144	#NAME?	#NAME?		144	#NAME?	#NAME?
	145	#NAME?	#NAME?		145	#NAME?	#NAME?		145	#NAME?	#NAME?		145	#NAME?	#NAME?		145	#NAME?	#NAME?
	146	#NAME?	#NAME?		146	#NAME?	#NAME?		146	#NAME?	#NAME?		146	#NAME?	#NAME?		146	#NAME?	#NAME?
	147	#NAME?	#NAME?		147	#NAME?	#NAME?		147	#NAME?	#NAME?		147	#NAME?	#NAME?		147	#NAME?	#NAME?
	148	#NAME?	#NAME?		148	#NAME?	#NAME?		148	#NAME?	#NAME?		148	#NAME?	#NAME?		148	#NAME?	#NAME?
	149	#NAME?	#NAME?		149	#NAME?	#NAME?		149	#NAME?	#NAME?		149	#NAME?	#NAME?		149	#NAME?	#NAME?
	150	#NAME?	#NAME?		150	#NAME?	#NAME?		150	#NAME?	#NAME?		150	#NAME?	#NAME?		150	#NAME?	#NAME?
	151	#NAME?	#NAME?		151	#NAME?	#NAME?		151	#NAME?	#NAME?		151	#NAME?	#NAME?		151	#NAME?	#NAME?
	152	#NAME?	#NAME?		152	#NAME?	#NAME?		152	#NAME?	#NAME?		152	#NAME?	#NAME?		152	#NAME?	#NAME?
	153	#NAME?	#NAME?		153	#NAME?	#NAME?		153	#NAME?	#NAME?		153	#NAME?	#NAME?		153	#NAME?	#NAME?
	154	#NAME?	#NAME?		154	#NAME?	#NAME?		154	#NAME?	#NAME?		154	#NAME?	#NAME?		154	#NAME?	#NAME?
	155	#NAME?	#NAME?		155	#NAME?	#NAME?		155	#NAME?	#NAME?		155	#NAME?	#NAME?		155	#NAME?	#NAME?
	156	#NAME?	#NAME?		156	#NAME?	#NAME?		156	#NAME?	#NAME?		156	#NAME?	#NAME?		156	#NAME?	#NAME?
	157	#NAME?	#NAME?		157	#NAME?	#NAME?		157	#NAME?	#NAME?		157	#NAME?	#NAME?		157	#NAME?	#NAME?
	158	#NAME?	#NAME?		158	#NAME?	#NAME?		158	#NAME?	#NAME?		158	#NAME?	#NAME?		158	#NAME?	#NAME?
	159	#NAME?	#NAME?		159	#NAME?	#NAME?		159	#NAME?	#NAME?		159	#NAME?	#NAME?		159	#NAME?	#NAME?
	160	#NAME?	#NAME?		160	#NAME?	#NAME?		160	#NAME?	#NAME?		160	#NAME?	#NAME?		160	#NAME?	#NAME?
	161	#NAME?	#NAME?		161	#NAME?	#NAME?		161	#NAME?	#NAME?		161	#NAME?	#NAME?		161	#NAME?	#NAME?
	162	#NAME?	#NAME?		162	#NAME?	#NAME?		162	#NAME?	#NAME?		162	#NAME?	#NAME?		162	#NAME?	#NAME?
	163	#NAME?	#NAME?		163	#NAME?	#NAME?		163	#NAME?	#NAME?		163	#NAME?	#NAME?		163	#NAME?	#NAME?
	164	#NAME?	#NAME?		164	#NAME?	#NAME?		164	#NAME?	#NAME?		164	#NAME?	#NAME?		164	#NAME?	#NAME?
	165	#NAME?	#NAME?		165	#NAME?	#NAME?		165	#NAME?	#NAME?		165	#NAME?	#NAME?		165	#NAME?	#NAME?
	166	#NAME?	#NAME?		166	#NAME?	#NAME?		166	#NAME?	#NAME?		166	#NAME?	#NAME?		166	#NAME?	#NAME?
	167	#NAME?	#NAME?		167	#NAME?	#NAME?		167	#NAME?	#NAME?		167	#NAME?	#NAME?		167	#NAME?	#NAME?
	168	#NAME?	#NAME?		168	#NAME?	#NAME?		168	#NAME?	#NAME?		168	#NAME?	#NAME?		168	#NAME?	#NAME?
	169	#NAME?	#NAME?		169	#NAME?	#NAME?		169	#NAME?	#NAME?		169	#NAME?	#NAME?		169	#NAME?	#NAME?
	170	#NAME?	#NAME?		170	#NAME?	#NAME?		170	#NAME?	#NAME?		170	#NAME?	#NAME?		170	#NAME?	#NAME?
	171	#NAME?	#NAME?		171	#NAME?	#NAME?		171	#NAME?	#NAME?		171	#NAME?	#NAME?		171	#NAME?	#NAME?
	172	#NAME?	#NAME?		172	#NAME?	#NAME?		172	#NAME?	#NAME?		172	#NAME?	#NAME?		172	#NAME?	#NAME?
	173	#NAME?	#NAME?		173	#NAME?	#NAME?		173	#NAME?	#NAME?		173	#NAME?	#NAME?		173	#NAME?	#NAME?
	174	#NAME?	#NAME?		174	#NAME?	#NAME?		174	#NAME?	#NAME?		174	#NAME?	#NAME?		174	#NAME?	#NAME?
	175	#NAME?	#NAME?		175	#NAME?	#NAME?		175	#NAME?	#NAME?		175	#NAME?	#NAME?		175	#NAME?	#NAME?
	176	#NAME?	#NAME?		176	#NAME?	#NAME?		176	#NAME?	#NAME?		176	#NAME?	#NAME?		176	#NAME?	#NAME?
	177	#NAME?	#NAME?		177	#NAME?	#NAME?		177	#NAME?	#NAME?		177	#NAME?	#NAME?		177	#NAME?	#NAME?
	178	#NAME?	#NAME?		178	#NAME?	#NAME?		178	#NAME?	#NAME?		178	#NAME?	#NAME?		178	#NAME?	#NAME?
	179	#NAME?	#NAME?		179	#NAME?	#NAME?		179	#NAME?	#NAME?		179	#NAME?	#NAME?		179	#NAME?	#NAME?
	180	#NAME?	#NAME?		180	#NAME?	#NAME?		180	#NAME?	#NAME?		180	#NAME?	#NAME?		180	#NAME?	#NAME?
	181	#NAME?	#NAME?		181	#NAME?	#NAME?		181	#NAME?	#NAME?		181	#NAME?	#NAME?		181	#NAME?	#NAME?
	182	#NAME?	#NAME?		182	#NAME?	#NAME?		182	#NAME?	#NAME?		182	#NAME?	#NAME?		182	#NAME?	#NAME?
	183	#NAME?	#NAME?		183	#NAME?	#NAME?		183	#NAME?	#NAME?		183	#NAME?	#NAME?		183	#NAME?	#NAME?
	184	#NAME?	#NAME?		184	#NAME?	#NAME?		184	#NAME?	#NAME?		184	#NAME?	#NAME?		184	#NAME?	#NAME?
	185	#NAME?	#NAME?		185	#NAME?	#NAME?		185	#NAME?	#NAME?		185	#NAME?	#NAME?		185	#NAME?	#NAME?
	186	#NAME?	#NAME?		186	#NAME?	#NAME?		186	#NAME?	#NAME?		186	#NAME?	#NAME?		186	#NAME?	#NAME?
	187	#NAME?	#NAME?		187	#NAME?	#NAME?		187	#NAME?	#NAME?		187	#NAME?	#NAME?		187	#NAME?	#NAME?
	188	#NAME?	#NAME?		188	#NAME?	#NAME?		188	#NAME?	#NAME?		188	#NAME?	#NAME?		188	#NAME?	#NAME?
	189	#NAME?	#NAME?		189	#NAME?	#NAME?		189	#NAME?	#NAME?		189	#NAME?	#NAME?		189	#NAME?	#NAME?
	190	#NAME?	#NAME?		190	#NAME?	#NAME?		190	#NAME?	#NAME?		190	#NAME?	#NAME?		190	#NAME?	#NAME?
	191	#NAME?	#NAME?		191	#NAME?	#NAME?		191	#NAME?	#NAME?		191	#NAME?	#NAME?		191	#NAME?	#NAME?
	192	#NAME?	#NAME?		192	#NAME?	#NAME?		192	#NAME?	#NAME?		192	#NAME?	#NAME?		192	#NAME?	#NAME?
	193	#NAME?	#NAME?		193	#NAME?	#NAME?		193	#NAME?	#NAME?		193	#NAME?	#NAME?		193	#NAME?	#NAME?
	194	#NAME?	#NAME?		194	#NAME?	#NAME?		194	#NAME?	#NAME?		194	#NAME?	#NAME?		194	#NAME?	#NAME?
	195	#NAME?	#NAME?		195	#NAME?	#NAME?		195	#NAME?	#NAME?		195	#NAME?	#NAME?		195	#NAME?	#NAME?
	196	#NAME?	#NAME?		196	#NAME?	#NAME?		196	#NAME?	#NAME?		196	#NAME?	#NAME?		196	#NAME?	#NAME?
	197	#NAME?	#NAME?		197	#NAME?	#NAME?		197	#NAME?	#NAME?		197	#NAME?	#NAME?		197	#NAME?	#NAME?
	198	#NAME?	#NAME?		198	#NAME?	#NAME?		198	#NAME?	#NAME?		198	#NAME?	#NAME?		198	#NAME?	#NAME?
	199	#NAME?	#NAME?		199	#NAME?	#NAME?		199	#NAME?	#NAME?		199	#NAME?	#NAME?		199	#NAME?	#NAME?
	200	#NAME?	#NAME?		200	#NAME?	#NAME?		200	#NAME?	#NAME?		200	#NAME?	#NAME?		200	#NAME?	#NAME?
	201	#NAME?	#NAME?		201	#NAME?	#NAME?		201	#NAME?	#NAME?		201	#NAME?	#NAME?		201	#NAME?	#NAME?
	202	#NAME?	#NAME?		202	#NAME?	#NAME?		202	#NAME?	#NAME?		202	#NAME?	#NAME?		202	#NAME?	#NAME?
	203	#NAME?	#NAME?		203	#NAME?	#NAME?		203	#NAME?	#NAME?		203	#NAME?	#NAME?		203	#NAME?	#NAME?
	204	#NAME?	#NAME?		204	#NAME?	#NAME?		204	#NAME?	#NAME?		204	#NAME?	#NAME?		204	#NAME?	#NAME?
	205	#NAME?	#NAME?		205	#NAME?	#NAME?		205	#NAME?	#NAME?		205	#NAME?	#NAME?		205	#NAME?	#NAME?
	206	#NAME?	#NAME?		206	#NAME?	#NAME?		206	#NAME?	#NAME?		206	#NAME?	#NAME?		206	#NAME?	#NAME?
	207	#NAME?	#NAME?		207	#NAME?	#NAME?		207	#NAME?	#NAME?		207	#NAME?	#NAME?		207	#NAME?	#NAME?
	208	#NAME?	#NAME?		208	#NAME?	#NAME?		208	#NAME?	#NAME?		208	#NAME?	#NAME?		208	#NAME?	#NAME?
	209	#NAME?	#NAME?		209	#NAME?	#NAME?		209	#NAME?	#NAME?		209	#NAME?	#NAME?		209	#NAME?	#NAME?
	210	#NAME?	#NAME?		210	#NAME?	#NAME?		210	#NAME?	#NAME?		210	#NAME?	#NAME?		210	#NAME?	#NAME?
	211	#NAME?	#NAME?		211	#NAME?	#NAME?		211	#NAME?	#NAME?		211	#NAME?	#NAME?		211	#NAME?	#NAME?
	212	#NAME?	#NAME?		212	#NAME?	#NAME?		212	#NAME?	#NAME?		212	#NAME?	#NAME?		212	#NAME?	#NAME?
	213	#NAME?	#NAME?		213	#NAME?	#NAME?		213	#NAME?	#NAME?		213	#NAME?	#NAME?		213	#NAME?	#NAME?
	214	#NAME?	#NAME?		214	#NAME?	#NAME?		214	#NAME?	#NAME?		214	#NAME?	#NAME?		214	#NAME?	#NAME?
	215	#NAME?	#NAME?		215	#NAME?	#NAME?		215	#NAME?	#NAME?		215	#NAME?	#NAME?		215	#NAME?	#NAME?
	216	#NAME?	#NAME?		216	#NAME?	#NAME?		216	#NAME?	#NAME?		216	#NAME?	#NAME?		216	#NAME?	#NAME?
	217	#NAME?	#NAME?		217	#NAME?	#NAME?		217	#NAME?	#NAME?		217	#NAME?	#NAME?		217	#NAME?	#NAME?
	218	#NAME?	#NAME?		218	#NAME?	#NAME?		218	#NAME?	#NAME?		218	#NAME?	#NAME?		218	#NAME?	#NAME?
	219	#NAME?	#NAME?		219	#NAME?	#NAME?		219	#NAME?	#NAME?		219	#NAME?	#NAME?		219	#NAME?	#NAME?
	220	#NAME?	#NAME?		220	#NAME?	#NAME?		220	#NAME?	#NAME?		220	#NAME?	#NAME?		220	#NAME?	#NAME?
	221	#NAME?	#NAME?		221	#NAME?	#NAME?		221	#NAME?	#NAME?		221	#NAME?	#NAME?		221	#NAME?	#NAME?
	222	#NAME?	#NAME?		222	#NAME?	#NAME?		222	#NAME?	#NAME?		222	#NAME?	#NAME?		222	#NAME?	#NAME?
	223	#NAME?	#NAME?		223	#NAME?	#NAME?		223	#NAME?	#NAME?		223	#NAME?	#NAME?		223	#NAME?	#NAME?
	224	#NAME?	#NAME?		224	#NAME?	#NAME?		224	#NAME?	#NAME?		224	#NAME?	#NAME?		224	#NAME?	#NAME?
	225	#NAME?	#NAME?		225	#NAME?	#NAME?		225	#NAME?	#NAME?		225	#NAME?	#NAME?		225	#NAME?	#NAME?
	226	#NAME?	#NAME?		226	#NAME?	#NAME?		226	#NAME?	#NAME?		226	#NAME?	#NAME?		226	#NAME?	#NAME?
	227	#NAME?	#NAME?		227	#NAME?	#NAME?		227	#NAME?	#NAME?		227	#NAME?	#NAME?		227	#NAME?	#NAME?
	228	#NAME?	#NAME?		228	#NAME?	#NAME?		228	#NAME?	#NAME?		228	#NAME?	#NAME?		228	#NAME?	#NAME?
	229	#NAME?	#NAME?		229	#NAME?	#NAME?		229	#NAME?	#NAME?		229	#NAME?	#NAME?		229	#NAME?	#NAME?
	230	#NAME?	#NAME?		230	#NAME?	#NAME?		230	#NAME?	#NAME?		230	#NAME?	#NAME?		230	#NAME?	#NAME?
	231	#NAME?	#NAME?		231	#NAME?	#NAME?		231	#NAME?	#NAME?		231	#NAME?	#NAME?		231	#NAME?	#NAME?
	232	#NAME?	#NAME?		232	#NAME?	#NAME?		232	#NAME?	#NAME?		232	#NAME?	#NAME?		232	#NAME?	#NAME?
	233	#NAME?	#NAME?		233	#NAME?	#NAME?		233	#NAME?	#NAME?		233	#NAME?	#NAME?		233	#NAME?	#NAME?
	234	#NAME?	#NAME?		234	#NAME?	#NAME?		234	#NAME?	#NAME?		234	#NAME?	#NAME?		234	#NAME?	#NAME?
	235	#NAME?	#NAME?		235	#NAME?	#NAME?		235	#NAME?	#NAME?		235	#NAME?	#NAME?		235	#NAME?	#NAME?
	236	#NAME?	#NAME?		236	#NAME?	#NAME?		236	#NAME?	#NAME?		236	#NAME?	#NAME?		236	#NAME?	#NAME?
	237	#NAME?	#NAME?		237	#NAME?	#NAME?		237	#NAME?	#NAME?		237	#NAME?	#NAME?		237	#NAME?	#NAME?
	238	#NAME?	#NAME?		238	#NAME?	#NAME?		238	#NAME?	#NAME?		238	#NAME?	#NAME?		238	#NAME?	#NAME?
	239	#NAME?	#NAME?		239	#NAME?	#NAME?		239	#NAME?	#NAME?		239	#NAME?	#NAME?		239	#NAME?	#NAME?
	240	#NAME?	#NAME?		240	#NAME?	#NAME?		240	#NAME?	#NAME?		240	#NAME?	#NAME?		240	#NAME?	#NAME?
	241	#NAME?	#NAME?		241	#NAME?	#NAME?		241	#NAME?	#NAME?		241	#NAME?	#NAME?		241	#NAME?	#NAME?
	242	#NAME?	#NAME?		242	#NAME?	#NAME?		242	#NAME?	#NAME?		242	#NAME?	#NAME?		242	#NAME?	#NAME?
	243	#NAME?	#NAME?		243	#NAME?	#NAME?		243	#NAME?	#NAME?		243	#NAME?	#NAME?		243	#NAME?	#NAME?
	244	#NAME?	#NAME?		244	#NAME?	#NAME?		244	#NAME?	#NAME?		244	#NAME?	#NAME?		244	#NAME?	#NAME?
	245	#NAME?	#NAME?		245	#NAME?	#NAME?		245	#NAME?	#NAME?		245	#NAME?	#NAME?		245	#NAME?	#NAME?
	246	#NAME?	#NAME?		246	#NAME?	#NAME?		246	#NAME?	#NAME?		246	#NAME?	#NAME?		246	#NAME?	#NAME?
	247	#NAME?	#NAME?		247	#NAME?	#NAME?		247	#NAME?	#NAME?		247	#NAME?	#NAME?		247	#NAME?	#NAME?
	248	#NAME?	#NAME?		248	#NAME?	#NAME?		248	#NAME?	#NAME?		248	#NAME?	#NAME?		248	#NAME?	#NAME?
	249	#NAME?	#NAME?		249	#NAME?	#NAME?		249	#NAME?	#NAME?		249	#NAME?	#NAME?		249	#NAME?	#NAME?
	250	#NAME?	#NAME?		250	#NAME?	#NAME?		250	#NAME?	#NAME?		250	#NAME?	#NAME?		250	#NAME?	#NAME?
	251	#NAME?	#NAME?		251	#NAME?	#NAME?		251	#NAME?	#NAME?		251	#NAME?	#NAME?		251	#NAME?	#NAME?
	252	#NAME?	#NAME?		252	#NAME?	#NAME?		252	#NAME?	#NAME?		252	#NAME?	#NAME?		252	#NAME?	#NAME?
	253	#NAME?	#NAME?		253	#NAME?	#NAME?		253	#NAME?	#NAME?		253	#NAME?	#NAME?		253	#NAME?	#NAME?
	254	#NAME?	#NAME?		254	#NAME?	#NAME?		254	#NAME?	#NAME?		254	#NAME?	#NAME?		254	#NAME?	#NAME?
	255	#NAME?	#NAME?		255	#NAME?	#NAME?		255	#NAME?	#NAME?		255	#NAME?	#NAME?		255	#NAME?	#NAME?
	256	#NAME?	#NAME?		256	#NAME?	#NAME?		256	#NAME?	#NAME?		256	#NAME?	#NAME?		256	#NAME?	#NAME?
	257	#NAME?	#NAME?		257	#NAME?	#NAME?		257	#NAME?	#NAME?		257	#NAME?	#NAME?		257	#NAME?	#NAME?
	258	#NAME?	#NAME?		258	#NAME?	#NAME?		258	#NAME?	#NAME?		258	#NAME?	#NAME?		258	#NAME?	#NAME?
	259	#NAME?	#NAME?		259	#NAME?	#NAME?		259	#NAME?	#NAME?		259	#NAME?	#NAME?		259	#NAME?	#NAME?
	260	#NAME?	#NAME?		260	#NAME?	#NAME?		260	#NAME?	#NAME?		260	#NAME?	#NAME?		260	#NAME?	#NAME?
	261	#NAME?	#NAME?		261	#NAME?	#NAME?		261	#NAME?	#NAME?		261	#NAME?	#NAME?		261	#NAME?	#NAME?
	262	#NAME?	#NAME?		262	#NAME?	#NAME?		262	#NAME?	#NAME?		262	#NAME?	#NAME?		262	#NAME?	#NAME?
	263	#NAME?	#NAME?		263	#NAME?	#NAME?		263	#NAME?	#NAME?		263	#NAME?	#NAME?		263	#NAME?	#NAME?
	264	#NAME?	#NAME?		264	#NAME?	#NAME?		264	#NAME?	#NAME?		264	#NAME?	#NAME?		264	#NAME?	#NAME?
	265	#NAME?	#NAME?		265	#NAME?	#NAME?		265	#NAME?	#NAME?		265	#NAME?	#NAME?		265	#NAME?	#NAME?
	266	#NAME?	#NAME?		266	#NAME?	#NAME?		266	#NAME?	#NAME?		266	#NAME?	#NAME?		266	#NAME?	#NAME?
	267	#NAME?	#NAME?		267	#NAME?	#NAME?		267	#NAME?	#NAME?		267	#NAME?	#NAME?		267	#NAME?	#NAME?
	268	#NAME?	#NAME?		268	#NAME?	#NAME?		268	#NAME?	#NAME?		268	#NAME?	#NAME?		268	#NAME?	#NAME?
	269	#NAME?	#NAME?		269	#NAME?	#NAME?		269	#NAME?	#NAME?		269	#NAME?	#NAME?		269	#NAME?	#NAME?
	270	#NAME?	#NAME?		270	#NAME?	#NAME?		270	#NAME?	#NAME?		270	#NAME?	#NAME?		270	#NAME?	#NAME?
	271	#NAME?	#NAME?		271	#NAME?	#NAME?		271	#NAME?	#NAME?		271	#NAME?	#NAME?		271	#NAME?	#NAME?
	272	#NAME?	#NAME?		272	#NAME?	#NAME?		272	#NAME?	#NAME?		272	#NAME?	#NAME?		272	#NAME?	#NAME?
	273	#NAME?	#NAME?		273	#NAME?	#NAME?		273	#NAME?	#NAME?		273	#NAME?	#NAME?		273	#NAME?	#NAME?
	274	#NAME?	#NAME?		274	#NAME?	#NAME?		274	#NAME?	#NAME?		274	#NAME?	#NAME?		274	#NAME?	#NAME?
	275	#NAME?	#NAME?		275	#NAME?	#NAME?		275	#NAME?	#NAME?		275	#NAME?	#NAME?		275	#NAME?	#NAME?
	276	#NAME?	#NAME?		276	#NAME?	#NAME?		276	#NAME?	#NAME?		276	#NAME?	#NAME?		276	#NAME?	#NAME?
	277	#NAME?	#NAME?		277	#NAME?	#NAME?		277	#NAME?	#NAME?		277	#NAME?	#NAME?		277	#NAME?	#NAME?
	278	#NAME?	#NAME?		278	#NAME?	#NAME?		278	#NAME?	#NAME?		278	#NAME?	#NAME?		278	#NAME?	#NAME?
	279	#NAME?	#NAME?		279	#NAME?	#NAME?		279	#NAME?	#NAME?		279	#NAME?	#NAME?		279	#NAME?	#NAME?
	280	#NAME?	#NAME?		280	#NAME?	#NAME?		280	#NAME?	#NAME?		280	#NAME?	#NAME?		280	#NAME?	#NAME?
	281	#NAME?	#NAME?		281	#NAME?	#NAME?		281	#NAME?	#NAME?		281	#NAME?	#NAME?		281	#NAME?	#NAME?
	282	#NAME?	#NAME?		282	#NAME?	#NAME?		282	#NAME?	#NAME?		282	#NAME?	#NAME?		282	#NAME?	#NAME?
	283	#NAME?	#NAME?		283	#NAME?	#NAME?		283	#NAME?	#NAME?		283	#NAME?	#NAME?		283	#NAME?	#NAME?
	284	#NAME?	#NAME?		284	#NAME?	#NAME?		284	#NAME?	#NAME?		284	#NAME?	#NAME?		284	#NAME?	#NAME?
	285	#NAME?	#NAME?		285	#NAME?	#NAME?		285	#NAME?	#NAME?		285	#NAME?	#NAME?		285	#NAME?	#NAME?
	286	#NAME?	#NAME?		286	#NAME?	#NAME?		286	#NAME?	#NAME?		286	#NAME?	#NAME?		286	#NAME?	#NAME?
	287	#NAME?	#NAME?		287	#NAME?	#NAME?		287	#NAME?	#NAME?		287	#NAME?	#NAME?		287	#NAME?	#NAME?
	288	#NAME?	#NAME?		288	#NAME?	#NAME?		288	#NAME?	#NAME?		288	#NAME?	#NAME?		288	#NAME?	#NAME?
	289	#NAME?	#NAME?		289	#NAME?	#NAME?		289	#NAME?	#NAME?		289	#NAME?	#NAME?		289	#NAME?	#NAME?
	290	#NAME?	#NAME?		290	#NAME?	#NAME?		290	#NAME?	#NAME?		290	#NAME?	#NAME?		290	#NAME?	#NAME?
	291	#NAME?	#NAME?		291	#NAME?	#NAME?		291	#NAME?	#NAME?		291	#NAME?	#NAME?		291	#NAME?	#NAME?
	292	#NAME?	#NAME?		292	#NAME?	#NAME?		292	#NAME?	#NAME?		292	#NAME?	#NAME?		292	#NAME?	#NAME?
	293	#NAME?	#NAME?		293	#NAME?	#NAME?		293	#NAME?	#NAME?		293	#NAME?	#NAME?		293	#NAME?	#NAME?
	294	#NAME?	#NAME?		294	#NAME?	#NAME?		294	#NAME?	#NAME?		294	#NAME?	#NAME?		294	#NAME?	#NAME?
	295	#NAME?	#NAME?		295	#NAME?	#NAME?		295	#NAME?	#NAME?		295	#NAME?	#NAME?		295	#NAME?	#NAME?
	296	#NAME?	#NAME?		296	#NAME?	#NAME?		296	#NAME?	#NAME?		296	#NAME?	#NAME?		296	#NAME?	#NAME?
	297	#NAME?	#NAME?		297	#NAME?	#NAME?		297	#NAME?	#NAME?		297	#NAME?	#NAME?		297	#NAME?	#NAME?
	298	#NAME?	#NAME?		298	#NAME?	#NAME?		298	#NAME?	#NAME?		298	#NAME?	#NAME?		298	#NAME?	#NAME?
	299	#NAME?	#NAME?		299	#NAME?	#NAME?		299	#NAME?	#NAME?		299	#NAME?	#NAME?		299	#NAME?	#NAME?
	300	#NAME?	#NAME?		300	#NAME?	#NAME?		300	#NAME?	#NAME?		300	#NAME?	#NAME?		300	#NAME?	#NAME?
	301	#NAME?	#NAME?		301	#NAME?	#NAME?		301	#NAME?	#NAME?		301	#NAME?	#NAME?		301	#NAME?	#NAME?
	302	#NAME?	#NAME?		302	#NAME?	#NAME?		302	#NAME?	#NAME?		302	#NAME?	#NAME?		302	#NAME?	#NAME?
	303	#NAME?	#NAME?		303	#NAME?	#NAME?		303	#NAME?	#NAME?		303	#NAME?	#NAME?		303	#NAME?	#NAME?
	304	#NAME?	#NAME?		304	#NAME?	#NAME?		304	#NAME?	#NAME?		304	#NAME?	#NAME?		304	#NAME?	#NAME?
	305	#NAME?	#NAME?		305	#NAME?	#NAME?		305	#NAME?	#NAME?		305	#NAME?	#NAME?		305	#NAME?	#NAME?
	306	#NAME?	#NAME?		306	#NAME?	#NAME?		306	#NAME?	#NAME?		306	#NAME?	#NAME?		306	#NAME?	#NAME?
	307	#NAME?	#NAME?		307	#NAME?	#NAME?		307	#NAME?	#NAME?		307	#NAME?	#NAME?		307	#NAME?	#NAME?
	308	#NAME?	#NAME?		308	#NAME?	#NAME?		308	#NAME?	#NAME?		308	#NAME?	#NAME?		308	#NAME?	#NAME?
	309	#NAME?	#NAME?		309	#NAME?	#NAME?		309	#NAME?	#NAME?		309	#NAME?	#NAME?		309	#NAME?	#NAME?
	310	#NAME?	#NAME?		310	#NAME?	#NAME?		310	#NAME?	#NAME?		310	#NAME?	#NAME?		310	#NAME?	#NAME?
	311	#NAME?	#NAME?		311	#NAME?	#NAME?		311	#NAME?	#NAME?		311	#NAME?	#NAME?		311	#NAME?	#NAME?
	312	#NAME?	#NAME?		312	#NAME?	#NAME?		312	#NAME?	#NAME?		312	#NAME?	#NAME?		312	#NAME?	#NAME?
	313	#NAME?	#NAME?		313	#NAME?	#NAME?		313	#NAME?	#NAME?		313	#NAME?	#NAME?		313	#NAME?	#NAME?
	314	#NAME?	#NAME?		314	#NAME?	#NAME?		314	#NAME?	#NAME?		314	#NAME?	#NAME?		314	#NAME?	#NAME?
	315	#NAME?	#NAME?		315	#NAME?	#NAME?		315	#NAME?	#NAME?		315	#NAME?	#NAME?		315	#NAME?	#NAME?
	316	#NAME?	#NAME?		316	#NAME?	#NAME?		316	#NAME?	#NAME?		316	#NAME?	#NAME?		316	#NAME?	#NAME?
	317	#NAME?	#NAME?		317	#NAME?	#NAME?		317	#NAME?	#NAME?		317	#NAME?	#NAME?		317	#NAME?	#NAME?
	318	#NAME?	#NAME?		318	#NAME?	#NAME?		318	#NAME?	#NAME?		318	#NAME?	#NAME?		318	#NAME?	#NAME?
	319	#NAME?	#NAME?		319	#NAME?	#NAME?		319	#NAME?	#NAME?		319	#NAME?	#NAME?		319	#NAME?	#NAME?
	320	#NAME?	#NAME?		320	#NAME?	#NAME?		320	#NAME?	#NAME?		320	#NAME?	#NAME?		320	#NAME?	#NAME?
	321	#NAME?	#NAME?		321	#NAME?	#NAME?		321	#NAME?	#NAME?		321	#NAME?	#NAME?		321	#NAME?	#NAME?
	322	#NAME?	#NAME?		322	#NAME?	#NAME?		322	#NAME?	#NAME?		322	#NAME?	#NAME?		322	#NAME?	#NAME?
	323	#NAME?	#NAME?		323	#NAME?	#NAME?		323	#NAME?	#NAME?		323	#NAME?	#NAME?		323	#NAME?	#NAME?
	324	#NAME?	#NAME?		324	#NAME?	#NAME?		324	#NAME?	#NAME?		324	#NAME?	#NAME?		324	#NAME?	#NAME?
	325	#NAME?	#NAME?		325	#NAME?	#NAME?		325	#NAME?	#NAME?		325	#NAME?	#NAME?		325	#NAME?	#NAME?
	326	#NAME?	#NAME?		326	#NAME?	#NAME?		326	#NAME?	#NAME?		326	#NAME?	#NAME?		326	#NAME?	#NAME?
	327	#NAME?	#NAME?		327	#NAME?	#NAME?		327	#NAME?	#NAME?		327	#NAME?	#NAME?		327	#NAME?	#NAME?
	328	#NAME?	#NAME?		328	#NAME?	#NAME?		328	#NAME?	#NAME?		328	#NAME?	#NAME?		328	#NAME?	#NAME?
	329	#NAME?	#NAME?		329	#NAME?	#NAME?		329	#NAME?	#NAME?		329	#NAME?	#NAME?		329	#NAME?	#NAME?
	330	#NAME?	#NAME?		330	#NAME?	#NAME?		330	#NAME?	#NAME?		330	#NAME?	#NAME?		330	#NAME?	#NAME?
	331	#NAME?	#NAME?		331	#NAME?	#NAME?		331	#NAME?	#NAME?		331	#NAME?	#NAME?		331	#NAME?	#NAME?
	332	#NAME?	#NAME?		332	#NAME?	#NAME?		332	#NAME?	#NAME?		332	#NAME?	#NAME?		332	#NAME?	#NAME?
	333	#NAME?	#NAME?		333	#NAME?	#NAME?		333	#NAME?	#NAME?		333	#NAME?	#NAME?		333	#NAME?	#NAME?
	334	#NAME?	#NAME?		334	#NAME?	#NAME?		334	#NAME?	#NAME?		334	#NAME?	#NAME?		334	#NAME?	#NAME?
	335	#NAME?	#NAME?		335	#NAME?	#NAME?		335	#NAME?	#NAME?		335	#NAME?	#NAME?		335	#NAME?	#NAME?
	336	#NAME?	#NAME?		336	#NAME?	#NAME?		336	#NAME?	#NAME?		336	#NAME?	#NAME?		336	#NAME?	#NAME?
	337	#NAME?	#NAME?		337	#NAME?	#NAME?		337	#NAME?	#NAME?		337	#NAME?	#NAME?		337	#NAME?	#NAME?
	338	#NAME?	#NAME?		338	#NAME?	#NAME?		338	#NAME?	#NAME?		338	#NAME?	#NAME?		338	#NAME?	#NAME?
	339	#NAME?	#NAME?		339	#NAME?	#NAME?		339	#NAME?	#NAME?		339	#NAME?	#NAME?		339	#NAME?	#NAME?
	340	#NAME?	#NAME?		340	#NAME?	#NAME?		340	#NAME?	#NAME?		340	#NAME?	#NAME?		340	#NAME?	#NAME?
	341	#NAME?	#NAME?		341	#NAME?	#NAME?		341	#NAME?	#NAME?		341	#NAME?	#NAME?		341	#NAME?	#NAME?
	342	#NAME?	#NAME?		342	#NAME?	#NAME?		342	#NAME?	#NAME?		342	#NAME?	#NAME?		342	#NAME?	#NAME?
	343	#NAME?	#NAME?		343	#NAME?	#NAME?		343	#NAME?	#NAME?		343	#NAME?	#NAME?		343	#NAME?	#NAME?
	344	#NAME?	#NAME?		344	#NAME?	#NAME?		344	#NAME?	#NAME?		344	#NAME?	#NAME?		344	#NAME?	#NAME?
	345	#NAME?	#NAME?		345	#NAME?	#NAME?		345	#NAME?	#NAME?		345	#NAME?	#NAME?		345	#NAME?	#NAME?
	346	#NAME?	#NAME?		346	#NAME?	#NAME?		346	#NAME?	#NAME?		346	#NAME?	#NAME?		346	#NAME?	#NAME?
	347	#NAME?	#NAME?		347	#NAME?	#NAME?		347	#NAME?	#NAME?		347	#NAME?	#NAME?		347	#NAME?	#NAME?
	348	#NAME?	#NAME?		348	#NAME?	#NAME?		348	#NAME?	#NAME?		348	#NAME?	#NAME?		348	#NAME?	#NAME?
	349	#NAME?	#NAME?		349	#NAME?	#NAME?		349	#NAME?	#NAME?		349	#NAME?	#NAME?		349	#NAME?	#NAME?
	350	#NAME?	#NAME?		350	#NAME?	#NAME?		350	#NAME?	#NAME?		350	#NAME?	#NAME?		350	#NAME?	#NAME?
	351	#NAME?	#NAME?		351	#NAME?	#NAME?		351	#NAME?	#NAME?		351	#NAME?	#NAME?		351	#NAME?	#NAME?
	352	#NAME?	#NAME?		352	#NAME?	#NAME?		352	#NAME?	#NAME?		352	#NAME?	#NAME?		352	#NAME?	#NAME?
	353	#NAME?	#NAME?		353	#NAME?	#NAME?		353	#NAME?	#NAME?		353	#NAME?	#NAME?		353	#NAME?	#NAME?
	354	#NAME?	#NAME?		354	#NAME?	#NAME?		354	#NAME?	#NAME?		354	#NAME?	#NAME?		354	#NAME?	#NAME?
	355	#NAME?	#NAME?		355	#NAME?	#NAME?		355	#NAME?	#NAME?		355	#NAME?	#NAME?		355	#NAME?	#NAME?
	356	#NAME?	#NAME?		356	#NAME?	#NAME?		356	#NAME?	#NAME?		356	#NAME?	#NAME?		356	#NAME?	#NAME?
	357	#NAME?	#NAME?		357	#NAME?	#NAME?		357	#NAME?	#NAME?		357	#NAME?	#NAME?		357	#NAME?	#NAME?
	358	#NAME?	#NAME?		358	#NAME?	#NAME?		358	#NAME?	#NAME?		358	#NAME?	#NAME?		358	#NAME?	#NAME?
	359	#NAME?	#NAME?		359	#NAME?	#NAME?		359	#NAME?	#NAME?		359	#NAME?	#NAME?		359	#NAME?	#NAME?
	360	#NAME?	#NAME?		360	#NAME?	#NAME?		360	#NAME?	#NAME?		360	#NAME?	#NAME?		360	#NAME?	#NAME?
	361	#NAME?	#NAME?		361	#NAME?	#NAME?		361	#NAME?	#NAME?		361	#NAME?	#NAME?		361	#NAME?	#NAME?
	362	#NAME?	#NAME?		362	#NAME?	#NAME?		362	#NAME?	#NAME?		362	#NAME?	#NAME?		362	#NAME?	#NAME?
	363	#NAME?	#NAME?		363	#NAME?	#NAME?		363	#NAME?	#NAME?		363	#NAME?	#NAME?		363	#NAME?	#NAME?
	364	#NAME?	#NAME?		364	#NAME?	#NAME?		364	#NAME?	#NAME?		364	#NAME?	#NAME?		364	#NAME?	#NAME?
	365	#NAME?	#NAME?		365	#NAME?	#NAME?		365	#NAME?	#NAME?		365	#NAME?	#NAME?		365	#NAME?	#NAME?
	366	#NAME?	#NAME?		366	#NAME?	#NAME?		366	#NAME?	#NAME?		366	#NAME?	#NAME?		366	#NAME?	#NAME?
	367	#NAME?	#NAME?		367	#NAME?	#NAME?		367	#NAME?	#NAME?		367	#NAME?	#NAME?		367	#NAME?	#NAME?
	368	#NAME?	#NAME?		368	#NAME?	#NAME?		368	#NAME?	#NAME?		368	#NAME?	#NAME?		368	#NAME?	#NAME?
	369	#NAME?	#NAME?		369	#NAME?	#NAME?		369	#NAME?	#NAME?		369	#NAME?	#NAME?		369	#NAME?	#NAME?
	370	#NAME?	#NAME?		370	#NAME?	#NAME?		370	#NAME?	#NAME?		370	#NAME?	#NAME?		370	#NAME?	#NAME?
	371	#NAME?	#NAME?		371	#NAME?	#NAME?		371	#NAME?	#NAME?		371	#NAME?	#NAME?		371	#NAME?	#NAME?
	372	#NAME?	#NAME?		372	#NAME?	#NAME?		372	#NAME?	#NAME?		372	#NAME?	#NAME?		372	#NAME?	#NAME?
	373	#NAME?	#NAME?		373	#NAME?	#NAME?		373	#NAME?	#NAME?		373	#NAME?	#NAME?		373	#NAME?	#NAME?
	374	#NAME?	#NAME?		374	#NAME?	#NAME?		374	#NAME?	#NAME?		374	#NAME?	#NAME?		374	#NAME?	#NAME?
	375	#NAME?	#NAME?		375	#NAME?	#NAME?		375	#NAME?	#NAME?		375	#NAME?	#NAME?		375	#NAME?	#NAME?
	376	#NAME?	#NAME?		376	#NAME?	#NAME?		376	#NAME?	#NAME?		376	#NAME?	#NAME?		376	#NAME?	#NAME?
	377	#NAME?	#NAME?		377	#NAME?	#NAME?		377	#NAME?	#NAME?		377	#NAME?	#NAME?		377	#NAME?	#NAME?
	378	#NAME?	#NAME?		378	#NAME?	#NAME?		378	#NAME?	#NAME?		378	#NAME?	#NAME?		378	#NAME?	#NAME?
	379	#NAME?	#NAME?		379	#NAME?	#NAME?		379	#NAME?	#NAME?		379	#NAME?	#NAME?		379	#NAME?	#NAME?
	380	#NAME?	#NAME?		380	#NAME?	#NAME?		380	#NAME?	#NAME?		380	#NAME?	#NAME?		380	#NAME?	#NAME?
	381	#NAME?	#NAME?		381	#NAME?	#NAME?		381	#NAME?	#NAME?		381	#NAME?	#NAME?		381	#NAME?	#NAME?
	382	#NAME?	#NAME?		382	#NAME?	#NAME?		382	#NAME?	#NAME?		382	#NAME?	#NAME?		382	#NAME?	#NAME?
	383	#NAME?	#NAME?		383	#NAME?	#NAME?		383	#NAME?	#NAME?		383	#NAME?	#NAME?		383	#NAME?	#NAME?
	384	#NAME?	#NAME?		384	#NAME?	#NAME?		384	#NAME?	#NAME?		384	#NAME?	#NAME?		384	#NAME?	#NAME?
	385	#NAME?	#NAME?		385	#NAME?	#NAME?		385	#NAME?	#NAME?		385	#NAME?	#NAME?		385	#NAME?	#NAME?
	386	#NAME?	#NAME?		386	#NAME?	#NAME?		386	#NAME?	#NAME?		386	#NAME?	#NAME?		386	#NAME?	#NAME?
	387	#NAME?	#NAME?		387	#NAME?	#NAME?		387	#NAME?	#NAME?		387	#NAME?	#NAME?		387	#NAME?	#NAME?
	388	#NAME?	#NAME?		388	#NAME?	#NAME?		388	#NAME?	#NAME?		388	#NAME?	#NAME?		388	#NAME?	#NAME?
	389	#NAME?	#NAME?		389	#NAME?	#NAME?		389	#NAME?	#NAME?		389	#NAME?	#NAME?		389	#NAME?	#NAME?
	390	#NAME?	#NAME?		390	#NAME?	#NAME?		390	#NAME?	#NAME?		390	#NAME?	#NAME?		390	#NAME?	#NAME?
	391	#NAME?	#NAME?		391	#NAME?	#NAME?		391	#NAME?	#NAME?		391	#NAME?	#NAME?		391	#NAME?	#NAME?
	392	#NAME?	#NAME?		392	#NAME?	#NAME?		392	#NAME?	#NAME?		392	#NAME?	#NAME?		392	#NAME?	#NAME?
	393	#NAME?	#NAME?		393	#NAME?	#NAME?		393	#NAME?	#NAME?		393	#NAME?	#NAME?		393	#NAME?	#NAME?
	394	#NAME?	#NAME?		394	#NAME?	#NAME?		394	#NAME?	#NAME?		394	#NAME?	#NAME?		394	#NAME?	#NAME?
	395	#NAME?	#NAME?		395	#NAME?	#NAME?		395	#NAME?	#NAME?		395	#NAME?	#NAME?		395	#NAME?	#NAME?
	396	#NAME?	#NAME?		396	#NAME?	#NAME?		396	#NAME?	#NAME?		396	#NAME?	#NAME?		396	#NAME?	#NAME?
	397	#NAME?	#NAME?		397	#NAME?	#NAME?		397	#NAME?	#NAME?		397	#NAME?	#NAME?		397	#NAME?	#NAME?
	398	#NAME?	#NAME?		398	#NAME?	#NAME?		398	#NAME?	#NAME?		398	#NAME?	#NAME?		398	#NAME?	#NAME?
	399	#NAME?	#NAME?		399	#NAME?	#NAME?		399	#NAME?	#NAME?		399	#NAME?	#NAME?		399	#NAME?	#NAME?
	400	#NAME?	#NAME?		400	#NAME?	#NAME?		400	#NAME?	#NAME?		400	#NAME?	#NAME?		400	#NAME?	#NAME?
	401	#NAME?	#NAME?		401	#NAME?	#NAME?		401	#NAME?	#NAME?		401	#NAME?	#NAME?		401	#NAME?	#NAME?
	402	#NAME?	#NAME?		402	#NAME?	#NAME?		402	#NAME?	#NAME?		402	#NAME?	#NAME?		402	#NAME?	#NAME?
	403	#NAME?	#NAME?		403	#NAME?	#NAME?		403	#NAME?	#NAME?		403	#NAME?	#NAME?		403	#NAME?	#NAME?
	404	#NAME?	#NAME?		404	#NAME?	#NAME?		404	#NAME?	#NAME?		404	#NAME?	#NAME?		404	#NAME?	#NAME?
	405	#NAME?	#NAME?		405	#NAME?	#NAME?		405	#NAME?	#NAME?		405	#NAME?	#NAME?		405	#NAME?	#NAME?
	406	#NAME?	#NAME?		406	#NAME?	#NAME?		406	#NAME?	#NAME?		406	#NAME?	#NAME?		406	#NAME?	#NAME?
	407	#NAME?	#NAME?		407	#NAME?	#NAME?		407	#NAME?	#NAME?		407	#NAME?	#NAME?		407	#NAME?	#NAME?
	408	#NAME?	#NAME?		408	#NAME?	#NAME?		408	#NAME?	#NAME?		408	#NAME?	#NAME?		408	#NAME?	#NAME?
	409	#NAME?	#NAME?		409	#NAME?	#NAME?		409	#NAME?	#NAME?		409	#NAME?	#NAME?		409	#NAME?	#NAME?
	410	#NAME?	#NAME?		410	#NAME?	#NAME?		410	#NAME?	#NAME?		410	#NAME?	#NAME?		410	#NAME?	#NAME?
	411	#NAME?	#NAME?		411	#NAME?	#NAME?		411	#NAME?	#NAME?		411	#NAME?	#NAME?		411	#NAME?	#NAME?
	412	#NAME?	#NAME?		412	#NAME?	#NAME?		412	#NAME?	#NAME?		412	#NAME?	#NAME?		412	#NAME?	#NAME?
	413	#NAME?	#NAME?		413	#NAME?	#NAME?		413	#NAME?	#NAME?		413	#NAME?	#NAME?		413	#NAME?	#NAME?
	414	#NAME?	#NAME?		414	#NAME?	#NAME?		414	#NAME?	#NAME?		414	#NAME?	#NAME?		414	#NAME?	#NAME?
	415	#NAME?	#NAME?		415	#NAME?	#NAME?		415	#NAME?	#NAME?		415	#NAME?	#NAME?		415	#NAME?	#NAME?
	416	#NAME?	#NAME?		416	#NAME?	#NAME?		416	#NAME?	#NAME?		416	#NAME?	#NAME?		416	#NAME?	#NAME?
	417	#NAME?	#NAME?		417	#NAME?	#NAME?		417	#NAME?	#NAME?		417	#NAME?	#NAME?		417	#NAME?	#NAME?
	418	#NAME?	#NAME?		418	#NAME?	#NAME?		418	#NAME?	#NAME?		418	#NAME?	#NAME?		418	#NAME?	#NAME?
	419	#NAME?	#NAME?		419	#NAME?	#NAME?		419	#NAME?	#NAME?		419	#NAME?	#NAME?		419	#NAME?	#NAME?
	420	#NAME?	#NAME?		420	#NAME?	#NAME?		420	#NAME?	#NAME?		420	#NAME?	#NAME?		420	#NAME?	#NAME?
	421	#NAME?	#NAME?		421	#NAME?	#NAME?		421	#NAME?	#NAME?		421	#NAME?	#NAME?		421	#NAME?	#NAME?
	422	#NAME?	#NAME?		422	#NAME?	#NAME?		422	#NAME?	#NAME?		422	#NAME?	#NAME?		422	#NAME?	#NAME?
	423	#NAME?	#NAME?		423	#NAME?	#NAME?		423	#NAME?	#NAME?		423	#NAME?	#NAME?		423	#NAME?	#NAME?
	424	#NAME?	#NAME?		424	#NAME?	#NAME?		424	#NAME?	#NAME?		424	#NAME?	#NAME?		424	#NAME?	#NAME?
	425	#NAME?	#NAME?		425	#NAME?	#NAME?		425	#NAME?	#NAME?		425	#NAME?	#NAME?		425	#NAME?	#NAME?
	426	#NAME?	#NAME?		426	#NAME?	#NAME?		426	#NAME?	#NAME?		426	#NAME?	#NAME?		426	#NAME?	#NAME?
	427	#NAME?	#NAME?		427	#NAME?	#NAME?		427	#NAME?	#NAME?		427	#NAME?	#NAME?		427	#NAME?	#NAME?
	428	#NAME?	#NAME?		428	#NAME?	#NAME?		428	#NAME?	#NAME?		428	#NAME?	#NAME?		428	#NAME?	#NAME?
	429	#NAME?	#NAME?		429	#NAME?	#NAME?		429	#NAME?	#NAME?		429	#NAME?	#NAME?		429	#NAME?	#NAME?
	430	#NAME?	#NAME?		430	#NAME?	#NAME?		430	#NAME?	#NAME?		430	#NAME?	#NAME?		430	#NAME?	#NAME?
	431	#NAME?	#NAME?		431	#NAME?	#NAME?		431	#NAME?	#NAME?		431	#NAME?	#NAME?		431	#NAME?	#NAME?
	432	#NAME?	#NAME?		432	#NAME?	#NAME?		432	#NAME?	#NAME?		432	#NAME?	#NAME?		432	#NAME?	#NAME?
	433	#NAME?	#NAME?		433	#NAME?	#NAME?		433	#NAME?	#NAME?		433	#NAME?	#NAME?		433	#NAME?	#NAME?
	434	#NAME?	#NAME?		434	#NAME?	#NAME?		434	#NAME?	#NAME?		434	#NAME?	#NAME?		434	#NAME?	#NAME?
	435	#NAME?	#NAME?		435	#NAME?	#NAME?		435	#NAME?	#NAME?		435	#NAME?	#NAME?		435	#NAME?	#NAME?
	436	#NAME?	#NAME?		436	#NAME?	#NAME?		436	#NAME?	#NAME?		436	#NAME?	#NAME?		436	#NAME?	#NAME?
	437	#NAME?	#NAME?		437	#NAME?	#NAME?		437	#NAME?	#NAME?		437	#NAME?	#NAME?		437	#NAME?	#NAME?
	438	#NAME?	#NAME?		438	#NAME?	#NAME?		438	#NAME?	#NAME?		438	#NAME?	#NAME?		438	#NAME?	#NAME?
	439	#NAME?	#NAME?		439	#NAME?	#NAME?		439	#NAME?	#NAME?		439	#NAME?	#NAME?		439	#NAME?	#NAME?
	440	#NAME?	#NAME?		440	#NAME?	#NAME?		440	#NAME?	#NAME?		440	#NAME?	#NAME?		440	#NAME?	#NAME?
	441	#NAME?	#NAME?		441	#NAME?	#NAME?		441	#NAME?	#NAME?		441	#NAME?	#NAME?		441	#NAME?	#NAME?
	442	#NAME?	#NAME?		442	#NAME?	#NAME?		442	#NAME?	#NAME?		442	#NAME?	#NAME?		442	#NAME?	#NAME?
	443	#NAME?	#NAME?		443	#NAME?	#NAME?		443	#NAME?	#NAME?		443	#NAME?	#NAME?		443	#NAME?	#NAME?
	444	#NAME?	#NAME?		444	#NAME?	#NAME?		444	#NAME?	#NAME?		444	#NAME?	#NAME?		444	#NAME?	#NAME?
	445	#NAME?	#NAME?		445	#NAME?	#NAME?		445	#NAME?	#NAME?		445	#NAME?	#NAME?		445	#NAME?	#NAME?
	446	#NAME?	#NAME?		446	#NAME?	#NAME?		446	#NAME?	#NAME?		446	#NAME?	#NAME?		446	#NAME?	#NAME?
	447	#NAME?	#NAME?		447	#NAME?	#NAME?		447	#NAME?	#NAME?		447	#NAME?	#NAME?		447	#NAME?	#NAME?
	448	#NAME?	#NAME?		448	#NAME?	#NAME?		448	#NAME?	#NAME?		448	#NAME?	#NAME?		448	#NAME?	#NAME?
	449	#NAME?	#NAME?		449	#NAME?	#NAME?		449	#NAME?	#NAME?		449	#NAME?	#NAME?		449	#NAME?	#NAME?
	450	#NAME?	#NAME?		450	#NAME?	#NAME?		450	#NAME?	#NAME?		450	#NAME?	#NAME?		450	#NAME?	#NAME?
	451	#NAME?	#NAME?		451	#NAME?	#NAME?		451	#NAME?	#NAME?		451	#NAME?	#NAME?		451	#NAME?	#NAME?
	452	#NAME?	#NAME?		452	#NAME?	#NAME?		452	#NAME?	#NAME?		452	#NAME?	#NAME?		452	#NAME?	#NAME?
	453	#NAME?	#NAME?		453	#NAME?	#NAME?		453	#NAME?	#NAME?		453	#NAME?	#NAME?		453	#NAME?	#NAME?
	454	#NAME?	#NAME?		454	#NAME?	#NAME?		454	#NAME?	#NAME?		454	#NAME?	#NAME?		454	#NAME?	#NAME?
	455	#NAME?	#NAME?		455	#NAME?	#NAME?		455	#NAME?	#NAME?		455	#NAME?	#NAME?		455	#NAME?	#NAME?
	456	#NAME?	#NAME?		456	#NAME?	#NAME?		456	#NAME?	#NAME?		456	#NAME?	#NAME?		456	#NAME?	#NAME?
	457	#NAME?	#NAME?		457	#NAME?	#NAME?		457	#NAME?	#NAME?		457	#NAME?	#NAME?		457	#NAME?	#NAME?
	458	#NAME?	#NAME?		458	#NAME?	#NAME?		458	#NAME?	#NAME?		458	#NAME?	#NAME?		458	#NAME?	#NAME?
	459	#NAME?	#NAME?		459	#NAME?	#NAME?		459	#NAME?	#NAME?		459	#NAME?	#NAME?		459	#NAME?	#NAME?
	460	#NAME?	#NAME?		460	#NAME?	#NAME?		460	#NAME?	#NAME?		460	#NAME?	#NAME?		460	#NAME?	#NAME?
	461	#NAME?	#NAME?		461	#NAME?	#NAME?		461	#NAME?	#NAME?		461	#NAME?	#NAME?		461	#NAME?	#NAME?
	462	#NAME?	#NAME?		462	#NAME?	#NAME?		462	#NAME?	#NAME?		462	#NAME?	#NAME?		462	#NAME?	#NAME?
	463	#NAME?	#NAME?		463	#NAME?	#NAME?		463	#NAME?	#NAME?		463	#NAME?	#NAME?		463	#NAME?	#NAME?
	464	#NAME?	#NAME?		464	#NAME?	#NAME?		464	#NAME?	#NAME?		464	#NAME?	#NAME?		464	#NAME?	#NAME?
	465	#NAME?	#NAME?		465	#NAME?	#NAME?		465	#NAME?	#NAME?		465	#NAME?	#NAME?		465	#NAME?	#NAME?
	466	#NAME?	#NAME?		466	#NAME?	#NAME?		466	#NAME?	#NAME?		466	#NAME?	#NAME?		466	#NAME?	#NAME?
	467	#NAME?	#NAME?		467	#NAME?	#NAME?		467	#NAME?	#NAME?		467	#NAME?	#NAME?		467	#NAME?	#NAME?
	468	#NAME?	#NAME?		468	#NAME?	#NAME?		468	#NAME?	#NAME?		468	#NAME?	#NAME?		468	#NAME?	#NAME?
	469	#NAME?	#NAME?		469	#NAME?	#NAME?		469	#NAME?	#NAME?		469	#NAME?	#NAME?		469	#NAME?	#NAME?
	470	#NAME?	#NAME?		470	#NAME?	#NAME?		470	#NAME?	#NAME?		470	#NAME?	#NAME?		470	#NAME?	#NAME?
	471	#NAME?	#NAME?		471	#NAME?	#NAME?		471	#NAME?	#NAME?		471	#NAME?	#NAME?		471	#NAME?	#NAME?
	472	#NAME?	#NAME?		472	#NAME?	#NAME?		472	#NAME?	#NAME?		472	#NAME?	#NAME?		472	#NAME?	#NAME?
	473	#NAME?	#NAME?		473	#NAME?	#NAME?		473	#NAME?	#NAME?		473	#NAME?	#NAME?		473	#NAME?	#NAME?
	474	#NAME?	#NAME?		474	#NAME?	#NAME?		474	#NAME?	#NAME?		474	#NAME?	#NAME?		474	#NAME?	#NAME?
	475	#NAME?	#NAME?		475	#NAME?	#NAME?		475	#NAME?	#NAME?		475	#NAME?	#NAME?		475	#NAME?	#NAME?
	476	#NAME?	#NAME?		476	#NAME?	#NAME?		476	#NAME?	#NAME?		476	#NAME?	#NAME?		476	#NAME?	#NAME?
	477	#NAME?	#NAME?		477	#NAME?	#NAME?		477	#NAME?	#NAME?		477	#NAME?	#NAME?		477	#NAME?	#NAME?
	478	#NAME?	#NAME?		478	#NAME?	#NAME?		478	#NAME?	#NAME?		478	#NAME?	#NAME?		478	#NAME?	#NAME?
	479	#NAME?	#NAME?		479	#NAME?	#NAME?		479	#NAME?	#NAME?		479	#NAME?	#NAME?		479	#NAME?	#NAME?
	480	#NAME?	#NAME?		480	#NAME?	#NAME?		480	#NAME?	#NAME?		480	#NAME?	#NAME?		480	#NAME?	#NAME?
	481	#NAME?	#NAME?		481	#NAME?	#NAME?		481	#NAME?	#NAME?		481	#NAME?	#NAME?		481	#NAME?	#NAME?
	482	#NAME?	#NAME?		482	#NAME?	#NAME?		482	#NAME?	#NAME?		482	#NAME?	#NAME?		482	#NAME?	#NAME?
	483	#NAME?	#NAME?		483	#NAME?	#NAME?		483	#NAME?	#NAME?		483	#NAME?	#NAME?		483	#NAME?	#NAME?
	484	#NAME?	#NAME?		484	#NAME?	#NAME?		484	#NAME?	#NAME?		484	#NAME?	#NAME?		484	#NAME?	#NAME?
	485	#NAME?	#NAME?		485	#NAME?	#NAME?		485	#NAME?	#NAME?		485	#NAME?	#NAME?		485	#NAME?	#NAME?
	486	#NAME?	#NAME?		486	#NAME?	#NAME?		486	#NAME?	#NAME?		486	#NAME?	#NAME?		486	#NAME?	#NAME?
	487	#NAME?	#NAME?		487	#NAME?	#NAME?		487	#NAME?	#NAME?		487	#NAME?	#NAME?		487	#NAME?	#NAME?
	488	#NAME?	#NAME?		488	#NAME?	#NAME?		488	#NAME?	#NAME?		488	#NAME?	#NAME?		488	#NAME?	#NAME?
	489	#NAME?	#NAME?		489	#NAME?	#NAME?		489	#NAME?	#NAME?		489	#NAME?	#NAME?		489	#NAME?	#NAME?
	490	#NAME?	#NAME?		490	#NAME?	#NAME?		490	#NAME?	#NAME?		490	#NAME?	#NAME?		490	#NAME?	#NAME?
	491	#NAME?	#NAME?		491	#NAME?	#NAME?		491	#NAME?	#NAME?		491	#NAME?	#NAME?		491	#NAME?	#NAME?
	492	#NAME?	#NAME?		492	#NAME?	#NAME?		492	#NAME?	#NAME?		492	#NAME?	#NAME?		492	#NAME?	#NAME?
	493	#NAME?	#NAME?		493	#NAME?	#NAME?		493	#NAME?	#NAME?		493	#NAME?	#NAME?		493	#NAME?	#NAME?
	494	#NAME?	#NAME?		494	#NAME?	#NAME?		494	#NAME?	#NAME?		494	#NAME?	#NAME?		494	#NAME?	#NAME?
	495	#NAME?	#NAME?		495	#NAME?	#NAME?		495	#NAME?	#NAME?		495	#NAME?	#NAME?		495	#NAME?	#NAME?
	496	#NAME?	#NAME?		496	#NAME?	#NAME?		496	#NAME?	#NAME?		496	#NAME?	#NAME?		496	#NAME?	#NAME?
	497	#NAME?	#NAME?		497	#NAME?	#NAME?		497	#NAME?	#NAME?		497	#NAME?	#NAME?		497	#NAME?	#NAME?
	498	#NAME?	#NAME?		498	#NAME?	#NAME?		498	#NAME?	#NAME?		498	#NAME?	#NAME?		498	#NAME?	#NAME?
	499	#NAME?	#NAME?		499	#NAME?	#NAME?		499	#NAME?	#NAME?		499	#NAME?	#NAME?		499	#NAME?	#NAME?
	500	#NAME?	#NAME?		500	#NAME?	#NAME?		500	#NAME?	#NAME?		500	#NAME?	#NAME?		500	#NAME?	#NAME?
	501	#NAME?	#NAME?		501	#NAME?	#NAME?		501	#NAME?	#NAME?		501	#NAME?	#NAME?		501	#NAME?	#NAME?
	502	#NAME?	#NAME?		502	#NAME?	#NAME?		502	#NAME?	#NAME?		502	#NAME?	#NAME?		502	#NAME?	#NAME?
	503	#NAME?	#NAME?		503	#NAME?	#NAME?		503	#NAME?	#NAME?		503	#NAME?	#NAME?		503	#NAME?	#NAME?
	504	#NAME?	#NAME?		504	#NAME?	#NAME?		504	#NAME?	#NAME?		504	#NAME?	#NAME?		504	#NAME?	#NAME?
	505	#NAME?	#NAME?		505	#NAME?	#NAME?		505	#NAME?	#NAME?		505	#NAME?	#NAME?		505	#NAME?	#NAME?
	506	#NAME?	#NAME?		506	#NAME?	#NAME?		506	#NAME?	#NAME?		506	#NAME?	#NAME?		506	#NAME?	#NAME?
	507	#NAME?	#NAME?		507	#NAME?	#NAME?		507	#NAME?	#NAME?		507	#NAME?	#NAME?		507	#NAME?	#NAME?
	508	#NAME?	#NAME?		508	#NAME?	#NAME?		508	#NAME?	#NAME?		508	#NAME?	#NAME?		508	#NAME?	#NAME?
	509	#NAME?	#NAME?		509	#NAME?	#NAME?		509	#NAME?	#NAME?		509	#NAME?	#NAME?		509	#NAME?	#NAME?
	510	#NAME?	#NAME?		510	#NAME?	#NAME?		510	#NAME?	#NAME?		510	#NAME?	#NAME?		510	#NAME?	#NAME?
	511	#NAME?	#NAME?		511	#NAME?	#NAME?		511	#NAME?	#NAME?		511	#NAME?	#NAME?		511	#NAME?	#NAME?
	512	#NAME?	#NAME?		512	#NAME?	#NAME?		512	#NAME?	#NAME?		512	#NAME?	#NAME?		512	#NAME?	#NAME?
	513	#NAME?	#NAME?		513	#NAME?	#NAME?		513	#NAME?	#NAME?		513	#NAME?	#NAME?		513	#NAME?	#NAME?
	514	#NAME?	#NAME?		514	#NAME?	#NAME?		514	#NAME?	#NAME?		514	#NAME?	#NAME?		514	#NAME?	#NAME?
	515	#NAME?	#NAME?		515	#NAME?	#NAME?		515	#NAME?	#NAME?		515	#NAME?	#NAME?		515	#NAME?	#NAME?
	516	#NAME?	#NAME?		516	#NAME?	#NAME?		516	#NAME?	#NAME?		516	#NAME?	#NAME?		516	#NAME?	#NAME?
	517	#NAME?	#NAME?		517	#NAME?	#NAME?		517	#NAME?	#NAME?		517	#NAME?	#NAME?		517	#NAME?	#NAME?
	518	#NAME?	#NAME?		518	#NAME?	#NAME?		518	#NAME?	#NAME?		518	#NAME?	#NAME?		518	#NAME?	#NAME?
	519	#NAME?	#NAME?		519	#NAME?	#NAME?		519	#NAME?	#NAME?		519	#NAME?	#NAME?		519	#NAME?	#NAME?
	520	#NAME?	#NAME?		520	#NAME?	#NAME?		520	#NAME?	#NAME?		520	#NAME?	#NAME?		520	#NAME?	#NAME?
	521	#NAME?	#NAME?		521	#NAME?	#NAME?		521	#NAME?	#NAME?		521	#NAME?	#NAME?		521	#NAME?	#NAME?
	522	#NAME?	#NAME?		522	#NAME?	#NAME?		522	#NAME?	#NAME?		522	#NAME?	#NAME?		522	#NAME?	#NAME?
	523	#NAME?	#NAME?		523	#NAME?	#NAME?		523	#NAME?	#NAME?		523	#NAME?	#NAME?		523	#NAME?	#NAME?
	524	#NAME?	#NAME?		524	#NAME?	#NAME?		524	#NAME?	#NAME?		524	#NAME?	#NAME?		524	#NAME?	#NAME?
	525	#NAME?	#NAME?		525	#NAME?	#NAME?		525	#NAME?	#NAME?		525	#NAME?	#NAME?		525	#NAME?	#NAME?
	526	#NAME?	#NAME?		526	#NAME?	#NAME?		526	#NAME?	#NAME?		526	#NAME?	#NAME?		526	#NAME?	#NAME?
	527	#NAME?	#NAME?		527	#NAME?	#NAME?		527	#NAME?	#NAME?		527	#NAME?	#NAME?		527	#NAME?	#NAME?
	528	#NAME?	#NAME?		528	#NAME?	#NAME?		528	#NAME?	#NAME?		528	#NAME?	#NAME?		528	#NAME?	#NAME?
	529	#NAME?	#NAME?		529	#NAME?	#NAME?		529	#NAME?	#NAME?		529	#NAME?	#NAME?		529	#NAME?	#NAME?
	530	#NAME?	#NAME?		530	#NAME?	#NAME?		530	#NAME?	#NAME?		530	#NAME?	#NAME?		530	#NAME?	#NAME?
	531	#NAME?	#NAME?		531	#NAME?	#NAME?		531	#NAME?	#NAME?		531	#NAME?	#NAME?		531	#NAME?	#NAME?
	532	#NAME?	#NAME?		532	#NAME?	#NAME?		532	#NAME?	#NAME?		532	#NAME?	#NAME?		532	#NAME?	#NAME?
	533	#NAME?	#NAME?		533	#NAME?	#NAME?		533	#NAME?	#NAME?		533	#NAME?	#NAME?		533	#NAME?	#NAME?
	534	#NAME?	#NAME?		534	#NAME?	#NAME?		534	#NAME?	#NAME?		534	#NAME?	#NAME?		534	#NAME?	#NAME?
	535	#NAME?	#NAME?		535	#NAME?	#NAME?		535	#NAME?	#NAME?		535	#NAME?	#NAME?		535	#NAME?	#NAME?
	536	#NAME?	#NAME?		536	#NAME?	#NAME?		536	#NAME?	#NAME?		536	#NAME?	#NAME?		536	#NAME?	#NAME?
	537	#NAME?	#NAME?		537	#NAME?	#NAME?		537	#NAME?	#NAME?		537	#NAME?	#NAME?		537	#NAME?	#NAME?
	538	#NAME?	#NAME?		538	#NAME?	#NAME?		538	#NAME?	#NAME?		538	#NAME?	#NAME?		538	#NAME?	#NAME?
	539	#NAME?	#NAME?		539	#NAME?	#NAME?		539	#NAME?	#NAME?		539	#NAME?	#NAME?		539	#NAME?	#NAME?
	540	#NAME?	#NAME?		540	#NAME?	#NAME?		540	#NAME?	#NAME?		540	#NAME?	#NAME?		540	#NAME?	#NAME?
	541	#NAME?	#NAME?		541	#NAME?	#NAME?		541	#NAME?	#NAME?		541	#NAME?	#NAME?		541	#NAME?	#NAME?
	542	#NAME?	#NAME?		542	#NAME?	#NAME?		542	#NAME?	#NAME?		542	#NAME?	#NAME?		542	#NAME?	#NAME?
	543	#NAME?	#NAME?		543	#NAME?	#NAME?		543	#NAME?	#NAME?		543	#NAME?	#NAME?		543	#NAME?	#NAME?
	544	#NAME?	#NAME?		544	#NAME?	#NAME?		544	#NAME?	#NAME?		544	#NAME?	#NAME?		544	#NAME?	#NAME?
	545	#NAME?	#NAME?		545	#NAME?	#NAME?		545	#NAME?	#NAME?		545	#NAME?	#NAME?		545	#NAME?	#NAME?
	546	#NAME?	#NAME?		546	#NAME?	#NAME?		546	#NAME?	#NAME?		546	#NAME?	#NAME?		546	#NAME?	#NAME?
	547	#NAME?	#NAME?		547	#NAME?	#NAME?		547	#NAME?	#NAME?		547	#NAME?	#NAME?		547	#NAME?	#NAME?
	548	#NAME?	#NAME?		548	#NAME?	#NAME?		548	#NAME?	#NAME?		548	#NAME?	#NAME?		548	#NAME?	#NAME?
	549	#NAME?	#NAME?		549	#NAME?	#NAME?		549	#NAME?	#NAME?		549	#NAME?	#NAME?		549	#NAME?	#NAME?
	550	#NAME?	#NAME?		550	#NAME?	#NAME?		550	#NAME?	#NAME?		550	#NAME?	#NAME?		550	#NAME?	#NAME?
	551	#NAME?	#NAME?		551	#NAME?	#NAME?		551	#NAME?	#NAME?		551	#NAME?	#NAME?		551	#NAME?	#NAME?
	552	#NAME?	#NAME?		552	#NAME?	#NAME?		552	#NAME?	#NAME?		552	#NAME?	#NAME?		552	#NAME?	#NAME?
	553	#NAME?	#NAME?		553	#NAME?	#NAME?		553	#NAME?	#NAME?		553	#NAME?	#NAME?		553	#NAME?	#NAME?
	554	#NAME?	#NAME?		554	#NAME?	#NAME?		554	#NAME?	#NAME?		554	#NAME?	#NAME?		554	#NAME?	#NAME?
	555	#NAME?	#NAME?		555	#NAME?	#NAME?		555	#NAME?	#NAME?		555	#NAME?	#NAME?		555	#NAME?	#NAME?
	556	#NAME?	#NAME?		556	#NAME?	#NAME?		556	#NAME?	#NAME?		556	#NAME?	#NAME?		556	#NAME?	#NAME?
	557	#NAME?	#NAME?		557	#NAME?	#NAME?		557	#NAME?	#NAME?		557	#NAME?	#NAME?		557	#NAME?	#NAME?
	558	#NAME?	#NAME?		558	#NAME?	#NAME?		558	#NAME?	#NAME?		558	#NAME?	#NAME?		558	#NAME?	#NAME?
	559	#NAME?	#NAME?		559	#NAME?	#NAME?		559	#NAME?	#NAME?		559	#NAME?	#NAME?		559	#NAME?	#NAME?
	560	#NAME?	#NAME?		560	#NAME?	#NAME?		560	#NAME?	#NAME?		560	#NAME?	#NAME?		560	#NAME?	#NAME?
	561	#NAME?	#NAME?		561	#NAME?	#NAME?		561	#NAME?	#NAME?		561	#NAME?	#NAME?		561	#NAME?	#NAME?
	562	#NAME?	#NAME?		562	#NAME?	#NAME?		562	#NAME?	#NAME?		562	#NAME?	#NAME?		562	#NAME?	#NAME?
	563	#NAME?	#NAME?		563	#NAME?	#NAME?		563	#NAME?	#NAME?		563	#NAME?	#NAME?		563	#NAME?	#NAME?
	564	#NAME?	#NAME?		564	#NAME?	#NAME?		564	#NAME?	#NAME?		564	#NAME?	#NAME?		564	#NAME?	#NAME?
	565	#NAME?	#NAME?		565	#NAME?	#NAME?		565	#NAME?	#NAME?		565	#NAME?	#NAME?		565	#NAME?	#NAME?
	566	#NAME?	#NAME?		566	#NAME?	#NAME?		566	#NAME?	#NAME?		566	#NAME?	#NAME?		566	#NAME?	#NAME?
	567	#NAME?	#NAME?		567	#NAME?	#NAME?		567	#NAME?	#NAME?		567	#NAME?	#NAME?		567	#NAME?	#NAME?
	568	#NAME?	#NAME?		568	#NAME?	#NAME?		568	#NAME?	#NAME?		568	#NAME?	#NAME?		568	#NAME?	#NAME?
	569	#NAME?	#NAME?		569	#NAME?	#NAME?		569	#NAME?	#NAME?		569	#NAME?	#NAME?		569	#NAME?	#NAME?
	570	#NAME?	#NAME?		570	#NAME?	#NAME?		570	#NAME?	#NAME?		570	#NAME?	#NAME?		570	#NAME?	#NAME?
	571	#NAME?	#NAME?		571	#NAME?	#NAME?		571	#NAME?	#NAME?		571	#NAME?	#NAME?		571	#NAME?	#NAME?
	572	#NAME?	#NAME?		572	#NAME?	#NAME?		572	#NAME?	#NAME?		572	#NAME?	#NAME?		572	#NAME?	#NAME?
	573	#NAME?	#NAME?		573	#NAME?	#NAME?		573	#NAME?	#NAME?		573	#NAME?	#NAME?		573	#NAME?	#NAME?
	574	#NAME?	#NAME?		574	#NAME?	#NAME?		574	#NAME?	#NAME?		574	#NAME?	#NAME?		574	#NAME?	#NAME?
	575	#NAME?	#NAME?		575	#NAME?	#NAME?		575	#NAME?	#NAME?		575	#NAME?	#NAME?		575	#NAME?	#NAME?
	576	#NAME?	#NAME?		576	#NAME?	#NAME?		576	#NAME?	#NAME?		576	#NAME?	#NAME?		576	#NAME?	#NAME?
	577	#NAME?	#NAME?		577	#NAME?	#NAME?		577	#NAME?	#NAME?		577	#NAME?	#NAME?		577	#NAME?	#NAME?
	578	#NAME?	#NAME?		578	#NAME?	#NAME?		578	#NAME?	#NAME?		578	#NAME?	#NAME?		578	#NAME?	#NAME?
	579	#NAME?	#NAME?		579	#NAME?	#NAME?		579	#NAME?	#NAME?		579	#NAME?	#NAME?		579	#NAME?	#NAME?
	580	#NAME?	#NAME?		580	#NAME?	#NAME?		580	#NAME?	#NAME?		580	#NAME?	#NAME?		580	#NAME?	#NAME?
	581	#NAME?	#NAME?		581	#NAME?	#NAME?		581	#NAME?	#NAME?		581	#NAME?	#NAME?		581	#NAME?	#NAME?
	582	#NAME?	#NAME?		582	#NAME?	#NAME?		582	#NAME?	#NAME?		582	#NAME?	#NAME?		582	#NAME?	#NAME?
	583	#NAME?	#NAME?		583	#NAME?	#NAME?		583	#NAME?	#NAME?		583	#NAME?	#NAME?		583	#NAME?	#NAME?
	584	#NAME?	#NAME?		584	#NAME?	#NAME?		584	#NAME?	#NAME?		584	#NAME?	#NAME?		584	#NAME?	#NAME?
	585	#NAME?	#NAME?		585	#NAME?	#NAME?		585	#NAME?	#NAME?		585	#NAME?	#NAME?		585	#NAME?	#NAME?
	586	#NAME?	#NAME?		586	#NAME?	#NAME?		586	#NAME?	#NAME?		586	#NAME?	#NAME?		586	#NAME?	#NAME?
	587	#NAME?	#NAME?		587	#NAME?	#NAME?		587	#NAME?	#NAME?		587	#NAME?	#NAME?		587	#NAME?	#NAME?
	588	#NAME?	#NAME?		588	#NAME?	#NAME?		588	#NAME?	#NAME?		588	#NAME?	#NAME?		588	#NAME?	#NAME?
	589	#NAME?	#NAME?		589	#NAME?	#NAME?		589	#NAME?	#NAME?		589	#NAME?	#NAME?		589	#NAME?	#NAME?
	590	#NAME?	#NAME?		590	#NAME?	#NAME?		590	#NAME?	#NAME?		590	#NAME?	#NAME?		590	#NAME?	#NAME?
	591	#NAME?	#NAME?		591	#NAME?	#NAME?		591	#NAME?	#NAME?		591	#NAME?	#NAME?		591	#NAME?	#NAME?
	592	#NAME?	#NAME?		592	#NAME?	#NAME?		592	#NAME?	#NAME?		592	#NAME?	#NAME?		592	#NAME?	#NAME?
	593	#NAME?	#NAME?		593	#NAME?	#NAME?		593	#NAME?	#NAME?		593	#NAME?	#NAME?		593	#NAME?	#NAME?
	594	#NAME?	#NAME?		594	#NAME?	#NAME?		594	#NAME?	#NAME?		594	#NAME?	#NAME?		594	#NAME?	#NAME?
	595	#NAME?	#NAME?		595	#NAME?	#NAME?		595	#NAME?	#NAME?		595	#NAME?	#NAME?		595	#NAME?	#NAME?
	596	#NAME?	#NAME?		596	#NAME?	#NAME?		596	#NAME?	#NAME?		596	#NAME?	#NAME?		596	#NAME?	#NAME?
	597	#NAME?	#NAME?		597	#NAME?	#NAME?		597	#NAME?	#NAME?		597	#NAME?	#NAME?		597	#NAME?	#NAME?
	598	#NAME?	#NAME?		598	#NAME?	#NAME?		598	#NAME?	#NAME?		598	#NAME?	#NAME?		598	#NAME?	#NAME?
	599	#NAME?	#NAME?		599	#NAME?	#NAME?		599	#NAME?	#NAME?		599	#NAME?	#NAME?		599	#NAME?	#NAME?
	600	#NAME?	#NAME?		600	#NAME?	#NAME?		600	#NAME?	#NAME?		600	#NAME?	#NAME?		600	#NAME?	#NAME?
	601	#NAME?	#NAME?		601	#NAME?	#NAME?		601	#NAME?	#NAME?		601	#NAME?	#NAME?		601	#NAME?	#NAME?
	602	#NAME?	#NAME?		602	#NAME?	#NAME?		602	#NAME?	#NAME?		602	#NAME?	#NAME?		602	#NAME?	#NAME?
	603	#NAME?	#NAME?		603	#NAME?	#NAME?		603	#NAME?	#NAME?		603	#NAME?	#NAME?		603	#NAME?	#NAME?
	604	#NAME?	#NAME?		604	#NAME?	#NAME?		604	#NAME?	#NAME?		604	#NAME?	#NAME?		604	#NAME?	#NAME?
	605	#NAME?	#NAME?		605	#NAME?	#NAME?		605	#NAME?	#NAME?		605	#NAME?	#NAME?		605	#NAME?	#NAME?
	606	#NAME?	#NAME?		606	#NAME?	#NAME?		606	#NAME?	#NAME?		606	#NAME?	#NAME?		606	#NAME?	#NAME?
	607	#NAME?	#NAME?		607	#NAME?	#NAME?		607	#NAME?	#NAME?		607	#NAME?	#NAME?		607	#NAME?	#NAME?
	608	#NAME?	#NAME?		608	#NAME?	#NAME?		608	#NAME?	#NAME?		608	#NAME?	#NAME?		608	#NAME?	#NAME?
	609	#NAME?	#NAME?		609	#NAME?	#NAME?		609	#NAME?	#NAME?		609	#NAME?	#NAME?		609	#NAME?	#NAME?
	610	#NAME?	#NAME?		610	#NAME?	#NAME?		610	#NAME?	#NAME?		610	#NAME?	#NAME?		610	#NAME?	#NAME?
	611	#NAME?	#NAME?		611	#NAME?	#NAME?		611	#NAME?	#NAME?		611	#NAME?	#NAME?		611	#NAME?	#NAME?
	612	#NAME?	#NAME?		612	#NAME?	#NAME?		612	#NAME?	#NAME?		612	#NAME?	#NAME?		612	#NAME?	#NAME?
	613	#NAME?	#NAME?		613	#NAME?	#NAME?		613	#NAME?	#NAME?		613	#NAME?	#NAME?		613	#NAME?	#NAME?
	614	#NAME?	#NAME?		614	#NAME?	#NAME?		614	#NAME?	#NAME?		614	#NAME?	#NAME?		614	#NAME?	#NAME?
	615	#NAME?	#NAME?		615	#NAME?	#NAME?		615	#NAME?	#NAME?		615	#NAME?	#NAME?		615	#NAME?	#NAME?
	616	#NAME?	#NAME?		616	#NAME?	#NAME?		616	#NAME?	#NAME?		616	#NAME?	#NAME?		616	#NAME?	#NAME?
	617	#NAME?	#NAME?		617	#NAME?	#NAME?		617	#NAME?	#NAME?		617	#NAME?	#NAME?		617	#NAME?	#NAME?
	618	#NAME?	#NAME?		618	#NAME?	#NAME?		618	#NAME?	#NAME?		618	#NAME?	#NAME?		618	#NAME?	#NAME?
	619	#NAME?	#NAME?		619	#NAME?	#NAME?		619	#NAME?	#NAME?		619	#NAME?	#NAME?		619	#NAME?	#NAME?
	620	#NAME?	#NAME?		620	#NAME?	#NAME?		620	#NAME?	#NAME?		620	#NAME?	#NAME?		620	#NAME?	#NAME?
	621	#NAME?	#NAME?		621	#NAME?	#NAME?		621	#NAME?	#NAME?		621	#NAME?	#NAME?		621	#NAME?	#NAME?
	622	#NAME?	#NAME?		622	#NAME?	#NAME?		622	#NAME?	#NAME?		622	#NAME?	#NAME?		622	#NAME?	#NAME?
	623	#NAME?	#NAME?		623	#NAME?	#NAME?		623	#NAME?	#NAME?		623	#NAME?	#NAME?		623	#NAME?	#NAME?
	624	#NAME?	#NAME?		624	#NAME?	#NAME?		624	#NAME?	#NAME?		624	#NAME?	#NAME?		624	#NAME?	#NAME?
	625	#NAME?	#NAME?		625	#NAME?	#NAME?		625	#NAME?	#NAME?		625	#NAME?	#NAME?		625	#NAME?	#NAME?
	626	#NAME?	#NAME?		626	#NAME?	#NAME?		626	#NAME?	#NAME?		626	#NAME?	#NAME?		626	#NAME?	#NAME?
	627	#NAME?	#NAME?		627	#NAME?	#NAME?		627	#NAME?	#NAME?		627	#NAME?	#NAME?		627	#NAME?	#NAME?
	628	#NAME?	#NAME?		628	#NAME?	#NAME?		628	#NAME?	#NAME?		628	#NAME?	#NAME?		628	#NAME?	#NAME?
	629	#NAME?	#NAME?		629	#NAME?	#NAME?		629	#NAME?	#NAME?		629	#NAME?	#NAME?		629	#NAME?	#NAME?
	630	#NAME?	#NAME?		630	#NAME?	#NAME?		630	#NAME?	#NAME?		630	#NAME?	#NAME?		630	#NAME?	#NAME?
	631	#NAME?	#NAME?		631	#NAME?	#NAME?		631	#NAME?	#NAME?		631	#NAME?	#NAME?		631	#NAME?	#NAME?
	632	#NAME?	#NAME?		632	#NAME?	#NAME?		632	#NAME?	#NAME?		632	#NAME?	#NAME?		632	#NAME?	#NAME?
	633	#NAME?	#NAME?		633	#NAME?	#NAME?		633	#NAME?	#NAME?		633	#NAME?	#NAME?		633	#NAME?	#NAME?
	634	#NAME?	#NAME?		634	#NAME?	#NAME?		634	#NAME?	#NAME?		634	#NAME?	#NAME?		634	#NAME?	#NAME?
	635	#NAME?	#NAME?		635	#NAME?	#NAME?		635	#NAME?	#NAME?		635	#NAME?	#NAME?		635	#NAME?	#NAME?
	636	#NAME?	#NAME?		636	#NAME?	#NAME?		636	#NAME?	#NAME?		636	#NAME?	#NAME?		636	#NAME?	#NAME?
	637	#NAME?	#NAME?		637	#NAME?	#NAME?		637	#NAME?	#NAME?		637	#NAME?	#NAME?		637	#NAME?	#NAME?
	638	#NAME?	#NAME?		638	#NAME?	#NAME?		638	#NAME?	#NAME?		638	#NAME?	#NAME?		638	#NAME?	#NAME?
	639	#NAME?	#NAME?		639	#NAME?	#NAME?		639	#NAME?	#NAME?		639	#NAME?	#NAME?		639	#NAME?	#NAME?
	640	#NAME?	#NAME?		640	#NAME?	#NAME?		640	#NAME?	#NAME?		640	#NAME?	#NAME?		640	#NAME?	#NAME?
	641	#NAME?	#NAME?		641	#NAME?	#NAME?		641	#NAME?	#NAME?		641	#NAME?	#NAME?		641	#NAME?	#NAME?
	642	#NAME?	#NAME?		642	#NAME?	#NAME?		642	#NAME?	#NAME?		642	#NAME?	#NAME?		642	#NAME?	#NAME?
	643	#NAME?	#NAME?		643	#NAME?	#NAME?		643	#NAME?	#NAME?		643	#NAME?	#NAME?		643	#NAME?	#NAME?
	644	#NAME?	#NAME?		644	#NAME?	#NAME?		644	#NAME?	#NAME?		644	#NAME?	#NAME?		644	#NAME?	#NAME?
	645	#NAME?	#NAME?		645	#NAME?	#NAME?		645	#NAME?	#NAME?		645	#NAME?	#NAME?		645	#NAME?	#NAME?
	646	#NAME?	#NAME?		646	#NAME?	#NAME?		646	#NAME?	#NAME?		646	#NAME?	#NAME?		646	#NAME?	#NAME?
	647	#NAME?	#NAME?		647	#NAME?	#NAME?		647	#NAME?	#NAME?		647	#NAME?	#NAME?		647	#NAME?	#NAME?
	648	#NAME?	#NAME?		648	#NAME?	#NAME?		648	#NAME?	#NAME?		648	#NAME?	#NAME?		648	#NAME?	#NAME?
	649	#NAME?	#NAME?		649	#NAME?	#NAME?		649	#NAME?	#NAME?		649	#NAME?	#NAME?		649	#NAME?	#NAME?
	650	#NAME?	#NAME?		650	#NAME?	#NAME?		650	#NAME?	#NAME?		650	#NAME?	#NAME?		650	#NAME?	#NAME?
	651	#NAME?	#NAME?		651	#NAME?	#NAME?		651	#NAME?	#NAME?		651	#NAME?	#NAME?		651	#NAME?	#NAME?
	652	#NAME?	#NAME?		652	#NAME?	#NAME?		652	#NAME?	#NAME?		652	#NAME?	#NAME?		652	#NAME?	#NAME?
	653	#NAME?	#NAME?		653	#NAME?	#NAME?		653	#NAME?	#NAME?		653	#NAME?	#NAME?		653	#NAME?	#NAME?
	654	#NAME?	#NAME?		654	#NAME?	#NAME?		654	#NAME?	#NAME?		654	#NAME?	#NAME?		654	#NAME?	#NAME?
	655	#NAME?	#NAME?		655	#NAME?	#NAME?		655	#NAME?	#NAME?		655	#NAME?	#NAME?		655	#NAME?	#NAME?
	656	#NAME?	#NAME?		656	#NAME?	#NAME?		656	#NAME?	#NAME?		656	#NAME?	#NAME?		656	#NAME?	#NAME?
	657	#NAME?	#NAME?		657	#NAME?	#NAME?		657	#NAME?	#NAME?		657	#NAME?	#NAME?		657	#NAME?	#NAME?
	658	#NAME?	#NAME?		658	#NAME?	#NAME?		658	#NAME?	#NAME?		658	#NAME?	#NAME?		658	#NAME?	#NAME?
	659	#NAME?	#NAME?		659	#NAME?	#NAME?		659	#NAME?	#NAME?		659	#NAME?	#NAME?		659	#NAME?	#NAME?
	660	#NAME?	#NAME?		660	#NAME?	#NAME?		660	#NAME?	#NAME?		660	#NAME?	#NAME?		660	#NAME?	#NAME?
	661	#NAME?	#NAME?		661	#NAME?	#NAME?		661	#NAME?	#NAME?		661	#NAME?	#NAME?		661	#NAME?	#NAME?
	662	#NAME?	#NAME?		662	#NAME?	#NAME?		662	#NAME?	#NAME?		662	#NAME?	#NAME?		662	#NAME?	#NAME?
	663	#NAME?	#NAME?		663	#NAME?	#NAME?		663	#NAME?	#NAME?		663	#NAME?	#NAME?		663	#NAME?	#NAME?
	664	#NAME?	#NAME?		664	#NAME?	#NAME?		664	#NAME?	#NAME?		664	#NAME?	#NAME?		664	#NAME?	#NAME?
	665	#NAME?	#NAME?		665	#NAME?	#NAME?		665	#NAME?	#NAME?		665	#NAME?	#NAME?		665	#NAME?	#NAME?
	666	#NAME?	#NAME?		666	#NAME?	#NAME?		666	#NAME?	#NAME?		666	#NAME?	#NAME?		666	#NAME?	#NAME?
	667	#NAME?	#NAME?		667	#NAME?	#NAME?		667	#NAME?	#NAME?		667	#NAME?	#NAME?		667	#NAME?	#NAME?
	668	#NAME?	#NAME?		668	#NAME?	#NAME?		668	#NAME?	#NAME?		668	#NAME?	#NAME?		668	#NAME?	#NAME?
	669	#NAME?	#NAME?		669	#NAME?	#NAME?		669	#NAME?	#NAME?		669	#NAME?	#NAME?		669	#NAME?	#NAME?
	670	#NAME?	#NAME?		670	#NAME?	#NAME?		670	#NAME?	#NAME?		670	#NAME?	#NAME?		670	#NAME?	#NAME?
	671	#NAME?	#NAME?		671	#NAME?	#NAME?		671	#NAME?	#NAME?		671	#NAME?	#NAME?		671	#NAME?	#NAME?
	672	#NAME?	#NAME?		672	#NAME?	#NAME?		672	#NAME?	#NAME?		672	#NAME?	#NAME?		672	#NAME?	#NAME?
	673	#NAME?	#NAME?		673	#NAME?	#NAME?		673	#NAME?	#NAME?		673	#NAME?	#NAME?		673	#NAME?	#NAME?
	674	#NAME?	#NAME?		674	#NAME?	#NAME?		674	#NAME?	#NAME?		674	#NAME?	#NAME?		674	#NAME?	#NAME?
	675	#NAME?	#NAME?		675	#NAME?	#NAME?		675	#NAME?	#NAME?		675	#NAME?	#NAME?		675	#NAME?	#NAME?
	676	#NAME?	#NAME?		676	#NAME?	#NAME?		676	#NAME?	#NAME?		676	#NAME?	#NAME?		676	#NAME?	#NAME?
	677	#NAME?	#NAME?		677	#NAME?	#NAME?		677	#NAME?	#NAME?		677	#NAME?	#NAME?		677	#NAME?	#NAME?
	678	#NAME?	#NAME?		678	#NAME?	#NAME?		678	#NAME?	#NAME?		678	#NAME?	#NAME?		678	#NAME?	#NAME?
	679	#NAME?	#NAME?		679	#NAME?	#NAME?		679	#NAME?	#NAME?		679	#NAME?	#NAME?		679	#NAME?	#NAME?
	680	#NAME?	#NAME?		680	#NAME?	#NAME?		680	#NAME?	#NAME?		680	#NAME?	#NAME?		680	#NAME?	#NAME?
	681	#NAME?	#NAME?		681	#NAME?	#NAME?		681	#NAME?	#NAME?		681	#NAME?	#NAME?		681	#NAME?	#NAME?
	682	#NAME?	#NAME?		682	#NAME?	#NAME?		682	#NAME?	#NAME?		682	#NAME?	#NAME?		682	#NAME?	#NAME?
	683	#NAME?	#NAME?		683	#NAME?	#NAME?		683	#NAME?	#NAME?		683	#NAME?	#NAME?		683	#NAME?	#NAME?
	684	#NAME?	#NAME?		684	#NAME?	#NAME?		684	#NAME?	#NAME?		684	#NAME?	#NAME?		684	#NAME?	#NAME?
	685	#NAME?	#NAME?		685	#NAME?	#NAME?		685	#NAME?	#NAME?		685	#NAME?	#NAME?		685	#NAME?	#NAME?
	686	#NAME?	#NAME?		686	#NAME?	#NAME?		686	#NAME?	#NAME?		686	#NAME?	#NAME?		686	#NAME?	#NAME?
	687	#NAME?	#NAME?		687	#NAME?	#NAME?		687	#NAME?	#NAME?		687	#NAME?	#NAME?		687	#NAME?	#NAME?
	688	#NAME?	#NAME?		688	#NAME?	#NAME?		688	#NAME?	#NAME?		688	#NAME?	#NAME?		688	#NAME?	#NAME?
	689	#NAME?	#NAME?		689	#NAME?	#NAME?		689	#NAME?	#NAME?		689	#NAME?	#NAME?		689	#NAME?	#NAME?
	690	#NAME?	#NAME?		690	#NAME?	#NAME?		690	#NAME?	#NAME?		690	#NAME?	#NAME?		690	#NAME?	#NAME?
	691	#NAME?	#NAME?		691	#NAME?	#NAME?		691	#NAME?	#NAME?		691	#NAME?	#NAME?		691	#NAME?	#NAME?
	692	#NAME?	#NAME?		692	#NAME?	#NAME?		692	#NAME?	#NAME?		692	#NAME?	#NAME?		692	#NAME?	#NAME?
	693	#NAME?	#NAME?		693	#NAME?	#NAME?		693	#NAME?	#NAME?		693	#NAME?	#NAME?		693	#NAME?	#NAME?
	694	#NAME?	#NAME?		694	#NAME?	#NAME?		694	#NAME?	#NAME?		694	#NAME?	#NAME?		694	#NAME?	#NAME?
	695	#NAME?	#NAME?		695	#NAME?	#NAME?		695	#NAME?	#NAME?		695	#NAME?	#NAME?		695	#NAME?	#NAME?
	696	#NAME?	#NAME?		696	#NAME?	#NAME?		696	#NAME?	#NAME?		696	#NAME?	#NAME?		696	#NAME?	#NAME?
	697	#NAME?	#NAME?		697	#NAME?	#NAME?		697	#NAME?	#NAME?		697	#NAME?	#NAME?		697	#NAME?	#NAME?
	698	#NAME?	#NAME?		698	#NAME?	#NAME?		698	#NAME?	#NAME?		698	#NAME?	#NAME?		698	#NAME?	#NAME?
	699	#NAME?	#NAME?		699	#NAME?	#NAME?		699	#NAME?	#NAME?		699	#NAME?	#NAME?		699	#NAME?	#NAME?
	700	#NAME?	#NAME?		700	#NAME?	#NAME?		700	#NAME?	#NAME?		700	#NAME?	#NAME?		700	#NAME?	#NAME?
	701	#NAME?	#NAME?		701	#NAME?	#NAME?		701	#NAME?	#NAME?		701	#NAME?	#NAME?		701	#NAME?	#NAME?
	702	#NAME?	#NAME?		702	#NAME?	#NAME?		702	#NAME?	#NAME?		702	#NAME?	#NAME?		702	#NAME?	#NAME?
	703	#NAME?	#NAME?		703	#NAME?	#NAME?		703	#NAME?	#NAME?		703	#NAME?	#NAME?		703	#NAME?	#NAME?
	704	#NAME?	#NAME?		704	#NAME?	#NAME?		704	#NAME?	#NAME?		704	#NAME?	#NAME?		704	#NAME?	#NAME?
	705	#NAME?	#NAME?		705	#NAME?	#NAME?		705	#NAME?	#NAME?		705	#NAME?	#NAME?		705	#NAME?	#NAME?
	706	#NAME?	#NAME?		706	#NAME?	#NAME?		706	#NAME?	#NAME?		706	#NAME?	#NAME?		706	#NAME?	#NAME?
	707	#NAME?	#NAME?		707	#NAME?	#NAME?		707	#NAME?	#NAME?		707	#NAME?	#NAME?		707	#NAME?	#NAME?
	708	#NAME?	#NAME?		708	#NAME?	#NAME?		708	#NAME?	#NAME?		708	#NAME?	#NAME?		708	#NAME?	#NAME?
	709	#NAME?	#NAME?		709	#NAME?	#NAME?		709	#NAME?	#NAME?		709	#NAME?	#NAME?		709	#NAME?	#NAME?
	710	#NAME?	#NAME?		710	#NAME?	#NAME?		710	#NAME?	#NAME?		710	#NAME?	#NAME?		710	#NAME?	#NAME?
	711	#NAME?	#NAME?		711	#NAME?	#NAME?		711	#NAME?	#NAME?		711	#NAME?	#NAME?		711	#NAME?	#NAME?
	712	#NAME?	#NAME?		712	#NAME?	#NAME?		712	#NAME?	#NAME?		712	#NAME?	#NAME?		712	#NAME?	#NAME?
	713	#NAME?	#NAME?		713	#NAME?	#NAME?		713	#NAME?	#NAME?		713	#NAME?	#NAME?		713	#NAME?	#NAME?
	714	#NAME?	#NAME?		714	#NAME?	#NAME?		714	#NAME?	#NAME?		714	#NAME?	#NAME?		714	#NAME?	#NAME?
	715	#NAME?	#NAME?		715	#NAME?	#NAME?		715	#NAME?	#NAME?		715	#NAME?	#NAME?		715	#NAME?	#NAME?
	716	#NAME?	#NAME?		716	#NAME?	#NAME?		716	#NAME?	#NAME?		716	#NAME?	#NAME?		716	#NAME?	#NAME?
	717	#NAME?	#NAME?		717	#NAME?	#NAME?		717	#NAME?	#NAME?		717	#NAME?	#NAME?		717	#NAME?	#NAME?
	718	#NAME?	#NAME?		718	#NAME?	#NAME?		718	#NAME?	#NAME?		718	#NAME?	#NAME?		718	#NAME?	#NAME?
	719	#NAME?	#NAME?		719	#NAME?	#NAME?		719	#NAME?	#NAME?		719	#NAME?	#NAME?		719	#NAME?	#NAME?
	720	#NAME?	#NAME?		720	#NAME?	#NAME?		720	#NAME?	#NAME?		720	#NAME?	#NAME?		720	#NAME?	#NAME?
	721	#NAME?	#NAME?		721	#NAME?	#NAME?		721	#NAME?	#NAME?		721	#NAME?	#NAME?		721	#NAME?	#NAME?
	722	#NAME?	#NAME?		722	#NAME?	#NAME?		722	#NAME?	#NAME?		722	#NAME?	#NAME?		722	#NAME?	#NAME?
	723	#NAME?	#NAME?		723	#NAME?	#NAME?		723	#NAME?	#NAME?		723	#NAME?	#NAME?		723	#NAME?	#NAME?
	724	#NAME?	#NAME?		724	#NAME?	#NAME?		724	#NAME?	#NAME?		724	#NAME?	#NAME?		724	#NAME?	#NAME?
	725	#NAME?	#NAME?		725	#NAME?	#NAME?		725	#NAME?	#NAME?		725	#NAME?	#NAME?		725	#NAME?	#NAME?
	726	#NAME?	#NAME?		726	#NAME?	#NAME?		726	#NAME?	#NAME?		726	#NAME?	#NAME?		726	#NAME?	#NAME?
	727	#NAME?	#NAME?		727	#NAME?	#NAME?		727	#NAME?	#NAME?		727	#NAME?	#NAME?		727	#NAME?	#NAME?
	728	#NAME?	#NAME?		728	#NAME?	#NAME?		728	#NAME?	#NAME?		728	#NAME?	#NAME?		728	#NAME?	#NAME?
	729	#NAME?	#NAME?		729	#NAME?	#NAME?		729	#NAME?	#NAME?		729	#NAME?	#NAME?		729	#NAME?	#NAME?
	730	#NAME?	#NAME?		730	#NAME?	#NAME?		730	#NAME?	#NAME?		730	#NAME?	#NAME?		730	#NAME?	#NAME?
	731	#NAME?	#NAME?		731	#NAME?	#NAME?		731	#NAME?	#NAME?		731	#NAME?	#NAME?		731	#NAME?	#NAME?
	732	#NAME?	#NAME?		732	#NAME?	#NAME?		732	#NAME?	#NAME?		732	#NAME?	#NAME?		732	#NAME?	#NAME?
	733	#NAME?	#NAME?		733	#NAME?	#NAME?		733	#NAME?	#NAME?		733	#NAME?	#NAME?		733	#NAME?	#NAME?
	734	#NAME?	#NAME?		734	#NAME?	#NAME?		734	#NAME?	#NAME?		734	#NAME?	#NAME?		734	#NAME?	#NAME?
	735	#NAME?	#NAME?		735	#NAME?	#NAME?		735	#NAME?	#NAME?		735	#NAME?	#NAME?		735	#NAME?	#NAME?
	736	#NAME?	#NAME?		736	#NAME?	#NAME?		736	#NAME?	#NAME?		736	#NAME?	#NAME?		736	#NAME?	#NAME?
	737	#NAME?	#NAME?		737	#NAME?	#NAME?		737	#NAME?	#NAME?		737	#NAME?	#NAME?		737	#NAME?	#NAME?
	738	#NAME?	#NAME?		738	#NAME?	#NAME?		738	#NAME?	#NAME?		738	#NAME?	#NAME?		738	#NAME?	#NAME?
	739	#NAME?	#NAME?		739	#NAME?	#NAME?		739	#NAME?	#NAME?		739	#NAME?	#NAME?		739	#NAME?	#NAME?
	740	#NAME?	#NAME?		740	#NAME?	#NAME?		740	#NAME?	#NAME?		740	#NAME?	#NAME?		740	#NAME?	#NAME?
	741	#NAME?	#NAME?		741	#NAME?	#NAME?		741	#NAME?	#NAME?		741	#NAME?	#NAME?		741	#NAME?	#NAME?
	742	#NAME?	#NAME?		742	#NAME?	#NAME?		742	#NAME?	#NAME?		742	#NAME?	#NAME?		742	#NAME?	#NAME?
	743	#NAME?	#NAME?		743	#NAME?	#NAME?		743	#NAME?	#NAME?		743	#NAME?	#NAME?		743	#NAME?	#NAME?
	744	#NAME?	#NAME?		744	#NAME?	#NAME?		744	#NAME?	#NAME?		744	#NAME?	#NAME?		744	#NAME?	#NAME?
	745	#NAME?	#NAME?		745	#NAME?	#NAME?		745	#NAME?	#NAME?		745	#NAME?	#NAME?		745	#NAME?	#NAME?
	746	#NAME?	#NAME?		746	#NAME?	#NAME?		746	#NAME?	#NAME?		746	#NAME?	#NAME?		746	#NAME?	#NAME?
	747	#NAME?	#NAME?		747	#NAME?	#NAME?		747	#NAME?	#NAME?		747	#NAME?	#NAME?		747	#NAME?	#NAME?
	748	#NAME?	#NAME?		748	#NAME?	#NAME?		748	#NAME?	#NAME?		748	#NAME?	#NAME?		748	#NAME?	#NAME?
	749	#NAME?	#NAME?		749	#NAME?	#NAME?		749	#NAME?	#NAME?		749	#NAME?	#NAME?		749	#NAME?	#NAME?
	750	#NAME?	#NAME?		750	#NAME?	#NAME?		750	#NAME?	#NAME?		750	#NAME?	#NAME?		750	#NAME?	#NAME?
	751	#NAME?	#NAME?		751	#NAME?	#NAME?		751	#NAME?	#NAME?		751	#NAME?	#NAME?		751	#NAME?	#NAME?
	752	#NAME?	#NAME?		752	#NAME?	#NAME?		752	#NAME?	#NAME?		752	#NAME?	#NAME?		752	#NAME?	#NAME?
	753	#NAME?	#NAME?		753	#NAME?	#NAME?		753	#NAME?	#NAME?		753	#NAME?	#NAME?		753	#NAME?	#NAME?
	754	#NAME?	#NAME?		754	#NAME?	#NAME?		754	#NAME?	#NAME?		754	#NAME?	#NAME?		754	#NAME?	#NAME?
	755	#NAME?	#NAME?		755	#NAME?	#NAME?		755	#NAME?	#NAME?		755	#NAME?	#NAME?		755	#NAME?	#NAME?
	756	#NAME?	#NAME?		756	#NAME?	#NAME?		756	#NAME?	#NAME?		756	#NAME?	#NAME?		756	#NAME?	#NAME?
	757	#NAME?	#NAME?		757	#NAME?	#NAME?		757	#NAME?	#NAME?		757	#NAME?	#NAME?		757	#NAME?	#NAME?
	758	#NAME?	#NAME?		758	#NAME?	#NAME?		758	#NAME?	#NAME?		758	#NAME?	#NAME?		758	#NAME?	#NAME?
	759	#NAME?	#NAME?		759	#NAME?	#NAME?		759	#NAME?	#NAME?		759	#NAME?	#NAME?		759	#NAME?	#NAME?
	760	#NAME?	#NAME?		760	#NAME?	#NAME?		760	#NAME?	#NAME?		760	#NAME?	#NAME?		760	#NAME?	#NAME?
	761	#NAME?	#NAME?		761	#NAME?	#NAME?		761	#NAME?	#NAME?		761	#NAME?	#NAME?		761	#NAME?	#NAME?
	762	#NAME?	#NAME?		762	#NAME?	#NAME?		762	#NAME?	#NAME?		762	#NAME?	#NAME?		762	#NAME?	#NAME?
	763	#NAME?	#NAME?		763	#NAME?	#NAME?		763	#NAME?	#NAME?		763	#NAME?	#NAME?		763	#NAME?	#NAME?
	764	#NAME?	#NAME?		764	#NAME?	#NAME?		764	#NAME?	#NAME?		764	#NAME?	#NAME?		764	#NAME?	#NAME?
	765	#NAME?	#NAME?		765	#NAME?	#NAME?		765	#NAME?	#NAME?		765	#NAME?	#NAME?		765	#NAME?	#NAME?
	766	#NAME?	#NAME?		766	#NAME?	#NAME?		766	#NAME?	#NAME?		766	#NAME?	#NAME?		766	#NAME?	#NAME?
	767	#NAME?	#NAME?		767	#NAME?	#NAME?		767	#NAME?	#NAME?		767	#NAME?	#NAME?		767	#NAME?	#NAME?
	768	#NAME?	#NAME?		768	#NAME?	#NAME?		768	#NAME?	#NAME?		768	#NAME?	#NAME?		768	#NAME?	#NAME?
	769	#NAME?	#NAME?		769	#NAME?	#NAME?		769	#NAME?	#NAME?		769	#NAME?	#NAME?		769	#NAME?	#NAME?
	770	#NAME?	#NAME?		770	#NAME?	#NAME?		770	#NAME?	#NAME?		770	#NAME?	#NAME?		770	#NAME?	#NAME?
	771	#NAME?	#NAME?		771	#NAME?	#NAME?		771	#NAME?	#NAME?		771	#NAME?	#NAME?		771	#NAME?	#NAME?
	772	#NAME?	#NAME?		772	#NAME?	#NAME?		772	#NAME?	#NAME?		772	#NAME?	#NAME?		772	#NAME?	#NAME?
	773	#NAME?	#NAME?		773	#NAME?	#NAME?		773	#NAME?	#NAME?		773	#NAME?	#NAME?		773	#NAME?	#NAME?
	774	#NAME?	#NAME?		774	#NAME?	#NAME?		774	#NAME?	#NAME?		774	#NAME?	#NAME?		774	#NAME?	#NAME?
	775	#NAME?	#NAME?		775	#NAME?	#NAME?		775	#NAME?	#NAME?		775	#NAME?	#NAME?		775	#NAME?	#NAME?
	776	#NAME?	#NAME?		776	#NAME?	#NAME?		776	#NAME?	#NAME?		776	#NAME?	#NAME?		776	#NAME?	#NAME?
	777	#NAME?	#NAME?		777	#NAME?	#NAME?		777	#NAME?	#NAME?		777	#NAME?	#NAME?		777	#NAME?	#NAME?
	778	#NAME?	#NAME?		778	#NAME?	#NAME?		778	#NAME?	#NAME?		778	#NAME?	#NAME?		778	#NAME?	#NAME?
	779	#NAME?	#NAME?		779	#NAME?	#NAME?		779	#NAME?	#NAME?		779	#NAME?	#NAME?		779	#NAME?	#NAME?
	780	#NAME?	#NAME?		780	#NAME?	#NAME?		780	#NAME?	#NAME?		780	#NAME?	#NAME?		780	#NAME?	#NAME?
	781	#NAME?	#NAME?		781	#NAME?	#NAME?		781	#NAME?	#NAME?		781	#NAME?	#NAME?		781	#NAME?	#NAME?
	782	#NAME?	#NAME?		782	#NAME?	#NAME?		782	#NAME?	#NAME?		782	#NAME?	#NAME?		782	#NAME?	#NAME?
	783	#NAME?	#NAME?		783	#NAME?	#NAME?		783	#NAME?	#NAME?		783	#NAME?	#NAME?		783	#NAME?	#NAME?
	784	#NAME?	#NAME?		784	#NAME?	#NAME?		784	#NAME?	#NAME?		784	#NAME?	#NAME?		784	#NAME?	#NAME?
	785	#NAME?	#NAME?		785	#NAME?	#NAME?		785	#NAME?	#NAME?		785	#NAME?	#NAME?		785	#NAME?	#NAME?
	786	#NAME?	#NAME?		786	#NAME?	#NAME?		786	#NAME?	#NAME?		786	#NAME?	#NAME?		786	#NAME?	#NAME?
	787	#NAME?	#NAME?		787	#NAME?	#NAME?		787	#NAME?	#NAME?		787	#NAME?	#NAME?		787	#NAME?	#NAME?
	788	#NAME?	#NAME?		788	#NAME?	#NAME?		788	#NAME?	#NAME?		788	#NAME?	#NAME?		788	#NAME?	#NAME?
	789	#NAME?	#NAME?		789	#NAME?	#NAME?		789	#NAME?	#NAME?		789	#NAME?	#NAME?		789	#NAME?	#NAME?
	790	#NAME?	#NAME?		790	#NAME?	#NAME?		790	#NAME?	#NAME?		790	#NAME?	#NAME?		790	#NAME?	#NAME?
	791	#NAME?	#NAME?		791	#NAME?	#NAME?		791	#NAME?	#NAME?		791	#NAME?	#NAME?		791	#NAME?	#NAME?
	792	#NAME?	#NAME?		792	#NAME?	#NAME?		792	#NAME?	#NAME?		792	#NAME?	#NAME?		792	#NAME?	#NAME?
	793	#NAME?	#NAME?		793	#NAME?	#NAME?		793	#NAME?	#NAME?		793	#NAME?	#NAME?		793	#NAME?	#NAME?
	794	#NAME?	#NAME?		794	#NAME?	#NAME?		794	#NAME?	#NAME?		794	#NAME?	#NAME?		794	#NAME?	#NAME?
	795	#NAME?	#NAME?		795	#NAME?	#NAME?		795	#NAME?	#NAME?		795	#NAME?	#NAME?		795	#NAME?	#NAME?
	796	#NAME?	#NAME?		796	#NAME?	#NAME?		796	#NAME?	#NAME?		796	#NAME?	#NAME?		796	#NAME?	#NAME?
	797	#NAME?	#NAME?		797	#NAME?	#NAME?		797	#NAME?	#NAME?		797	#NAME?	#NAME?		797	#NAME?	#NAME?
	798	#NAME?	#NAME?		798	#NAME?	#NAME?		798	#NAME?	#NAME?		798	#NAME?	#NAME?		798	#NAME?	#NAME?
	799	#NAME?	#NAME?		799	#NAME?	#NAME?		799	#NAME?	#NAME?		799	#NAME?	#NAME?		799	#NAME?	#NAME?
	800	#NAME?	#NAME?		800	#NAME?	#NAME?		800	#NAME?	#NAME?		800	#NAME?	#NAME?		800	#NAME?	#NAME?
	801	#NAME?	#NAME?		801	#NAME?	#NAME?		801	#NAME?	#NAME?		801	#NAME?	#NAME?		801	#NAME?	#NAME?
	802	#NAME?	#NAME?		802	#NAME?	#NAME?		802	#NAME?	#NAME?		802	#NAME?	#NAME?		802	#NAME?	#NAME?
	803	#NAME?	#NAME?		803	#NAME?	#NAME?		803	#NAME?	#NAME?		803	#NAME?	#NAME?		803	#NAME?	#NAME?
	804	#NAME?	#NAME?		804	#NAME?	#NAME?		804	#NAME?	#NAME?		804	#NAME?	#NAME?		804	#NAME?	#NAME?
	805	#NAME?	#NAME?		805	#NAME?	#NAME?		805	#NAME?	#NAME?		805	#NAME?	#NAME?		805	#NAME?	#NAME?
	806	#NAME?	#NAME?		806	#NAME?	#NAME?		806	#NAME?	#NAME?		806	#NAME?	#NAME?		806	#NAME?	#NAME?
	807	#NAME?	#NAME?		807	#NAME?	#NAME?		807	#NAME?	#NAME?		807	#NAME?	#NAME?		807	#NAME?	#NAME?
	808	#NAME?	#NAME?		808	#NAME?	#NAME?		808	#NAME?	#NAME?		808	#NAME?	#NAME?		808	#NAME?	#NAME?
	809	#NAME?	#NAME?		809	#NAME?	#NAME?		809	#NAME?	#NAME?		809	#NAME?	#NAME?		809	#NAME?	#NAME?
	810	#NAME?	#NAME?		810	#NAME?	#NAME?		810	#NAME?	#NAME?		810	#NAME?	#NAME?		810	#NAME?	#NAME?
	811	#NAME?	#NAME?		811	#NAME?	#NAME?		811	#NAME?	#NAME?		811	#NAME?	#NAME?		811	#NAME?	#NAME?
	812	#NAME?	#NAME?		812	#NAME?	#NAME?		812	#NAME?	#NAME?		812	#NAME?	#NAME?		812	#NAME?	#NAME?
	813	#NAME?	#NAME?		813	#NAME?	#NAME?		813	#NAME?	#NAME?		813	#NAME?	#NAME?		813	#NAME?	#NAME?
	814	#NAME?	#NAME?		814	#NAME?	#NAME?		814	#NAME?	#NAME?		814	#NAME?	#NAME?		814	#NAME?	#NAME?
	815	#NAME?	#NAME?		815	#NAME?	#NAME?		815	#NAME?	#NAME?		815	#NAME?	#NAME?		815	#NAME?	#NAME?
	816	#NAME?	#NAME?		816	#NAME?	#NAME?		816	#NAME?	#NAME?		816	#NAME?	#NAME?		816	#NAME?	#NAME?
	817	#NAME?	#NAME?		817	#NAME?	#NAME?		817	#NAME?	#NAME?		817	#NAME?	#NAME?		817	#NAME?	#NAME?
	818	#NAME?	#NAME?		818	#NAME?	#NAME?		818	#NAME?	#NAME?		818	#NAME?	#NAME?		818	#NAME?	#NAME?
	819	#NAME?	#NAME?		819	#NAME?	#NAME?		819	#NAME?	#NAME?		819	#NAME?	#NAME?		819	#NAME?	#NAME?
	820	#NAME?	#NAME?		820	#NAME?	#NAME?		820	#NAME?	#NAME?		820	#NAME?	#NAME?		820	#NAME?	#NAME?
	821	#NAME?	#NAME?		821	#NAME?	#NAME?		821	#NAME?	#NAME?		821	#NAME?	#NAME?		821	#NAME?	#NAME?
	822	#NAME?	#NAME?		822	#NAME?	#NAME?		822	#NAME?	#NAME?		822	#NAME?	#NAME?		822	#NAME?	#NAME?
	823	#NAME?	#NAME?		823	#NAME?	#NAME?		823	#NAME?	#NAME?		823	#NAME?	#NAME?		823	#NAME?	#NAME?
	824	#NAME?	#NAME?		824	#NAME?	#NAME?		824	#NAME?	#NAME?		824	#NAME?	#NAME?		824	#NAME?	#NAME?
	825	#NAME?	#NAME?		825	#NAME?	#NAME?		825	#NAME?	#NAME?		825	#NAME?	#NAME?		825	#NAME?	#NAME?
	826	#NAME?	#NAME?		826	#NAME?	#NAME?		826	#NAME?	#NAME?		826	#NAME?	#NAME?		826	#NAME?	#NAME?
	827	#NAME?	#NAME?		827	#NAME?	#NAME?		827	#NAME?	#NAME?		827	#NAME?	#NAME?		827	#NAME?	#NAME?
	828	#NAME?	#NAME?		828	#NAME?	#NAME?		828	#NAME?	#NAME?		828	#NAME?	#NAME?		828	#NAME?	#NAME?
	829	#NAME?	#NAME?		829	#NAME?	#NAME?		829	#NAME?	#NAME?		829	#NAME?	#NAME?		829	#NAME?	#NAME?
	830	#NAME?	#NAME?		830	#NAME?	#NAME?		830	#NAME?	#NAME?		830	#NAME?	#NAME?		830	#NAME?	#NAME?
	831	#NAME?	#NAME?		831	#NAME?	#NAME?		831	#NAME?	#NAME?		831	#NAME?	#NAME?		831	#NAME?	#NAME?
	832	#NAME?	#NAME?		832	#NAME?	#NAME?		832	#NAME?	#NAME?		832	#NAME?	#NAME?		832	#NAME?	#NAME?
	833	#NAME?	#NAME?		833	#NAME?	#NAME?		833	#NAME?	#NAME?		833	#NAME?	#NAME?		833	#NAME?	#NAME?
	834	#NAME?	#NAME?		834	#NAME?	#NAME?		834	#NAME?	#NAME?		834	#NAME?	#NAME?		834	#NAME?	#NAME?
	835	#NAME?	#NAME?		835	#NAME?	#NAME?		835	#NAME?	#NAME?		835	#NAME?	#NAME?		835	#NAME?	#NAME?
	836	#NAME?	#NAME?		836	#NAME?	#NAME?		836	#NAME?	#NAME?		836	#NAME?	#NAME?		836	#NAME?	#NAME?
	837	#NAME?	#NAME?		837	#NAME?	#NAME?		837	#NAME?	#NAME?		837	#NAME?	#NAME?		837	#NAME?	#NAME?
	838	#NAME?	#NAME?		838	#NAME?	#NAME?		838	#NAME?	#NAME?		838	#NAME?	#NAME?		838	#NAME?	#NAME?
	839	#NAME?	#NAME?		839	#NAME?	#NAME?		839	#NAME?	#NAME?		839	#NAME?	#NAME?		839	#NAME?	#NAME?
	840	#NAME?	#NAME?		840	#NAME?	#NAME?		840	#NAME?	#NAME?		840	#NAME?	#NAME?		840	#NAME?	#NAME?
	841	#NAME?	#NAME?		841	#NAME?	#NAME?		841	#NAME?	#NAME?		841	#NAME?	#NAME?		841	#NAME?	#NAME?
	842	#NAME?	#NAME?		842	#NAME?	#NAME?		842	#NAME?	#NAME?		842	#NAME?	#NAME?		842	#NAME?	#NAME?
	843	#NAME?	#NAME?		843	#NAME?	#NAME?		843	#NAME?	#NAME?		843	#NAME?	#NAME?		843	#NAME?	#NAME?
	844	#NAME?	#NAME?		844	#NAME?	#NAME?		844	#NAME?	#NAME?		844	#NAME?	#NAME?		844	#NAME?	#NAME?
	845	#NAME?	#NAME?		845	#NAME?	#NAME?		845	#NAME?	#NAME?		845	#NAME?	#NAME?		845	#NAME?	#NAME?
	846	#NAME?	#NAME?		846	#NAME?	#NAME?		846	#NAME?	#NAME?		846	#NAME?	#NAME?		846	#NAME?	#NAME?
	847	#NAME?	#NAME?		847	#NAME?	#NAME?		847	#NAME?	#NAME?		847	#NAME?	#NAME?		847	#NAME?	#NAME?
	848	#NAME?	#NAME?		848	#NAME?	#NAME?		848	#NAME?	#NAME?		848	#NAME?	#NAME?		848	#NAME?	#NAME?
	849	#NAME?	#NAME?		849	#NAME?	#NAME?		849	#NAME?	#NAME?		849	#NAME?	#NAME?		849	#NAME?	#NAME?
	850	#NAME?	#NAME?		850	#NAME?	#NAME?		850	#NAME?	#NAME?		850	#NAME?	#NAME?		850	#NAME?	#NAME?
	851	#NAME?	#NAME?		851	#NAME?	#NAME?		851	#NAME?	#NAME?		851	#NAME?	#NAME?		851	#NAME?	#NAME?
	852	#NAME?	#NAME?		852	#NAME?	#NAME?		852	#NAME?	#NAME?		852	#NAME?	#NAME?		852	#NAME?	#NAME?
	853	#NAME?	#NAME?		853	#NAME?	#NAME?		853	#NAME?	#NAME?		853	#NAME?	#NAME?		853	#NAME?	#NAME?
	854	#NAME?	#NAME?		854	#NAME?	#NAME?		854	#NAME?	#NAME?		854	#NAME?	#NAME?		854	#NAME?	#NAME?
	855	#NAME?	#NAME?		855	#NAME?	#NAME?		855	#NAME?	#NAME?		855	#NAME?	#NAME?		855	#NAME?	#NAME?
	856	#NAME?	#NAME?		856	#NAME?	#NAME?		856	#NAME?	#NAME?		856	#NAME?	#NAME?		856	#NAME?	#NAME?
	857	#NAME?	#NAME?		857	#NAME?	#NAME?		857	#NAME?	#NAME?		857	#NAME?	#NAME?		857	#NAME?	#NAME?
	858	#NAME?	#NAME?		858	#NAME?	#NAME?		858	#NAME?	#NAME?		858	#NAME?	#NAME?		858	#NAME?	#NAME?
	859	#NAME?	#NAME?		859	#NAME?	#NAME?		859	#NAME?	#NAME?		859	#NAME?	#NAME?		859	#NAME?	#NAME?
	860	#NAME?	#NAME?		860	#NAME?	#NAME?		860	#NAME?	#NAME?		860	#NAME?	#NAME?		860	#NAME?	#NAME?
	861	#NAME?	#NAME?		861	#NAME?	#NAME?		861	#NAME?	#NAME?		861	#NAME?	#NAME?		861	#NAME?	#NAME?
	862	#NAME?	#NAME?		862	#NAME?	#NAME?		862	#NAME?	#NAME?		862	#NAME?	#NAME?		862	#NAME?	#NAME?
	863	#NAME?	#NAME?		863	#NAME?	#NAME?		863	#NAME?	#NAME?		863	#NAME?	#NAME?		863	#NAME?	#NAME?
	864	#NAME?	#NAME?		864	#NAME?	#NAME?		864	#NAME?	#NAME?		864	#NAME?	#NAME?		864	#NAME?	#NAME?
	865	#NAME?	#NAME?		865	#NAME?	#NAME?		865	#NAME?	#NAME?		865	#NAME?	#NAME?		865	#NAME?	#NAME?
	866	#NAME?	#NAME?		866	#NAME?	#NAME?		866	#NAME?	#NAME?		866	#NAME?	#NAME?		866	#NAME?	#NAME?
	867	#NAME?	#NAME?		867	#NAME?	#NAME?		867	#NAME?	#NAME?		867	#NAME?	#NAME?		867	#NAME?	#NAME?
	868	#NAME?	#NAME?		868	#NAME?	#NAME?		868	#NAME?	#NAME?		868	#NAME?	#NAME?		868	#NAME?	#NAME?
	869	#NAME?	#NAME?		869	#NAME?	#NAME?		869	#NAME?	#NAME?		869	#NAME?	#NAME?		869	#NAME?	#NAME?
	870	#NAME?	#NAME?		870	#NAME?	#NAME?		870	#NAME?	#NAME?		870	#NAME?	#NAME?		870	#NAME?	#NAME?
	871	#NAME?	#NAME?		871	#NAME?	#NAME?		871	#NAME?	#NAME?		871	#NAME?	#NAME?		871	#NAME?	#NAME?
	872	#NAME?	#NAME?		872	#NAME?	#NAME?		872	#NAME?	#NAME?		872	#NAME?	#NAME?		872	#NAME?	#NAME?
	873	#NAME?	#NAME?		873	#NAME?	#NAME?		873	#NAME?	#NAME?		873	#NAME?	#NAME?		873	#NAME?	#NAME?
	874	#NAME?	#NAME?		874	#NAME?	#NAME?		874	#NAME?	#NAME?		874	#NAME?	#NAME?		874	#NAME?	#NAME?
	875	#NAME?	#NAME?		875	#NAME?	#NAME?		875	#NAME?	#NAME?		875	#NAME?	#NAME?		875	#NAME?	#NAME?
	876	#NAME?	#NAME?		876	#NAME?	#NAME?		876	#NAME?	#NAME?		876	#NAME?	#NAME?		876	#NAME?	#NAME?
	877	#NAME?	#NAME?		877	#NAME?	#NAME?		877	#NAME?	#NAME?		877	#NAME?	#NAME?		877	#NAME?	#NAME?
	878	#NAME?	#NAME?		878	#NAME?	#NAME?		878	#NAME?	#NAME?		878	#NAME?	#NAME?		878	#NAME?	#NAME?
	879	#NAME?	#NAME?		879	#NAME?	#NAME?		879	#NAME?	#NAME?		879	#NAME?	#NAME?		879	#NAME?	#NAME?
	880	#NAME?	#NAME?		880	#NAME?	#NAME?		880	#NAME?	#NAME?		880	#NAME?	#NAME?		880	#NAME?	#NAME?
	881	#NAME?	#NAME?		881	#NAME?	#NAME?		881	#NAME?	#NAME?		881	#NAME?	#NAME?		881	#NAME?	#NAME?
	882	#NAME?	#NAME?		882	#NAME?	#NAME?		882	#NAME?	#NAME?		882	#NAME?	#NAME?		882	#NAME?	#NAME?
	883	#NAME?	#NAME?		883	#NAME?	#NAME?		883	#NAME?	#NAME?		883	#NAME?	#NAME?		883	#NAME?	#NAME?
	884	#NAME?	#NAME?		884	#NAME?	#NAME?		884	#NAME?	#NAME?		884	#NAME?	#NAME?		884	#NAME?	#NAME?
	885	#NAME?	#NAME?		885	#NAME?	#NAME?		885	#NAME?	#NAME?		885	#NAME?	#NAME?		885	#NAME?	#NAME?
	886	#NAME?	#NAME?		886	#NAME?	#NAME?		886	#NAME?	#NAME?		886	#NAME?	#NAME?		886	#NAME?	#NAME?
	887	#NAME?	#NAME?		887	#NAME?	#NAME?		887	#NAME?	#NAME?		887	#NAME?	#NAME?		887	#NAME?	#NAME?
	888	#NAME?	#NAME?		888	#NAME?	#NAME?		888	#NAME?	#NAME?		888	#NAME?	#NAME?		888	#NAME?	#NAME?
	889	#NAME?	#NAME?		889	#NAME?	#NAME?		889	#NAME?	#NAME?		889	#NAME?	#NAME?		889	#NAME?	#NAME?
	890	#NAME?	#NAME?		890	#NAME?	#NAME?		890	#NAME?	#NAME?		890	#NAME?	#NAME?		890	#NAME?	#NAME?
	891	#NAME?	#NAME?		891	#NAME?	#NAME?		891	#NAME?	#NAME?		891	#NAME?	#NAME?		891	#NAME?	#NAME?
	892	#NAME?	#NAME?		892	#NAME?	#NAME?		892	#NAME?	#NAME?		892	#NAME?	#NAME?		892	#NAME?	#NAME?
	893	#NAME?	#NAME?		893	#NAME?	#NAME?		893	#NAME?	#NAME?		893	#NAME?	#NAME?		893	#NAME?	#NAME?
	894	#NAME?	#NAME?		894	#NAME?	#NAME?		894	#NAME?	#NAME?		894	#NAME?	#NAME?		894	#NAME?	#NAME?
	895	#NAME?	#NAME?		895	#NAME?	#NAME?		895	#NAME?	#NAME?		895	#NAME?	#NAME?		895	#NAME?	#NAME?
	896	#NAME?	#NAME?		896	#NAME?	#NAME?		896	#NAME?	#NAME?		896	#NAME?	#NAME?		896	#NAME?	#NAME?
	897	#NAME?	#NAME?		897	#NAME?	#NAME?		897	#NAME?	#NAME?		897	#NAME?	#NAME?		897	#NAME?	#NAME?
	898	#NAME?	#NAME?		898	#NAME?	#NAME?		898	#NAME?	#NAME?		898	#NAME?	#NAME?		898	#NAME?	#NAME?
	899	#NAME?	#NAME?		899	#NAME?	#NAME?		899	#NAME?	#NAME?		899	#NAME?	#NAME?		899	#NAME?	#NAME?
	900	#NAME?	#NAME?		900	#NAME?	#NAME?		900	#NAME?	#NAME?		900	#NAME?	#NAME?		900	#NAME?	#NAME?
	901	#NAME?	#NAME?		901	#NAME?	#NAME?		901	#NAME?	#NAME?		901	#NAME?	#NAME?		901	#NAME?	#NAME?
	902	#NAME?	#NAME?		902	#NAME?	#NAME?		902	#NAME?	#NAME?		902	#NAME?	#NAME?		902	#NAME?	#NAME?
	903	#NAME?	#NAME?		903	#NAME?	#NAME?		903	#NAME?	#NAME?		903	#NAME?	#NAME?		903	#NAME?	#NAME?
	904	#NAME?	#NAME?		904	#NAME?	#NAME?		904	#NAME?	#NAME?		904	#NAME?	#NAME?		904	#NAME?	#NAME?
	905	#NAME?	#NAME?		905	#NAME?	#NAME?		905	#NAME?	#NAME?		905	#NAME?	#NAME?		905	#NAME?	#NAME?
	906	#NAME?	#NAME?		906	#NAME?	#NAME?		906	#NAME?	#NAME?		906	#NAME?	#NAME?		906	#NAME?	#NAME?
	907	#NAME?	#NAME?		907	#NAME?	#NAME?		907	#NAME?	#NAME?		907	#NAME?	#NAME?		907	#NAME?	#NAME?
	908	#NAME?	#NAME?		908	#NAME?	#NAME?		908	#NAME?	#NAME?		908	#NAME?	#NAME?		908	#NAME?	#NAME?
	909	#NAME?	#NAME?		909	#NAME?	#NAME?		909	#NAME?	#NAME?		909	#NAME?	#NAME?		909	#NAME?	#NAME?
	910	#NAME?	#NAME?		910	#NAME?	#NAME?		910	#NAME?	#NAME?		910	#NAME?	#NAME?		910	#NAME?	#NAME?
	911	#NAME?	#NAME?		911	#NAME?	#NAME?		911	#NAME?	#NAME?		911	#NAME?	#NAME?		911	#NAME?	#NAME?
	912	#NAME?	#NAME?		912	#NAME?	#NAME?		912	#NAME?	#NAME?		912	#NAME?	#NAME?		912	#NAME?	#NAME?
	913	#NAME?	#NAME?		913	#NAME?	#NAME?		913	#NAME?	#NAME?		913	#NAME?	#NAME?		913	#NAME?	#NAME?
	914	#NAME?	#NAME?		914	#NAME?	#NAME?		914	#NAME?	#NAME?		914	#NAME?	#NAME?		914	#NAME?	#NAME?
	915	#NAME?	#NAME?		915	#NAME?	#NAME?		915	#NAME?	#NAME?		915	#NAME?	#NAME?		915	#NAME?	#NAME?
	916	#NAME?	#NAME?		916	#NAME?	#NAME?		916	#NAME?	#NAME?		916	#NAME?	#NAME?		916	#NAME?	#NAME?
	917	#NAME?	#NAME?		917	#NAME?	#NAME?		917	#NAME?	#NAME?		917	#NAME?	#NAME?		917	#NAME?	#NAME?
	918	#NAME?	#NAME?		918	#NAME?	#NAME?		918	#NAME?	#NAME?		918	#NAME?	#NAME?		918	#NAME?	#NAME?
	919	#NAME?	#NAME?		919	#NAME?	#NAME?		919	#NAME?	#NAME?		919	#NAME?	#NAME?		919	#NAME?	#NAME?
	920	#NAME?	#NAME?		920	#NAME?	#NAME?		920	#NAME?	#NAME?		920	#NAME?	#NAME?		920	#NAME?	#NAME?
	921	#NAME?	#NAME?		921	#NAME?	#NAME?		921	#NAME?	#NAME?		921	#NAME?	#NAME?		921	#NAME?	#NAME?
	922	#NAME?	#NAME?		922	#NAME?	#NAME?		922	#NAME?	#NAME?		922	#NAME?	#NAME?		922	#NAME?	#NAME?
	923	#NAME?	#NAME?		923	#NAME?	#NAME?		923	#NAME?	#NAME?		923	#NAME?	#NAME?		923	#NAME?	#NAME?
	924	#NAME?	#NAME?		924	#NAME?	#NAME?		924	#NAME?	#NAME?		924	#NAME?	#NAME?		924	#NAME?	#NAME?
	925	#NAME?	#NAME?		925	#NAME?	#NAME?		925	#NAME?	#NAME?		925	#NAME?	#NAME?		925	#NAME?	#NAME?
	926	#NAME?	#NAME?		926	#NAME?	#NAME?		926	#NAME?	#NAME?		926	#NAME?	#NAME?		926	#NAME?	#NAME?
	927	#NAME?	#NAME?		927	#NAME?	#NAME?		927	#NAME?	#NAME?		927	#NAME?	#NAME?		927	#NAME?	#NAME?
	928	#NAME?	#NAME?		928	#NAME?	#NAME?		928	#NAME?	#NAME?		928	#NAME?	#NAME?		928	#NAME?	#NAME?
	929	#NAME?	#NAME?		929	#NAME?	#NAME?		929	#NAME?	#NAME?		929	#NAME?	#NAME?		929	#NAME?	#NAME?
	930	#NAME?	#NAME?		930	#NAME?	#NAME?		930	#NAME?	#NAME?		930	#NAME?	#NAME?		930	#NAME?	#NAME?
	931	#NAME?	#NAME?		931	#NAME?	#NAME?		931	#NAME?	#NAME?		931	#NAME?	#NAME?		931	#NAME?	#NAME?
	932	#NAME?	#NAME?		932	#NAME?	#NAME?		932	#NAME?	#NAME?		932	#NAME?	#NAME?		932	#NAME?	#NAME?
	933	#NAME?	#NAME?		933	#NAME?	#NAME?		933	#NAME?	#NAME?		933	#NAME?	#NAME?		933	#NAME?	#NAME?
	934	#NAME?	#NAME?		934	#NAME?	#NAME?		934	#NAME?	#NAME?		934	#NAME?	#NAME?		934	#NAME?	#NAME?
	935	#NAME?	#NAME?		935	#NAME?	#NAME?		935	#NAME?	#NAME?		935	#NAME?	#NAME?		935	#NAME?	#NAME?
	936	#NAME?	#NAME?		936	#NAME?	#NAME?		936	#NAME?	#NAME?		936	#NAME?	#NAME?		936	#NAME?	#NAME?
	937	#NAME?	#NAME?		937	#NAME?	#NAME?		937	#NAME?	#NAME?		937	#NAME?	#NAME?		937	#NAME?	#NAME?
	938	#NAME?	#NAME?		938	#NAME?	#NAME?		938	#NAME?	#NAME?		938	#NAME?	#NAME?		938	#NAME?	#NAME?
	939	#NAME?	#NAME?		939	#NAME?	#NAME?		939	#NAME?	#NAME?		939	#NAME?	#NAME?		939	#NAME?	#NAME?
	940	#NAME?	#NAME?		940	#NAME?	#NAME?		940	#NAME?	#NAME?		940	#NAME?	#NAME?		940	#NAME?	#NAME?
	941	#NAME?	#NAME?		941	#NAME?	#NAME?		941	#NAME?	#NAME?		941	#NAME?	#NAME?		941	#NAME?	#NAME?
	942	#NAME?	#NAME?		942	#NAME?	#NAME?		942	#NAME?	#NAME?		942	#NAME?	#NAME?		942	#NAME?	#NAME?
	943	#NAME?	#NAME?		943	#NAME?	#NAME?		943	#NAME?	#NAME?		943	#NAME?	#NAME?		943	#NAME?	#NAME?
	944	#NAME?	#NAME?		944	#NAME?	#NAME?		944	#NAME?	#NAME?		944	#NAME?	#NAME?		944	#NAME?	#NAME?
	945	#NAME?	#NAME?		945	#NAME?	#NAME?		945	#NAME?	#NAME?		945	#NAME?	#NAME?		945	#NAME?	#NAME?
	946	#NAME?	#NAME?		946	#NAME?	#NAME?		946	#NAME?	#NAME?		946	#NAME?	#NAME?		946	#NAME?	#NAME?
	947	#NAME?	#NAME?		947	#NAME?	#NAME?		947	#NAME?	#NAME?		947	#NAME?	#NAME?		947	#NAME?	#NAME?
	948	#NAME?	#NAME?		948	#NAME?	#NAME?		948	#NAME?	#NAME?		948	#NAME?	#NAME?		948	#NAME?	#NAME?
	949	#NAME?	#NAME?		949	#NAME?	#NAME?		949	#NAME?	#NAME?		949	#NAME?	#NAME?		949	#NAME?	#NAME?
	950	#NAME?	#NAME?		950	#NAME?	#NAME?		950	#NAME?	#NAME?		950	#NAME?	#NAME?		950	#NAME?	#NAME?
	951	#NAME?	#NAME?		951	#NAME?	#NAME?		951	#NAME?	#NAME?		951	#NAME?	#NAME?		951	#NAME?	#NAME?
	952	#NAME?	#NAME?		952	#NAME?	#NAME?		952	#NAME?	#NAME?		952	#NAME?	#NAME?		952	#NAME?	#NAME?
	953	#NAME?	#NAME?		953	#NAME?	#NAME?		953	#NAME?	#NAME?		953	#NAME?	#NAME?		953	#NAME?	#NAME?
	954	#NAME?	#NAME?		954	#NAME?	#NAME?		954	#NAME?	#NAME?		954	#NAME?	#NAME?		954	#NAME?	#NAME?
	955	#NAME?	#NAME?		955	#NAME?	#NAME?		955	#NAME?	#NAME?		955	#NAME?	#NAME?		955	#NAME?	#NAME?
	956	#NAME?	#NAME?		956	#NAME?	#NAME?		956	#NAME?	#NAME?		956	#NAME?	#NAME?		956	#NAME?	#NAME?
	957	#NAME?	#NAME?		957	#NAME?	#NAME?		957	#NAME?	#NAME?		957	#NAME?	#NAME?		957	#NAME?	#NAME?
	958	#NAME?	#NAME?		958	#NAME?	#NAME?		958	#NAME?	#NAME?		958	#NAME?	#NAME?		958	#NAME?	#NAME?
	959	#NAME?	#NAME?		959	#NAME?	#NAME?		959	#NAME?	#NAME?		959	#NAME?	#NAME?		959	#NAME?	#NAME?
	960	#NAME?	#NAME?		960	#NAME?	#NAME?		960	#NAME?	#NAME?		960	#NAME?	#NAME?		960	#NAME?	#NAME?
	961	#NAME?	#NAME?		961	#NAME?	#NAME?		961	#NAME?	#NAME?		961	#NAME?	#NAME?		961	#NAME?	#NAME?
	962	#NAME?	#NAME?		962	#NAME?	#NAME?		962	#NAME?	#NAME?		962	#NAME?	#NAME?		962	#NAME?	#NAME?
	963	#NAME?	#NAME?		963	#NAME?	#NAME?		963	#NAME?	#NAME?		963	#NAME?	#NAME?		963	#NAME?	#NAME?
	964	#NAME?	#NAME?		964	#NAME?	#NAME?		964	#NAME?	#NAME?		964	#NAME?	#NAME?		964	#NAME?	#NAME?
	965	#NAME?	#NAME?		965	#NAME?	#NAME?		965	#NAME?	#NAME?		965	#NAME?	#NAME?		965	#NAME?	#NAME?
	966	#NAME?	#NAME?		966	#NAME?	#NAME?		966	#NAME?	#NAME?		966	#NAME?	#NAME?		966	#NAME?	#NAME?
	967	#NAME?	#NAME?		967	#NAME?	#NAME?		967	#NAME?	#NAME?		967	#NAME?	#NAME?		967	#NAME?	#NAME?
	968	#NAME?	#NAME?		968	#NAME?	#NAME?		968	#NAME?	#NAME?		968	#NAME?	#NAME?		968	#NAME?	#NAME?
	969	#NAME?	#NAME?		969	#NAME?	#NAME?		969	#NAME?	#NAME?		969	#NAME?	#NAME?		969	#NAME?	#NAME?
	970	#NAME?	#NAME?		970	#NAME?	#NAME?		970	#NAME?	#NAME?		970	#NAME?	#NAME?		970	#NAME?	#NAME?
	971	#NAME?	#NAME?		971	#NAME?	#NAME?		971	#NAME?	#NAME?		971	#NAME?	#NAME?		971	#NAME?	#NAME?
	972	#NAME?	#NAME?		972	#NAME?	#NAME?		972	#NAME?	#NAME?		972	#NAME?	#NAME?		972	#NAME?	#NAME?
	973	#NAME?	#NAME?		973	#NAME?	#NAME?		973	#NAME?	#NAME?		973	#NAME?	#NAME?		973	#NAME?	#NAME?
	974	#NAME?	#NAME?		974	#NAME?	#NAME?		974	#NAME?	#NAME?		974	#NAME?	#NAME?		974	#NAME?	#NAME?
	975	#NAME?	#NAME?		975	#NAME?	#NAME?		975	#NAME?	#NAME?		975	#NAME?	#NAME?		975	#NAME?	#NAME?
	976	#NAME?	#NAME?		976	#NAME?	#NAME?		976	#NAME?	#NAME?		976	#NAME?	#NAME?		976	#NAME?	#NAME?
	977	#NAME?	#NAME?		977	#NAME?	#NAME?		977	#NAME?	#NAME?		977	#NAME?	#NAME?		977	#NAME?	#NAME?
	978	#NAME?	#NAME?		978	#NAME?	#NAME?		978	#NAME?	#NAME?		978	#NAME?	#NAME?		978	#NAME?	#NAME?
	979	#NAME?	#NAME?		979	#NAME?	#NAME?		979	#NAME?	#NAME?		979	#NAME?	#NAME?		979	#NAME?	#NAME?
	980	#NAME?	#NAME?		980	#NAME?	#NAME?		980	#NAME?	#NAME?		980	#NAME?	#NAME?		980	#NAME?	#NAME?
	981	#NAME?	#NAME?		981	#NAME?	#NAME?		981	#NAME?	#NAME?		981	#NAME?	#NAME?		981	#NAME?	#NAME?
	982	#NAME?	#NAME?		982	#NAME?	#NAME?		982	#NAME?	#NAME?		982	#NAME?	#NAME?		982	#NAME?	#NAME?
	983	#NAME?	#NAME?		983	#NAME?	#NAME?		983	#NAME?	#NAME?		983	#NAME?	#NAME?		983	#NAME?	#NAME?
	984	#NAME?	#NAME?		984	#NAME?	#NAME?		984	#NAME?	#NAME?		984	#NAME?	#NAME?		984	#NAME?	#NAME?
	985	#NAME?	#NAME?		985	#NAME?	#NAME?		985	#NAME?	#NAME?		985	#NAME?	#NAME?		985	#NAME?	#NAME?
	986	#NAME?	#NAME?		986	#NAME?	#NAME?		986	#NAME?	#NAME?		986	#NAME?	#NAME?		986	#NAME?	#NAME?
	987	#NAME?	#NAME?		987	#NAME?	#NAME?		987	#NAME?	#NAME?		987	#NAME?	#NAME?		987	#NAME?	#NAME?
	988	#NAME?	#NAME?		988	#NAME?	#NAME?		988	#NAME?	#NAME?		988	#NAME?	#NAME?		988	#NAME?	#NAME?
	989	#NAME?	#NAME?		989	#NAME?	#NAME?		989	#NAME?	#NAME?		989	#NAME?	#NAME?		989	#NAME?	#NAME?
	990	#NAME?	#NAME?		990	#NAME?	#NAME?		990	#NAME?	#NAME?		990	#NAME?	#NAME?		990	#NAME?	#NAME?
	991	#NAME?	#NAME?		991	#NAME?	#NAME?		991	#NAME?	#NAME?		991	#NAME?	#NAME?		991	#NAME?	#NAME?
	992	#NAME?	#NAME?		992	#NAME?	#NAME?		992	#NAME?	#NAME?		992	#NAME?	#NAME?		992	#NAME?	#NAME?
	993	#NAME?	#NAME?		993	#NAME?	#NAME?		993	#NAME?	#NAME?		993	#NAME?	#NAME?		993	#NAME?	#NAME?
	994	#NAME?	#NAME?		994	#NAME?	#NAME?		994	#NAME?	#NAME?		994	#NAME?	#NAME?		994	#NAME?	#NAME?
	995	#NAME?	#NAME?		995	#NAME?	#NAME?		995	#NAME?	#NAME?		995	#NAME?	#NAME?		995	#NAME?	#NAME?
	996	#NAME?	#NAME?		996	#NAME?	#NAME?		996	#NAME?	#NAME?		996	#NAME?	#NAME?		996	#NAME?	#NAME?
	997	#NAME?	#NAME?		997	#NAME?	#NAME?		997	#NAME?	#NAME?		997	#NAME?	#NAME?		997	#NAME?	#NAME?
	998	#NAME?	#NAME?		998	#NAME?	#NAME?		998	#NAME?	#NAME?		998	#NAME?	#NAME?		998	#NAME?	#NAME?
	999	#NAME?	#NAME?		999	#NAME?	#NAME?		999	#NAME?	#NAME?		999	#NAME?	#NAME?		999	#NAME?	#NAME?
	1000	#NAME?	#NAME?		1000	#NAME?	#NAME?		1000	#NAME?	#NAME?		1000	#NAME?	#NAME?		1000	#NAME?	#NAME?
	1001	#NAME?	#NAME?		1001	#NAME?	#NAME?		1001	#NAME?	#NAME?		1001	#NAME?	#NAME?		1001	#NAME?	#NAME?
	1002	#NAME?	#NAME?		1002	#NAME?	#NAME?		1002	#NAME?	#NAME?		1002	#NAME?	#NAME?		1002	#NAME?	#NAME?
	1003	#NAME?	#NAME?		1003	#NAME?	#NAME?		1003	#NAME?	#NAME?		1003	#NAME?	#NAME?		1003	#NAME?	#NAME?
	1004	#NAME?	#NAME?		1004	#NAME?	#NAME?		1004	#NAME?	#NAME?		1004	#NAME?	#NAME?		1004	#NAME?	#NAME?
	1005	#NAME?	#NAME?		1005	#NAME?	#NAME?		1005	#NAME?	#NAME?		1005	#NAME?	#NAME?		1005	#NAME?	#NAME?
	1006	#NAME?	#NAME?		1006	#NAME?	#NAME?		1006	#NAME?	#NAME?		1006	#NAME?	#NAME?		1006	#NAME?	#NAME?
	1007	#NAME?	#NAME?		1007	#NAME?	#NAME?		1007	#NAME?	#NAME?		1007	#NAME?	#NAME?		1007	#NAME?	#NAME?
	1008	#NAME?	#NAME?		1008	#NAME?	#NAME?		1008	#NAME?	#NAME?		1008	#NAME?	#NAME?		1008	#NAME?	#NAME?
	1009	#NAME?	#NAME?		1009	#NAME?	#NAME?		1009	#NAME?	#NAME?		1009	#NAME?	#NAME?		1009	#NAME?	#NAME?
	1010	#NAME?	#NAME?		1010	#NAME?	#NAME?		1010	#NAME?	#NAME?		1010	#NAME?	#NAME?		1010	#NAME?	#NAME?
	1011	#NAME?	#NAME?		1011	#NAME?	#NAME?		1011	#NAME?	#NAME?		1011	#NAME?	#NAME?		1011	#NAME?	#NAME?
	1012	#NAME?	#NAME?		1012	#NAME?	#NAME?		1012	#NAME?	#NAME?		1012	#NAME?	#NAME?		1012	#NAME?	#NAME?
	1013	#NAME?	#NAME?		1013	#NAME?	#NAME?		1013	#NAME?	#NAME?		1013	#NAME?	#NAME?		1013	#NAME?	#NAME?
	1014	#NAME?	#NAME?		1014	#NAME?	#NAME?		1014	#NAME?	#NAME?		1014	#NAME?	#NAME?		1014	#NAME?	#NAME?
	1015	#NAME?	#NAME?		1015	#NAME?	#NAME?		1015	#NAME?	#NAME?		1015	#NAME?	#NAME?		1015	#NAME?	#NAME?
	1016	#NAME?	#NAME?		1016	#NAME?	#NAME?		1016	#NAME?	#NAME?		1016	#NAME?	#NAME?		1016	#NAME?	#NAME?
	1017	#NAME?	#NAME?		1017	#NAME?	#NAME?		1017	#NAME?	#NAME?		1017	#NAME?	#NAME?		1017	#NAME?	#NAME?
	1018	#NAME?	#NAME?		1018	#NAME?	#NAME?		1018	#NAME?	#NAME?		1018	#NAME?	#NAME?		1018	#NAME?	#NAME?
	1019	#NAME?	#NAME?		1019	#NAME?	#NAME?		1019	#NAME?	#NAME?		1019	#NAME?	#NAME?		1019	#NAME?	#NAME?
	1020	#NAME?	#NAME?		1020	#NAME?	#NAME?		1020	#NAME?	#NAME?		1020	#NAME?	#NAME?		1020	#NAME?	#NAME?
	1021	#NAME?	#NAME?		1021	#NAME?	#NAME?		1021	#NAME?	#NAME?		1021	#NAME?	#NAME?		1021	#NAME?	#NAME?
	1022	#NAME?	#NAME?		1022	#NAME?	#NAME?		1022	#NAME?	#NAME?		1022	#NAME?	#NAME?		1022	#NAME?	#NAME?
	1023	#NAME?	#NAME?		1023	#NAME?	#NAME?		1023	#NAME?	#NAME?		1023	#NAME?	#NAME?		1023	#NAME?	#NAME?
	1024	#NAME?	#NAME?		1024	#NAME?	#NAME?		1024	#NAME?	#NAME?		1024	#NAME?	#NAME?		1024	#NAME?	#NAME?
	1025	#NAME?	#NAME?		1025	#NAME?	#NAME?		1025	#NAME?	#NAME?		1025	#NAME?	#NAME?		1025	#NAME?	#NAME?
	1026	#NAME?	#NAME?		1026	#NAME?	#NAME?		1026	#NAME?	#NAME?		1026	#NAME?	#NAME?		1026	#NAME?	#NAME?
	1027	#NAME?	#NAME?		1027	#NAME?	#NAME?		1027	#NAME?	#NAME?		1027	#NAME?	#NAME?		1027	#NAME?	#NAME?
	1028	#NAME?	#NAME?		1028	#NAME?	#NAME?		1028	#NAME?	#NAME?		1028	#NAME?	#NAME?		1028	#NAME?	#NAME?
	1029	#NAME?	#NAME?		1029	#NAME?	#NAME?		1029	#NAME?	#NAME?		1029	#NAME?	#NAME?		1029	#NAME?	#NAME?
	1030	#NAME?	#NAME?		1030	#NAME?	#NAME?		1030	#NAME?	#NAME?		1030	#NAME?	#NAME?		1030	#NAME?	#NAME?
	1031	#NAME?	#NAME?		1031	#NAME?	#NAME?		1031	#NAME?	#NAME?		1031	#NAME?	#NAME?		1031	#NAME?	#NAME?
	1032	#NAME?	#NAME?		1032	#NAME?	#NAME?		1032	#NAME?	#NAME?		1032	#NAME?	#NAME?		1032	#NAME?	#NAME?
	1033	#NAME?	#NAME?		1033	#NAME?	#NAME?		1033	#NAME?	#NAME?		1033	#NAME?	#NAME?		1033	#NAME?	#NAME?
	1034	#NAME?	#NAME?		1034	#NAME?	#NAME?		1034	#NAME?	#NAME?		1034	#NAME?	#NAME?		1034	#NAME?	#NAME?
	1035	#NAME?	#NAME?		1035	#NAME?	#NAME?		1035	#NAME?	#NAME?		1035	#NAME?	#NAME?		1035	#NAME?	#NAME?
	1036	#NAME?	#NAME?		1036	#NAME?	#NAME?		1036	#NAME?	#NAME?		1036	#NAME?	#NAME?		1036	#NAME?	#NAME?
	1037	#NAME?	#NAME?		1037	#NAME?	#NAME?		1037	#NAME?	#NAME?		1037	#NAME?	#NAME?		1037	#NAME?	#NAME?
	1038	#NAME?	#NAME?		1038	#NAME?	#NAME?		1038	#NAME?	#NAME?		1038	#NAME?	#NAME?		1038	#NAME?	#NAME?
	1039	#NAME?	#NAME?		1039	#NAME?	#NAME?		1039	#NAME?	#NAME?		1039	#NAME?	#NAME?		1039	#NAME?	#NAME?
	1040	#NAME?	#NAME?		1040	#NAME?	#NAME?		1040	#NAME?	#NAME?		1040	#NAME?	#NAME?		1040	#NAME?	#NAME?
	1041	#NAME?	#NAME?		1041	#NAME?	#NAME?		1041	#NAME?	#NAME?		1041	#NAME?	#NAME?		1041	#NAME?	#NAME?
	1042	#NAME?	#NAME?		1042	#NAME?	#NAME?		1042	#NAME?	#NAME?		1042	#NAME?	#NAME?		1042	#NAME?	#NAME?
	1043	#NAME?	#NAME?		1043	#NAME?	#NAME?		1043	#NAME?	#NAME?		1043	#NAME?	#NAME?		1043	#NAME?	#NAME?
	1044	#NAME?	#NAME?		1044	#NAME?	#NAME?		1044	#NAME?	#NAME?		1044	#NAME?	#NAME?		1044	#NAME?	#NAME?
	1045	#NAME?	#NAME?		1045	#NAME?	#NAME?		1045	#NAME?	#NAME?		1045	#NAME?	#NAME?		1045	#NAME?	#NAME?
	1046	#NAME?	#NAME?		1046	#NAME?	#NAME?		1046	#NAME?	#NAME?		1046	#NAME?	#NAME?		1046	#NAME?	#NAME?
	1047	#NAME?	#NAME?		1047	#NAME?	#NAME?		1047	#NAME?	#NAME?		1047	#NAME?	#NAME?		1047	#NAME?	#NAME?
	1048	#NAME?	#NAME?		1048	#NAME?	#NAME?		1048	#NAME?	#NAME?		1048	#NAME?	#NAME?		1048	#NAME?	#NAME?
	1049	#NAME?	#NAME?		1049	#NAME?	#NAME?		1049	#NAME?	#NAME?		1049	#NAME?	#NAME?		1049	#NAME?	#NAME?
	1050	#NAME?	#NAME?		1050	#NAME?	#NAME?		1050	#NAME?	#NAME?		1050	#NAME?	#NAME?		1050	#NAME?	#NAME?
	1051	#NAME?	#NAME?		1051	#NAME?	#NAME?		1051	#NAME?	#NAME?		1051	#NAME?	#NAME?		1051	#NAME?	#NAME?
	1052	#NAME?	#NAME?		1052	#NAME?	#NAME?		1052	#NAME?	#NAME?		1052	#NAME?	#NAME?		1052	#NAME?	#NAME?
	1053	#NAME?	#NAME?		1053	#NAME?	#NAME?		1053	#NAME?	#NAME?		1053	#NAME?	#NAME?		1053	#NAME?	#NAME?
	1054	#NAME?	#NAME?		1054	#NAME?	#NAME?		1054	#NAME?	#NAME?		1054	#NAME?	#NAME?		1054	#NAME?	#NAME?
	1055	#NAME?	#NAME?		1055	#NAME?	#NAME?		1055	#NAME?	#NAME?		1055	#NAME?	#NAME?		1055	#NAME?	#NAME?
	1056	#NAME?	#NAME?		1056	#NAME?	#NAME?		1056	#NAME?	#NAME?		1056	#NAME?	#NAME?		1056	#NAME?	#NAME?
	1057	#NAME?	#NAME?		1057	#NAME?	#NAME?		1057	#NAME?	#NAME?		1057	#NAME?	#NAME?		1057	#NAME?	#NAME?
	1058	#NAME?	#NAME?		1058	#NAME?	#NAME?		1058	#NAME?	#NAME?		1058	#NAME?	#NAME?		1058	#NAME?	#NAME?
	1059	#NAME?	#NAME?		1059	#NAME?	#NAME?		1059	#NAME?	#NAME?		1059	#NAME?	#NAME?		1059	#NAME?	#NAME?
	1060	#NAME?	#NAME?		1060	#NAME?	#NAME?		1060	#NAME?	#NAME?		1060	#NAME?	#NAME?		1060	#NAME?	#NAME?
	1061	#NAME?	#NAME?		1061	#NAME?	#NAME?		1061	#NAME?	#NAME?		1061	#NAME?	#NAME?		1061	#NAME?	#NAME?
	1062	#NAME?	#NAME?		1062	#NAME?	#NAME?		1062	#NAME?	#NAME?		1062	#NAME?	#NAME?		1062	#NAME?	#NAME?
	1063	#NAME?	#NAME?		1063	#NAME?	#NAME?		1063	#NAME?	#NAME?		1063	#NAME?	#NAME?		1063	#NAME?	#NAME?
	1064	#NAME?	#NAME?		1064	#NAME?	#NAME?		1064	#NAME?	#NAME?		1064	#NAME?	#NAME?		1064	#NAME?	#NAME?
	1065	#NAME?	#NAME?		1065	#NAME?	#NAME?		1065	#NAME?	#NAME?		1065	#NAME?	#NAME?		1065	#NAME?	#NAME?
	1066	#NAME?	#NAME?		1066	#NAME?	#NAME?		1066	#NAME?	#NAME?		1066	#NAME?	#NAME?		1066	#NAME?	#NAME?
	1067	#NAME?	#NAME?		1067	#NAME?	#NAME?		1067	#NAME?	#NAME?		1067	#NAME?	#NAME?		1067	#NAME?	#NAME?
	1068	#NAME?	#NAME?		1068	#NAME?	#NAME?		1068	#NAME?	#NAME?		1068	#NAME?	#NAME?		1068	#NAME?	#NAME?
	1069	#NAME?	#NAME?		1069	#NAME?	#NAME?		1069	#NAME?	#NAME?		1069	#NAME?	#NAME?		1069	#NAME?	#NAME?
	1070	#NAME?	#NAME?		1070	#NAME?	#NAME?		1070	#NAME?	#NAME?		1070	#NAME?	#NAME?		1070	#NAME?	#NAME?
	1071	#NAME?	#NAME?		1071	#NAME?	#NAME?		1071	#NAME?	#NAME?		1071	#NAME?	#NAME?		1071	#NAME?	#NAME?
	1072	#NAME?	#NAME?		1072	#NAME?	#NAME?		1072	#NAME?	#NAME?		1072	#NAME?	#NAME?		1072	#NAME?	#NAME?
	1073	#NAME?	#NAME?		1073	#NAME?	#NAME?		1073	#NAME?	#NAME?		1073	#NAME?	#NAME?		1073	#NAME?	#NAME?
	1074	#NAME?	#NAME?		1074	#NAME?	#NAME?		1074	#NAME?	#NAME?		1074	#NAME?	#NAME?		1074	#NAME?	#NAME?
	1075	#NAME?	#NAME?		1075	#NAME?	#NAME?		1075	#NAME?	#NAME?		1075	#NAME?	#NAME?		1075	#NAME?	#NAME?
	1076	#NAME?	#NAME?		1076	#NAME?	#NAME?		1076	#NAME?	#NAME?		1076	#NAME?	#NAME?		1076	#NAME?	#NAME?
	1077	#NAME?	#NAME?		1077	#NAME?	#NAME?		1077	#NAME?	#NAME?		1077	#NAME?	#NAME?		1077	#NAME?	#NAME?
	1078	#NAME?	#NAME?		1078	#NAME?	#NAME?		1078	#NAME?	#NAME?		1078	#NAME?	#NAME?		1078	#NAME?	#NAME?
	1079	#NAME?	#NAME?		1079	#NAME?	#NAME?		1079	#NAME?	#NAME?		1079	#NAME?	#NAME?		1079	#NAME?	#NAME?
	1080	#NAME?	#NAME?		1080	#NAME?	#NAME?		1080	#NAME?	#NAME?		1080	#NAME?	#NAME?		1080	#NAME?	#NAME?
	1081	#NAME?	#NAME?		1081	#NAME?	#NAME?		1081	#NAME?	#NAME?		1081	#NAME?	#NAME?		1081	#NAME?	#NAME?
	1082	#NAME?	#NAME?		1082	#NAME?	#NAME?		1082	#NAME?	#NAME?		1082	#NAME?	#NAME?		1082	#NAME?	#NAME?
	1083	#NAME?	#NAME?		1083	#NAME?	#NAME?		1083	#NAME?	#NAME?		1083	#NAME?	#NAME?		1083	#NAME?	#NAME?
	1084	#NAME?	#NAME?		1084	#NAME?	#NAME?		1084	#NAME?	#NAME?		1084	#NAME?	#NAME?		1084	#NAME?	#NAME?
	1085	#NAME?	#NAME?		1085	#NAME?	#NAME?		1085	#NAME?	#NAME?		1085	#NAME?	#NAME?		1085	#NAME?	#NAME?
	1086	#NAME?	#NAME?		1086	#NAME?	#NAME?		1086	#NAME?	#NAME?		1086	#NAME?	#NAME?		1086	#NAME?	#NAME?
	1087	#NAME?	#NAME?		1087	#NAME?	#NAME?		1087	#NAME?	#NAME?		1087	#NAME?	#NAME?		1087	#NAME?	#NAME?
	1088	#NAME?	#NAME?		1088	#NAME?	#NAME?		1088	#NAME?	#NAME?		1088	#NAME?	#NAME?		1088	#NAME?	#NAME?
	1089	#NAME?	#NAME?		1089	#NAME?	#NAME?		1089	#NAME?	#NAME?		1089	#NAME?	#NAME?		1089	#NAME?	#NAME?
	1090	#NAME?	#NAME?		1090	#NAME?	#NAME?		1090	#NAME?	#NAME?		1090	#NAME?	#NAME?		1090	#NAME?	#NAME?
	1091	#NAME?	#NAME?		1091	#NAME?	#NAME?		1091	#NAME?	#NAME?		1091	#NAME?	#NAME?		1091	#NAME?	#NAME?
	1092	#NAME?	#NAME?		1092	#NAME?	#NAME?		1092	#NAME?	#NAME?		1092	#NAME?	#NAME?		1092	#NAME?	#NAME?
	1093	#NAME?	#NAME?		1093	#NAME?	#NAME?		1093	#NAME?	#NAME?		1093	#NAME?	#NAME?		1093	#NAME?	#NAME?
	1094	#NAME?	#NAME?		1094	#NAME?	#NAME?		1094	#NAME?	#NAME?		1094	#NAME?	#NAME?		1094	#NAME?	#NAME?
	1095	#NAME?	#NAME?		1095	#NAME?	#NAME?		1095	#NAME?	#NAME?		1095	#NAME?	#NAME?		1095	#NAME?	#NAME?
	1096	#NAME?	#NAME?		1096	#NAME?	#NAME?		1096	#NAME?	#NAME?		1096	#NAME?	#NAME?		1096	#NAME?	#NAME?
	1097	#NAME?	#NAME?		1097	#NAME?	#NAME?		1097	#NAME?	#NAME?		1097	#NAME?	#NAME?		1097	#NAME?	#NAME?
	1098	#NAME?	#NAME?		1098	#NAME?	#NAME?		1098	#NAME?	#NAME?		1098	#NAME?	#NAME?		1098	#NAME?	#NAME?
	1099	#NAME?	#NAME?		1099	#NAME?	#NAME?		1099	#NAME?	#NAME?		1099	#NAME?	#NAME?		1099	#NAME?	#NAME?
	1100	#NAME?	#NAME?		1100	#NAME?	#NAME?		1100	#NAME?	#NAME?		1100	#NAME?	#NAME?		1100	#NAME?	#NAME?
	1101	#NAME?	#NAME?		1101	#NAME?	#NAME?		1101	#NAME?	#NAME?		1101	#NAME?	#NAME?		1101	#NAME?	#NAME?
	1102	#NAME?	#NAME?		1102	#NAME?	#NAME?		1102	#NAME?	#NAME?		1102	#NAME?	#NAME?		1102	#NAME?	#NAME?
	1103	#NAME?	#NAME?		1103	#NAME?	#NAME?		1103	#NAME?	#NAME?		1103	#NAME?	#NAME?		1103	#NAME?	#NAME?
	1104	#NAME?	#NAME?		1104	#NAME?	#NAME?		1104	#NAME?	#NAME?		1104	#NAME?	#NAME?		1104	#NAME?	#NAME?
	1105	#NAME?	#NAME?		1105	#NAME?	#NAME?		1105	#NAME?	#NAME?		1105	#NAME?	#NAME?		1105	#NAME?	#NAME?
	1106	#NAME?	#NAME?		1106	#NAME?	#NAME?		1106	#NAME?	#NAME?		1106	#NAME?	#NAME?		1106	#NAME?	#NAME?
	1107	#NAME?	#NAME?		1107	#NAME?	#NAME?		1107	#NAME?	#NAME?		1107	#NAME?	#NAME?		1107	#NAME?	#NAME?
	1108	#NAME?	#NAME?		1108	#NAME?	#NAME?		1108	#NAME?	#NAME?		1108	#NAME?	#NAME?		1108	#NAME?	#NAME?
	1109	#NAME?	#NAME?		1109	#NAME?	#NAME?		1109	#NAME?	#NAME?		1109	#NAME?	#NAME?		1109	#NAME?	#NAME?
	1110	#NAME?	#NAME?		1110	#NAME?	#NAME?		1110	#NAME?	#NAME?		1110	#NAME?	#NAME?		1110	#NAME?	#NAME?
	1111	#NAME?	#NAME?		1111	#NAME?	#NAME?		1111	#NAME?	#NAME?		1111	#NAME?	#NAME?		1111	#NAME?	#NAME?
	1112	#NAME?	#NAME?		1112	#NAME?	#NAME?		1112	#NAME?	#NAME?		1112	#NAME?	#NAME?		1112	#NAME?	#NAME?
	1113	#NAME?	#NAME?		1113	#NAME?	#NAME?		1113	#NAME?	#NAME?		1113	#NAME?	#NAME?		1113	#NAME?	#NAME?
	1114	#NAME?	#NAME?		1114	#NAME?	#NAME?		1114	#NAME?	#NAME?		1114	#NAME?	#NAME?		1114	#NAME?	#NAME?
	1115	#NAME?	#NAME?		1115	#NAME?	#NAME?		1115	#NAME?	#NAME?		1115	#NAME?	#NAME?		1115	#NAME?	#NAME?
	1116	#NAME?	#NAME?		1116	#NAME?	#NAME?		1116	#NAME?	#NAME?		1116	#NAME?	#NAME?		1116	#NAME?	#NAME?
	1117	#NAME?	#NAME?		1117	#NAME?	#NAME?		1117	#NAME?	#NAME?		1117	#NAME?	#NAME?		1117	#NAME?	#NAME?
	1118	#NAME?	#NAME?		1118	#NAME?	#NAME?		1118	#NAME?	#NAME?		1118	#NAME?	#NAME?		1118	#NAME?	#NAME?
	1119	#NAME?	#NAME?		1119	#NAME?	#NAME?		1119	#NAME?	#NAME?		1119	#NAME?	#NAME?		1119	#NAME?	#NAME?
	1120	#NAME?	#NAME?		1120	#NAME?	#NAME?		1120	#NAME?	#NAME?		1120	#NAME?	#NAME?		1120	#NAME?	#NAME?
	1121	#NAME?	#NAME?		1121	#NAME?	#NAME?		1121	#NAME?	#NAME?		1121	#NAME?	#NAME?		1121	#NAME?	#NAME?
	1122	#NAME?	#NAME?		1122	#NAME?	#NAME?		1122	#NAME?	#NAME?		1122	#NAME?	#NAME?		1122	#NAME?	#NAME?
	1123	#NAME?	#NAME?		1123	#NAME?	#NAME?		1123	#NAME?	#NAME?		1123	#NAME?	#NAME?		1123	#NAME?	#NAME?
	1124	#NAME?	#NAME?		1124	#NAME?	#NAME?		1124	#NAME?	#NAME?		1124	#NAME?	#NAME?		1124	#NAME?	#NAME?
	1125	#NAME?	#NAME?		1125	#NAME?	#NAME?		1125	#NAME?	#NAME?		1125	#NAME?	#NAME?		1125	#NAME?	#NAME?
	1126	#NAME?	#NAME?		1126	#NAME?	#NAME?		1126	#NAME?	#NAME?		1126	#NAME?	#NAME?		1126	#NAME?	#NAME?
	1127	#NAME?	#NAME?		1127	#NAME?	#NAME?		1127	#NAME?	#NAME?		1127	#NAME?	#NAME?		1127	#NAME?	#NAME?
	1128	#NAME?	#NAME?		1128	#NAME?	#NAME?		1128	#NAME?	#NAME?		1128	#NAME?	#NAME?		1128	#NAME?	#NAME?
	1129	#NAME?	#NAME?		1129	#NAME?	#NAME?		1129	#NAME?	#NAME?		1129	#NAME?	#NAME?		1129	#NAME?	#NAME?
	1130	#NAME?	#NAME?		1130	#NAME?	#NAME?		1130	#NAME?	#NAME?		1130	#NAME?	#NAME?		1130	#NAME?	#NAME?
	1131	#NAME?	#NAME?		1131	#NAME?	#NAME?		1131	#NAME?	#NAME?		1131	#NAME?	#NAME?		1131	#NAME?	#NAME?
	1132	#NAME?	#NAME?		1132	#NAME?	#NAME?		1132	#NAME?	#NAME?		1132	#NAME?	#NAME?		1132	#NAME?	#NAME?
	1133	#NAME?	#NAME?		1133	#NAME?	#NAME?		1133	#NAME?	#NAME?		1133	#NAME?	#NAME?		1133	#NAME?	#NAME?
	1134	#NAME?	#NAME?		1134	#NAME?	#NAME?		1134	#NAME?	#NAME?		1134	#NAME?	#NAME?		1134	#NAME?	#NAME?
	1135	#NAME?	#NAME?		1135	#NAME?	#NAME?		1135	#NAME?	#NAME?		1135	#NAME?	#NAME?		1135	#NAME?	#NAME?
	1136	#NAME?	#NAME?		1136	#NAME?	#NAME?		1136	#NAME?	#NAME?		1136	#NAME?	#NAME?		1136	#NAME?	#NAME?
	1137	#NAME?	#NAME?		1137	#NAME?	#NAME?		1137	#NAME?	#NAME?		1137	#NAME?	#NAME?		1137	#NAME?	#NAME?
	1138	#NAME?	#NAME?		1138	#NAME?	#NAME?		1138	#NAME?	#NAME?		1138	#NAME?	#NAME?		1138	#NAME?	#NAME?
	1139	#NAME?	#NAME?		1139	#NAME?	#NAME?		1139	#NAME?	#NAME?		1139	#NAME?	#NAME?		1139	#NAME?	#NAME?
	1140	#NAME?	#NAME?		1140	#NAME?	#NAME?		1140	#NAME?	#NAME?		1140	#NAME?	#NAME?		1140	#NAME?	#NAME?
	1141	#NAME?	#NAME?		1141	#NAME?	#NAME?		1141	#NAME?	#NAME?		1141	#NAME?	#NAME?		1141	#NAME?	#NAME?
	1142	#NAME?	#NAME?		1142	#NAME?	#NAME?		1142	#NAME?	#NAME?		1142	#NAME?	#NAME?		1142	#NAME?	#NAME?
	1143	#NAME?	#NAME?		1143	#NAME?	#NAME?		1143	#NAME?	#NAME?		1143	#NAME?	#NAME?		1143	#NAME?	#NAME?
	1144	#NAME?	#NAME?		1144	#NAME?	#NAME?		1144	#NAME?	#NAME?		1144	#NAME?	#NAME?		1144	#NAME?	#NAME?
	1145	#NAME?	#NAME?		1145	#NAME?	#NAME?		1145	#NAME?	#NAME?		1145	#NAME?	#NAME?		1145	#NAME?	#NAME?
	1146	#NAME?	#NAME?		1146	#NAME?	#NAME?		1146	#NAME?	#NAME?		1146	#NAME?	#NAME?		1146	#NAME?	#NAME?
	1147	#NAME?	#NAME?		1147	#NAME?	#NAME?		1147	#NAME?	#NAME?		1147	#NAME?	#NAME?		1147	#NAME?	#NAME?
	1148	#NAME?	#NAME?		1148	#NAME?	#NAME?		1148	#NAME?	#NAME?		1148	#NAME?	#NAME?		1148	#NAME?	#NAME?
	1149	#NAME?	#NAME?		1149	#NAME?	#NAME?		1149	#NAME?	#NAME?		1149	#NAME?	#NAME?		1149	#NAME?	#NAME?
	1150	#NAME?	#NAME?		1150	#NAME?	#NAME?		1150	#NAME?	#NAME?		1150	#NAME?	#NAME?		1150	#NAME?	#NAME?
	1151	#NAME?	#NAME?		1151	#NAME?	#NAME?		1151	#NAME?	#NAME?		1151	#NAME?	#NAME?		1151	#NAME?	#NAME?
	1152	#NAME?	#NAME?		1152	#NAME?	#NAME?		1152	#NAME?	#NAME?		1152	#NAME?	#NAME?		1152	#NAME?	#NAME?
	1153	#NAME?	#NAME?		1153	#NAME?	#NAME?		1153	#NAME?	#NAME?		1153	#NAME?	#NAME?		1153	#NAME?	#NAME?
	1154	#NAME?	#NAME?		1154	#NAME?	#NAME?		1154	#NAME?	#NAME?		1154	#NAME?	#NAME?		1154	#NAME?	#NAME?
	1155	#NAME?	#NAME?		1155	#NAME?	#NAME?		1155	#NAME?	#NAME?		1155	#NAME?	#NAME?		1155	#NAME?	#NAME?
	1156	#NAME?	#NAME?		1156	#NAME?	#NAME?		1156	#NAME?	#NAME?		1156	#NAME?	#NAME?		1156	#NAME?	#NAME?
	1157	#NAME?	#NAME?		1157	#NAME?	#NAME?		1157	#NAME?	#NAME?		1157	#NAME?	#NAME?		1157	#NAME?	#NAME?
	1158	#NAME?	#NAME?		1158	#NAME?	#NAME?		1158	#NAME?	#NAME?		1158	#NAME?	#NAME?		1158	#NAME?	#NAME?
	1159	#NAME?	#NAME?		1159	#NAME?	#NAME?		1159	#NAME?	#NAME?		1159	#NAME?	#NAME?		1159	#NAME?	#NAME?
	1160	#NAME?	#NAME?		1160	#NAME?	#NAME?		1160	#NAME?	#NAME?		1160	#NAME?	#NAME?		1160	#NAME?	#NAME?
	1161	#NAME?	#NAME?		1161	#NAME?	#NAME?		1161	#NAME?	#NAME?		1161	#NAME?	#NAME?		1161	#NAME?	#NAME?
	1162	#NAME?	#NAME?		1162	#NAME?	#NAME?		1162	#NAME?	#NAME?		1162	#NAME?	#NAME?		1162	#NAME?	#NAME?
	1163	#NAME?	#NAME?		1163	#NAME?	#NAME?		1163	#NAME?	#NAME?		1163	#NAME?	#NAME?		1163	#NAME?	#NAME?
	1164	#NAME?	#NAME?		1164	#NAME?	#NAME?		1164	#NAME?	#NAME?		1164	#NAME?	#NAME?		1164	#NAME?	#NAME?
	1165	#NAME?	#NAME?		1165	#NAME?	#NAME?		1165	#NAME?	#NAME?		1165	#NAME?	#NAME?		1165	#NAME?	#NAME?
	1166	#NAME?	#NAME?		1166	#NAME?	#NAME?		1166	#NAME?	#NAME?		1166	#NAME?	#NAME?		1166	#NAME?	#NAME?
	1167	#NAME?	#NAME?		1167	#NAME?	#NAME?		1167	#NAME?	#NAME?		1167	#NAME?	#NAME?		1167	#NAME?	#NAME?
	1168	#NAME?	#NAME?		1168	#NAME?	#NAME?		1168	#NAME?	#NAME?		1168	#NAME?	#NAME?		1168	#NAME?	#NAME?
	1169	#NAME?	#NAME?		1169	#NAME?	#NAME?		1169	#NAME?	#NAME?		1169	#NAME?	#NAME?		1169	#NAME?	#NAME?
	1170	#NAME?	#NAME?		1170	#NAME?	#NAME?		1170	#NAME?	#NAME?		1170	#NAME?	#NAME?		1170	#NAME?	#NAME?
	1171	#NAME?	#NAME?		1171	#NAME?	#NAME?		1171	#NAME?	#NAME?		1171	#NAME?	#NAME?		1171	#NAME?	#NAME?
	1172	#NAME?	#NAME?		1172	#NAME?	#NAME?		1172	#NAME?	#NAME?		1172	#NAME?	#NAME?		1172	#NAME?	#NAME?
	1173	#NAME?	#NAME?		1173	#NAME?	#NAME?		1173	#NAME?	#NAME?		1173	#NAME?	#NAME?		1173	#NAME?	#NAME?
	1174	#NAME?	#NAME?		1174	#NAME?	#NAME?		1174	#NAME?	#NAME?		1174	#NAME?	#NAME?		1174	#NAME?	#NAME?
	1175	#NAME?	#NAME?		1175	#NAME?	#NAME?		1175	#NAME?	#NAME?		1175	#NAME?	#NAME?		1175	#NAME?	#NAME?
	1176	#NAME?	#NAME?		1176	#NAME?	#NAME?		1176	#NAME?	#NAME?		1176	#NAME?	#NAME?		1176	#NAME?	#NAME?
	1177	#NAME?	#NAME?		1177	#NAME?	#NAME?		1177	#NAME?	#NAME?		1177	#NAME?	#NAME?		1177	#NAME?	#NAME?
	1178	#NAME?	#NAME?		1178	#NAME?	#NAME?		1178	#NAME?	#NAME?		1178	#NAME?	#NAME?		1178	#NAME?	#NAME?
	1179	#NAME?	#NAME?		1179	#NAME?	#NAME?		1179	#NAME?	#NAME?		1179	#NAME?	#NAME?		1179	#NAME?	#NAME?
	1180	#NAME?	#NAME?		1180	#NAME?	#NAME?		1180	#NAME?	#NAME?		1180	#NAME?	#NAME?		1180	#NAME?	#NAME?
	1181	#NAME?	#NAME?		1181	#NAME?	#NAME?		1181	#NAME?	#NAME?		1181	#NAME?	#NAME?		1181	#NAME?	#NAME?
	1182	#NAME?	#NAME?		1182	#NAME?	#NAME?		1182	#NAME?	#NAME?		1182	#NAME?	#NAME?		1182	#NAME?	#NAME?
	1183	#NAME?	#NAME?		1183	#NAME?	#NAME?		1183	#NAME?	#NAME?		1183	#NAME?	#NAME?		1183	#NAME?	#NAME?
	1184	#NAME?	#NAME?		1184	#NAME?	#NAME?		1184	#NAME?	#NAME?		1184	#NAME?	#NAME?		1184	#NAME?	#NAME?
	1185	#NAME?	#NAME?		1185	#NAME?	#NAME?		1185	#NAME?	#NAME?		1185	#NAME?	#NAME?		1185	#NAME?	#NAME?
	1186	#NAME?	#NAME?		1186	#NAME?	#NAME?		1186	#NAME?	#NAME?		1186	#NAME?	#NAME?		1186	#NAME?	#NAME?
	1187	#NAME?	#NAME?		1187	#NAME?	#NAME?		1187	#NAME?	#NAME?		1187	#NAME?	#NAME?		1187	#NAME?	#NAME?
	1188	#NAME?	#NAME?		1188	#NAME?	#NAME?		1188	#NAME?	#NAME?		1188	#NAME?	#NAME?		1188	#NAME?	#NAME?
	1189	#NAME?	#NAME?		1189	#NAME?	#NAME?		1189	#NAME?	#NAME?		1189	#NAME?	#NAME?		1189	#NAME?	#NAME?
	1190	#NAME?	#NAME?		1190	#NAME?	#NAME?		1190	#NAME?	#NAME?		1190	#NAME?	#NAME?		1190	#NAME?	#NAME?
	1191	#NAME?	#NAME?		1191	#NAME?	#NAME?		1191	#NAME?	#NAME?		1191	#NAME?	#NAME?		1191	#NAME?	#NAME?
	1192	#NAME?	#NAME?		1192	#NAME?	#NAME?		1192	#NAME?	#NAME?		1192	#NAME?	#NAME?		1192	#NAME?	#NAME?
	1193	#NAME?	#NAME?		1193	#NAME?	#NAME?		1193	#NAME?	#NAME?		1193	#NAME?	#NAME?		1193	#NAME?	#NAME?
	1194	#NAME?	#NAME?		1194	#NAME?	#NAME?		1194	#NAME?	#NAME?		1194	#NAME?	#NAME?		1194	#NAME?	#NAME?
	1195	#NAME?	#NAME?		1195	#NAME?	#NAME?		1195	#NAME?	#NAME?		1195	#NAME?	#NAME?		1195	#NAME?	#NAME?
	1196	#NAME?	#NAME?		1196	#NAME?	#NAME?		1196	#NAME?	#NAME?		1196	#NAME?	#NAME?		1196	#NAME?	#NAME?
	1197	#NAME?	#NAME?		1197	#NAME?	#NAME?		1197	#NAME?	#NAME?		1197	#NAME?	#NAME?		1197	#NAME?	#NAME?
	1198	#NAME?	#NAME?		1198	#NAME?	#NAME?		1198	#NAME?	#NAME?		1198	#NAME?	#NAME?		1198	#NAME?	#NAME?
	1199	#NAME?	#NAME?		1199	#NAME?	#NAME?		1199	#NAME?	#NAME?		1199	#NAME?	#NAME?		1199	#NAME?	#NAME?
	1200	#NAME?	#NAME?		1200	#NAME?	#NAME?		1200	#NAME?	#NAME?		1200	#NAME?	#NAME?		1200	#NAME?	#NAME?
	1201	#NAME?	#NAME?		1201	#NAME?	#NAME?		1201	#NAME?	#NAME?		1201	#NAME?	#NAME?		1201	#NAME?	#NAME?
	1202	#NAME?	#NAME?		1202	#NAME?	#NAME?		1202	#NAME?	#NAME?		1202	#NAME?	#NAME?		1202	#NAME?	#NAME?
	1203	#NAME?	#NAME?		1203	#NAME?	#NAME?		1203	#NAME?	#NAME?		1203	#NAME?	#NAME?		1203	#NAME?	#NAME?
	1204	#NAME?	#NAME?		1204	#NAME?	#NAME?		1204	#NAME?	#NAME?		1204	#NAME?	#NAME?		1204	#NAME?	#NAME?
	1205	#NAME?	#NAME?		1205	#NAME?	#NAME?		1205	#NAME?	#NAME?		1205	#NAME?	#NAME?		1205	#NAME?	#NAME?
	1206	#NAME?	#NAME?		1206	#NAME?	#NAME?		1206	#NAME?	#NAME?		1206	#NAME?	#NAME?		1206	#NAME?	#NAME?
	1207	#NAME?	#NAME?		1207	#NAME?	#NAME?		1207	#NAME?	#NAME?		1207	#NAME?	#NAME?		1207	#NAME?	#NAME?
	1208	#NAME?	#NAME?		1208	#NAME?	#NAME?		1208	#NAME?	#NAME?		1208	#NAME?	#NAME?		1208	#NAME?	#NAME?
	1209	#NAME?	#NAME?		1209	#NAME?	#NAME?		1209	#NAME?	#NAME?		1209	#NAME?	#NAME?		1209	#NAME?	#NAME?
	1210	#NAME?	#NAME?		1210	#NAME?	#NAME?		1210	#NAME?	#NAME?		1210	#NAME?	#NAME?		1210	#NAME?	#NAME?
	1211	#NAME?	#NAME?		1211	#NAME?	#NAME?		1211	#NAME?	#NAME?		1211	#NAME?	#NAME?		1211	#NAME?	#NAME?
	1212	#NAME?	#NAME?		1212	#NAME?	#NAME?		1212	#NAME?	#NAME?		1212	#NAME?	#NAME?		1212	#NAME?	#NAME?
	1213	#NAME?	#NAME?		1213	#NAME?	#NAME?		1213	#NAME?	#NAME?		1213	#NAME?	#NAME?		1213	#NAME?	#NAME?
	1214	#NAME?	#NAME?		1214	#NAME?	#NAME?		1214	#NAME?	#NAME?		1214	#NAME?	#NAME?		1214	#NAME?	#NAME?
	1215	#NAME?	#NAME?		1215	#NAME?	#NAME?		1215	#NAME?	#NAME?		1215	#NAME?	#NAME?		1215	#NAME?	#NAME?
	1216	#NAME?	#NAME?		1216	#NAME?	#NAME?		1216	#NAME?	#NAME?		1216	#NAME?	#NAME?		1216	#NAME?	#NAME?
	1217	#NAME?	#NAME?		1217	#NAME?	#NAME?		1217	#NAME?	#NAME?		1217	#NAME?	#NAME?		1217	#NAME?	#NAME?
	1218	#NAME?	#NAME?		1218	#NAME?	#NAME?		1218	#NAME?	#NAME?		1218	#NAME?	#NAME?		1218	#NAME?	#NAME?
	1219	#NAME?	#NAME?		1219	#NAME?	#NAME?		1219	#NAME?	#NAME?		1219	#NAME?	#NAME?		1219	#NAME?	#NAME?
	1220	#NAME?	#NAME?		1220	#NAME?	#NAME?		1220	#NAME?	#NAME?		1220	#NAME?	#NAME?		1220	#NAME?	#NAME?
	1221	#NAME?	#NAME?		1221	#NAME?	#NAME?		1221	#NAME?	#NAME?		1221	#NAME?	#NAME?		1221	#NAME?	#NAME?
	1222	#NAME?	#NAME?		1222	#NAME?	#NAME?		1222	#NAME?	#NAME?		1222	#NAME?	#NAME?		1222	#NAME?	#NAME?
	1223	#NAME?	#NAME?		1223	#NAME?	#NAME?		1223	#NAME?	#NAME?		1223	#NAME?	#NAME?		1223	#NAME?	#NAME?
	1224	#NAME?	#NAME?		1224	#NAME?	#NAME?		1224	#NAME?	#NAME?		1224	#NAME?	#NAME?		1224	#NAME?	#NAME?
	1225	#NAME?	#NAME?		1225	#NAME?	#NAME?		1225	#NAME?	#NAME?		1225	#NAME?	#NAME?		1225	#NAME?	#NAME?
	1226	#NAME?	#NAME?		1226	#NAME?	#NAME?		1226	#NAME?	#NAME?		1226	#NAME?	#NAME?		1226	#NAME?	#NAME?
	1227	#NAME?	#NAME?		1227	#NAME?	#NAME?		1227	#NAME?	#NAME?		1227	#NAME?	#NAME?		1227	#NAME?	#NAME?
	1228	#NAME?	#NAME?		1228	#NAME?	#NAME?		1228	#NAME?	#NAME?		1228	#NAME?	#NAME?		1228	#NAME?	#NAME?
	1229	#NAME?	#NAME?		1229	#NAME?	#NAME?		1229	#NAME?	#NAME?		1229	#NAME?	#NAME?		1229	#NAME?	#NAME?
	1230	#NAME?	#NAME?		1230	#NAME?	#NAME?		1230	#NAME?	#NAME?		1230	#NAME?	#NAME?		1230	#NAME?	#NAME?
	1231	#NAME?	#NAME?		1231	#NAME?	#NAME?		1231	#NAME?	#NAME?		1231	#NAME?	#NAME?		1231	#NAME?	#NAME?
	1232	#NAME?	#NAME?		1232	#NAME?	#NAME?		1232	#NAME?	#NAME?		1232	#NAME?	#NAME?		1232	#NAME?	#NAME?
	1233	#NAME?	#NAME?		1233	#NAME?	#NAME?		1233	#NAME?	#NAME?		1233	#NAME?	#NAME?		1233	#NAME?	#NAME?
	1234	#NAME?	#NAME?		1234	#NAME?	#NAME?		1234	#NAME?	#NAME?		1234	#NAME?	#NAME?		1234	#NAME?	#NAME?
	1235	#NAME?	#NAME?		1235	#NAME?	#NAME?		1235	#NAME?	#NAME?		1235	#NAME?	#NAME?		1235	#NAME?	#NAME?
	1236	#NAME?	#NAME?		1236	#NAME?	#NAME?		1236	#NAME?	#NAME?		1236	#NAME?	#NAME?		1236	#NAME?	#NAME?
	1237	#NAME?	#NAME?		1237	#NAME?	#NAME?		1237	#NAME?	#NAME?		1237	#NAME?	#NAME?		1237	#NAME?	#NAME?
	1238	#NAME?	#NAME?		1238	#NAME?	#NAME?		1238	#NAME?	#NAME?		1238	#NAME?	#NAME?		1238	#NAME?	#NAME?
	1239	#NAME?	#NAME?		1239	#NAME?	#NAME?		1239	#NAME?	#NAME?		1239	#NAME?	#NAME?		1239	#NAME?	#NAME?
	1240	#NAME?	#NAME?		1240	#NAME?	#NAME?		1240	#NAME?	#NAME?		1240	#NAME?	#NAME?		1240	#NAME?	#NAME?
	1241	#NAME?	#NAME?		1241	#NAME?	#NAME?		1241	#NAME?	#NAME?		1241	#NAME?	#NAME?		1241	#NAME?	#NAME?
	1242	#NAME?	#NAME?		1242	#NAME?	#NAME?		1242	#NAME?	#NAME?		1242	#NAME?	#NAME?		1242	#NAME?	#NAME?
	1243	#NAME?	#NAME?		1243	#NAME?	#NAME?		1243	#NAME?	#NAME?		1243	#NAME?	#NAME?		1243	#NAME?	#NAME?
	1244	#NAME?	#NAME?		1244	#NAME?	#NAME?		1244	#NAME?	#NAME?		1244	#NAME?	#NAME?		1244	#NAME?	#NAME?
	1245	#NAME?	#NAME?		1245	#NAME?	#NAME?		1245	#NAME?	#NAME?		1245	#NAME?	#NAME?		1245	#NAME?	#NAME?
	1246	#NAME?	#NAME?		1246	#NAME?	#NAME?		1246	#NAME?	#NAME?		1246	#NAME?	#NAME?		1246	#NAME?	#NAME?
	1247	#NAME?	#NAME?		1247	#NAME?	#NAME?		1247	#NAME?	#NAME?		1247	#NAME?	#NAME?		1247	#NAME?	#NAME?
	1248	#NAME?	#NAME?		1248	#NAME?	#NAME?		1248	#NAME?	#NAME?		1248	#NAME?	#NAME?		1248	#NAME?	#NAME?
	1249	#NAME?	#NAME?		1249	#NAME?	#NAME?		1249	#NAME?	#NAME?		1249	#NAME?	#NAME?		1249	#NAME?	#NAME?
	1250	#NAME?	#NAME?		1250	#NAME?	#NAME?		1250	#NAME?	#NAME?		1250	#NAME?	#NAME?		1250	#NAME?	#NAME?
	1251	#NAME?	#NAME?		1251	#NAME?	#NAME?		1251	#NAME?	#NAME?		1251	#NAME?	#NAME?		1251	#NAME?	#NAME?
	1252	#NAME?	#NAME?		1252	#NAME?	#NAME?		1252	#NAME?	#NAME?		1252	#NAME?	#NAME?		1252	#NAME?	#NAME?
	1253	#NAME?	#NAME?		1253	#NAME?	#NAME?		1253	#NAME?	#NAME?		1253	#NAME?	#NAME?		1253	#NAME?	#NAME?
	1254	#NAME?	#NAME?		1254	#NAME?	#NAME?		1254	#NAME?	#NAME?		1254	#NAME?	#NAME?		1254	#NAME?	#NAME?
	1255	#NAME?	#NAME?		1255	#NAME?	#NAME?		1255	#NAME?	#NAME?		1255	#NAME?	#NAME?		1255	#NAME?	#NAME?
	1256	#NAME?	#NAME?		1256	#NAME?	#NAME?		1256	#NAME?	#NAME?		1256	#NAME?	#NAME?		1256	#NAME?	#NAME?
	1257	#NAME?	#NAME?		1257	#NAME?	#NAME?		1257	#NAME?	#NAME?		1257	#NAME?	#NAME?		1257	#NAME?	#NAME?
	1258	#NAME?	#NAME?		1258	#NAME?	#NAME?		1258	#NAME?	#NAME?		1258	#NAME?	#NAME?		1258	#NAME?	#NAME?
	1259	#NAME?	#NAME?		1259	#NAME?	#NAME?		1259	#NAME?	#NAME?		1259	#NAME?	#NAME?		1259	#NAME?	#NAME?
	1260	#NAME?	#NAME?		1260	#NAME?	#NAME?		1260	#NAME?	#NAME?		1260	#NAME?	#NAME?		1260	#NAME?	#NAME?
	1261	#NAME?	#NAME?		1261	#NAME?	#NAME?		1261	#NAME?	#NAME?		1261	#NAME?	#NAME?		1261	#NAME?	#NAME?
	1262	#NAME?	#NAME?		1262	#NAME?	#NAME?		1262	#NAME?	#NAME?		1262	#NAME?	#NAME?		1262	#NAME?	#NAME?
	1263	#NAME?	#NAME?		1263	#NAME?	#NAME?		1263	#NAME?	#NAME?		1263	#NAME?	#NAME?		1263	#NAME?	#NAME?
	1264	#NAME?	#NAME?		1264	#NAME?	#NAME?		1264	#NAME?	#NAME?		1264	#NAME?	#NAME?		1264	#NAME?	#NAME?
	1265	#NAME?	#NAME?		1265	#NAME?	#NAME?		1265	#NAME?	#NAME?		1265	#NAME?	#NAME?		1265	#NAME?	#NAME?
	1266	#NAME?	#NAME?		1266	#NAME?	#NAME?		1266	#NAME?	#NAME?		1266	#NAME?	#NAME?		1266	#NAME?	#NAME?
	1267	#NAME?	#NAME?		1267	#NAME?	#NAME?		1267	#NAME?	#NAME?		1267	#NAME?	#NAME?		1267	#NAME?	#NAME?
	1268	#NAME?	#NAME?		1268	#NAME?	#NAME?		1268	#NAME?	#NAME?		1268	#NAME?	#NAME?		1268	#NAME?	#NAME?
	1269	#NAME?	#NAME?		1269	#NAME?	#NAME?		1269	#NAME?	#NAME?		1269	#NAME?	#NAME?		1269	#NAME?	#NAME?
	1270	#NAME?	#NAME?		1270	#NAME?	#NAME?		1270	#NAME?	#NAME?		1270	#NAME?	#NAME?		1270	#NAME?	#NAME?
	1271	#NAME?	#NAME?		1271	#NAME?	#NAME?		1271	#NAME?	#NAME?		1271	#NAME?	#NAME?		1271	#NAME?	#NAME?
	1272	#NAME?	#NAME?		1272	#NAME?	#NAME?		1272	#NAME?	#NAME?		1272	#NAME?	#NAME?		1272	#NAME?	#NAME?
	1273	#NAME?	#NAME?		1273	#NAME?	#NAME?		1273	#NAME?	#NAME?		1273	#NAME?	#NAME?		1273	#NAME?	#NAME?
	1274	#NAME?	#NAME?		1274	#NAME?	#NAME?		1274	#NAME?	#NAME?		1274	#NAME?	#NAME?		1274	#NAME?	#NAME?
	1275	#NAME?	#NAME?		1275	#NAME?	#NAME?		1275	#NAME?	#NAME?		1275	#NAME?	#NAME?		1275	#NAME?	#NAME?
	1276	#NAME?	#NAME?		1276	#NAME?	#NAME?		1276	#NAME?	#NAME?		1276	#NAME?	#NAME?		1276	#NAME?	#NAME?
	1277	#NAME?	#NAME?		1277	#NAME?	#NAME?		1277	#NAME?	#NAME?		1277	#NAME?	#NAME?		1277	#NAME?	#NAME?
	1278	#NAME?	#NAME?		1278	#NAME?	#NAME?		1278	#NAME?	#NAME?		1278	#NAME?	#NAME?		1278	#NAME?	#NAME?
	1279	#NAME?	#NAME?		1279	#NAME?	#NAME?		1279	#NAME?	#NAME?		1279	#NAME?	#NAME?		1279	#NAME?	#NAME?
	1280	#NAME?	#NAME?		1280	#NAME?	#NAME?		1280	#NAME?	#NAME?		1280	#NAME?	#NAME?		1280	#NAME?	#NAME?
	1281	#NAME?	#NAME?		1281	#NAME?	#NAME?		1281	#NAME?	#NAME?		1281	#NAME?	#NAME?		1281	#NAME?	#NAME?
	1282	#NAME?	#NAME?		1282	#NAME?	#NAME?		1282	#NAME?	#NAME?		1282	#NAME?	#NAME?		1282	#NAME?	#NAME?
	1283	#NAME?	#NAME?		1283	#NAME?	#NAME?		1283	#NAME?	#NAME?		1283	#NAME?	#NAME?		1283	#NAME?	#NAME?
	1284	#NAME?	#NAME?		1284	#NAME?	#NAME?		1284	#NAME?	#NAME?		1284	#NAME?	#NAME?		1284	#NAME?	#NAME?
	1285	#NAME?	#NAME?		1285	#NAME?	#NAME?		1285	#NAME?	#NAME?		1285	#NAME?	#NAME?		1285	#NAME?	#NAME?
	1286	#NAME?	#NAME?		1286	#NAME?	#NAME?		1286	#NAME?	#NAME?		1286	#NAME?	#NAME?		1286	#NAME?	#NAME?
	1287	#NAME?	#NAME?		1287	#NAME?	#NAME?		1287	#NAME?	#NAME?		1287	#NAME?	#NAME?		1287	#NAME?	#NAME?
	1288	#NAME?	#NAME?		1288	#NAME?	#NAME?		1288	#NAME?	#NAME?		1288	#NAME?	#NAME?		1288	#NAME?	#NAME?
	1289	#NAME?	#NAME?		1289	#NAME?	#NAME?		1289	#NAME?	#NAME?		1289	#NAME?	#NAME?		1289	#NAME?	#NAME?
	1290	#NAME?	#NAME?		1290	#NAME?	#NAME?		1290	#NAME?	#NAME?		1290	#NAME?	#NAME?		1290	#NAME?	#NAME?
	1291	#NAME?	#NAME?		1291	#NAME?	#NAME?		1291	#NAME?	#NAME?		1291	#NAME?	#NAME?		1291	#NAME?	#NAME?
	1292	#NAME?	#NAME?		1292	#NAME?	#NAME?		1292	#NAME?	#NAME?		1292	#NAME?	#NAME?		1292	#NAME?	#NAME?
	1293	#NAME?	#NAME?		1293	#NAME?	#NAME?		1293	#NAME?	#NAME?		1293	#NAME?	#NAME?		1293	#NAME?	#NAME?
	1294	#NAME?	#NAME?		1294	#NAME?	#NAME?		1294	#NAME?	#NAME?		1294	#NAME?	#NAME?		1294	#NAME?	#NAME?
	1295	#NAME?	#NAME?		1295	#NAME?	#NAME?		1295	#NAME?	#NAME?		1295	#NAME?	#NAME?		1295	#NAME?	#NAME?
	1296	#NAME?	#NAME?		1296	#NAME?	#NAME?		1296	#NAME?	#NAME?		1296	#NAME?	#NAME?		1296	#NAME?	#NAME?
	1297	#NAME?	#NAME?		1297	#NAME?	#NAME?		1297	#NAME?	#NAME?		1297	#NAME?	#NAME?		1297	#NAME?	#NAME?
	1298	#NAME?	#NAME?		1298	#NAME?	#NAME?		1298	#NAME?	#NAME?		1298	#NAME?	#NAME?		1298	#NAME?	#NAME?
	1299	#NAME?	#NAME?		1299	#NAME?	#NAME?		1299	#NAME?	#NAME?		1299	#NAME?	#NAME?		1299	#NAME?	#NAME?
	1300	#NAME?	#NAME?		1300	#NAME?	#NAME?		1300	#NAME?	#NAME?		1300	#NAME?	#NAME?		1300	#NAME?	#NAME?
	1301	#NAME?	#NAME?		1301	#NAME?	#NAME?		1301	#NAME?	#NAME?		1301	#NAME?	#NAME?		1301	#NAME?	#NAME?
	1302	#NAME?	#NAME?		1302	#NAME?	#NAME?		1302	#NAME?	#NAME?		1302	#NAME?	#NAME?		1302	#NAME?	#NAME?
	1303	#NAME?	#NAME?		1303	#NAME?	#NAME?		1303	#NAME?	#NAME?		1303	#NAME?	#NAME?		1303	#NAME?	#NAME?
	1304	#NAME?	#NAME?		1304	#NAME?	#NAME?		1304	#NAME?	#NAME?		1304	#NAME?	#NAME?		1304	#NAME?	#NAME?
	1305	#NAME?	#NAME?		1305	#NAME?	#NAME?		1305	#NAME?	#NAME?		1305	#NAME?	#NAME?		1305	#NAME?	#NAME?
	1306	#NAME?	#NAME?		1306	#NAME?	#NAME?		1306	#NAME?	#NAME?		1306	#NAME?	#NAME?		1306	#NAME?	#NAME?
	1307	#NAME?	#NAME?		1307	#NAME?	#NAME?		1307	#NAME?	#NAME?		1307	#NAME?	#NAME?		1307	#NAME?	#NAME?
	1308	#NAME?	#NAME?		1308	#NAME?	#NAME?		1308	#NAME?	#NAME?		1308	#NAME?	#NAME?		1308	#NAME?	#NAME?
	1309	#NAME?	#NAME?		1309	#NAME?	#NAME?		1309	#NAME?	#NAME?		1309	#NAME?	#NAME?		1309	#NAME?	#NAME?
	1310	#NAME?	#NAME?		1310	#NAME?	#NAME?		1310	#NAME?	#NAME?		1310	#NAME?	#NAME?		1310	#NAME?	#NAME?
	1311	#NAME?	#NAME?		1311	#NAME?	#NAME?		1311	#NAME?	#NAME?		1311	#NAME?	#NAME?		1311	#NAME?	#NAME?
	1312	#NAME?	#NAME?		1312	#NAME?	#NAME?		1312	#NAME?	#NAME?		1312	#NAME?	#NAME?		1312	#NAME?	#NAME?
	1313	#NAME?	#NAME?		1313	#NAME?	#NAME?		1313	#NAME?	#NAME?		1313	#NAME?	#NAME?		1313	#NAME?	#NAME?
	1314	#NAME?	#NAME?		1314	#NAME?	#NAME?		1314	#NAME?	#NAME?		1314	#NAME?	#NAME?		1314	#NAME?	#NAME?
	1315	#NAME?	#NAME?		1315	#NAME?	#NAME?		1315	#NAME?	#NAME?		1315	#NAME?	#NAME?		1315	#NAME?	#NAME?
	1316	#NAME?	#NAME?		1316	#NAME?	#NAME?		1316	#NAME?	#NAME?		1316	#NAME?	#NAME?		1316	#NAME?	#NAME?
	1317	#NAME?	#NAME?		1317	#NAME?	#NAME?		1317	#NAME?	#NAME?		1317	#NAME?	#NAME?		1317	#NAME?	#NAME?
	1318	#NAME?	#NAME?		1318	#NAME?	#NAME?		1318	#NAME?	#NAME?		1318	#NAME?	#NAME?		1318	#NAME?	#NAME?
	1319	#NAME?	#NAME?		1319	#NAME?	#NAME?		1319	#NAME?	#NAME?		1319	#NAME?	#NAME?		1319	#NAME?	#NAME?
	1320	#NAME?	#NAME?		1320	#NAME?	#NAME?		1320	#NAME?	#NAME?		1320	#NAME?	#NAME?		1320	#NAME?	#NAME?
	1321	#NAME?	#NAME?		1321	#NAME?	#NAME?		1321	#NAME?	#NAME?		1321	#NAME?	#NAME?		1321	#NAME?	#NAME?
	1322	#NAME?	#NAME?		1322	#NAME?	#NAME?		1322	#NAME?	#NAME?		1322	#NAME?	#NAME?		1322	#NAME?	#NAME?
	1323	#NAME?	#NAME?		1323	#NAME?	#NAME?		1323	#NAME?	#NAME?		1323	#NAME?	#NAME?		1323	#NAME?	#NAME?
	1324	#NAME?	#NAME?		1324	#NAME?	#NAME?		1324	#NAME?	#NAME?		1324	#NAME?	#NAME?		1324	#NAME?	#NAME?
	1325	#NAME?	#NAME?		1325	#NAME?	#NAME?		1325	#NAME?	#NAME?		1325	#NAME?	#NAME?		1325	#NAME?	#NAME?
	1326	#NAME?	#NAME?		1326	#NAME?	#NAME?		1326	#NAME?	#NAME?		1326	#NAME?	#NAME?		1326	#NAME?	#NAME?
	1327	#NAME?	#NAME?		1327	#NAME?	#NAME?		1327	#NAME?	#NAME?		1327	#NAME?	#NAME?		1327	#NAME?	#NAME?
	1328	#NAME?	#NAME?		1328	#NAME?	#NAME?		1328	#NAME?	#NAME?		1328	#NAME?	#NAME?		1328	#NAME?	#NAME?
	1329	#NAME?	#NAME?		1329	#NAME?	#NAME?		1329	#NAME?	#NAME?		1329	#NAME?	#NAME?		1329	#NAME?	#NAME?
	1330	#NAME?	#NAME?		1330	#NAME?	#NAME?		1330	#NAME?	#NAME?		1330	#NAME?	#NAME?		1330	#NAME?	#NAME?
	1331	#NAME?	#NAME?		1331	#NAME?	#NAME?		1331	#NAME?	#NAME?		1331	#NAME?	#NAME?		1331	#NAME?	#NAME?
	1332	#NAME?	#NAME?		1332	#NAME?	#NAME?		1332	#NAME?	#NAME?		1332	#NAME?	#NAME?		1332	#NAME?	#NAME?
	1333	#NAME?	#NAME?		1333	#NAME?	#NAME?		1333	#NAME?	#NAME?		1333	#NAME?	#NAME?		1333	#NAME?	#NAME?
	1334	#NAME?	#NAME?		1334	#NAME?	#NAME?		1334	#NAME?	#NAME?		1334	#NAME?	#NAME?		1334	#NAME?	#NAME?
	1335	#NAME?	#NAME?		1335	#NAME?	#NAME?		1335	#NAME?	#NAME?		1335	#NAME?	#NAME?		1335	#NAME?	#NAME?
	1336	#NAME?	#NAME?		1336	#NAME?	#NAME?		1336	#NAME?	#NAME?		1336	#NAME?	#NAME?		1336	#NAME?	#NAME?
	1337	#NAME?	#NAME?		1337	#NAME?	#NAME?		1337	#NAME?	#NAME?		1337	#NAME?	#NAME?		1337	#NAME?	#NAME?
	1338	#NAME?	#NAME?		1338	#NAME?	#NAME?		1338	#NAME?	#NAME?		1338	#NAME?	#NAME?		1338	#NAME?	#NAME?
	1339	#NAME?	#NAME?		1339	#NAME?	#NAME?		1339	#NAME?	#NAME?		1339	#NAME?	#NAME?		1339	#NAME?	#NAME?
	1340	#NAME?	#NAME?		1340	#NAME?	#NAME?		1340	#NAME?	#NAME?		1340	#NAME?	#NAME?		1340	#NAME?	#NAME?
	1341	#NAME?	#NAME?		1341	#NAME?	#NAME?		1341	#NAME?	#NAME?		1341	#NAME?	#NAME?		1341	#NAME?	#NAME?
	1342	#NAME?	#NAME?		1342	#NAME?	#NAME?		1342	#NAME?	#NAME?		1342	#NAME?	#NAME?		1342	#NAME?	#NAME?
	1343	#NAME?	#NAME?		1343	#NAME?	#NAME?		1343	#NAME?	#NAME?		1343	#NAME?	#NAME?		1343	#NAME?	#NAME?
	1344	#NAME?	#NAME?		1344	#NAME?	#NAME?		1344	#NAME?	#NAME?		1344	#NAME?	#NAME?		1344	#NAME?	#NAME?
	1345	#NAME?	#NAME?		1345	#NAME?	#NAME?		1345	#NAME?	#NAME?		1345	#NAME?	#NAME?		1345	#NAME?	#NAME?
	1346	#NAME?	#NAME?		1346	#NAME?	#NAME?		1346	#NAME?	#NAME?		1346	#NAME?	#NAME?		1346	#NAME?	#NAME?
	1347	#NAME?	#NAME?		1347	#NAME?	#NAME?		1347	#NAME?	#NAME?		1347	#NAME?	#NAME?		1347	#NAME?	#NAME?
	1348	#NAME?	#NAME?		1348	#NAME?	#NAME?		1348	#NAME?	#NAME?		1348	#NAME?	#NAME?		1348	#NAME?	#NAME?
	1349	#NAME?	#NAME?		1349	#NAME?	#NAME?		1349	#NAME?	#NAME?		1349	#NAME?	#NAME?		1349	#NAME?	#NAME?
	1350	#NAME?	#NAME?		1350	#NAME?	#NAME?		1350	#NAME?	#NAME?		1350	#NAME?	#NAME?		1350	#NAME?	#NAME?
	1351	#NAME?	#NAME?		1351	#NAME?	#NAME?		1351	#NAME?	#NAME?		1351	#NAME?	#NAME?		1351	#NAME?	#NAME?
	1352	#NAME?	#NAME?		1352	#NAME?	#NAME?		1352	#NAME?	#NAME?		1352	#NAME?	#NAME?		1352	#NAME?	#NAME?
	1353	#NAME?	#NAME?		1353	#NAME?	#NAME?		1353	#NAME?	#NAME?		1353	#NAME?	#NAME?		1353	#NAME?	#NAME?
	1354	#NAME?	#NAME?		1354	#NAME?	#NAME?		1354	#NAME?	#NAME?		1354	#NAME?	#NAME?		1354	#NAME?	#NAME?
	1355	#NAME?	#NAME?		1355	#NAME?	#NAME?		1355	#NAME?	#NAME?		1355	#NAME?	#NAME?		1355	#NAME?	#NAME?
	1356	#NAME?	#NAME?		1356	#NAME?	#NAME?		1356	#NAME?	#NAME?		1356	#NAME?	#NAME?		1356	#NAME?	#NAME?
	1357	#NAME?	#NAME?		1357	#NAME?	#NAME?		1357	#NAME?	#NAME?		1357	#NAME?	#NAME?		1357	#NAME?	#NAME?
	1358	#NAME?	#NAME?		1358	#NAME?	#NAME?		1358	#NAME?	#NAME?		1358	#NAME?	#NAME?		1358	#NAME?	#NAME?
	1359	#NAME?	#NAME?		1359	#NAME?	#NAME?		1359	#NAME?	#NAME?		1359	#NAME?	#NAME?		1359	#NAME?	#NAME?
	1360	#NAME?	#NAME?		1360	#NAME?	#NAME?		1360	#NAME?	#NAME?		1360	#NAME?	#NAME?		1360	#NAME?	#NAME?
	1361	#NAME?	#NAME?		1361	#NAME?	#NAME?		1361	#NAME?	#NAME?		1361	#NAME?	#NAME?		1361	#NAME?	#NAME?
	1362	#NAME?	#NAME?		1362	#NAME?	#NAME?		1362	#NAME?	#NAME?		1362	#NAME?	#NAME?		1362	#NAME?	#NAME?
	1363	#NAME?	#NAME?		1363	#NAME?	#NAME?		1363	#NAME?	#NAME?		1363	#NAME?	#NAME?		1363	#NAME?	#NAME?
	1364	#NAME?	#NAME?		1364	#NAME?	#NAME?		1364	#NAME?	#NAME?		1364	#NAME?	#NAME?		1364	#NAME?	#NAME?
	1365	#NAME?	#NAME?		1365	#NAME?	#NAME?		1365	#NAME?	#NAME?		1365	#NAME?	#NAME?		1365	#NAME?	#NAME?
	1366	#NAME?	#NAME?		1366	#NAME?	#NAME?		1366	#NAME?	#NAME?		1366	#NAME?	#NAME?		1366	#NAME?	#NAME?
	1367	#NAME?	#NAME?		1367	#NAME?	#NAME?		1367	#NAME?	#NAME?		1367	#NAME?	#NAME?		1367	#NAME?	#NAME?
	1368	#NAME?	#NAME?		1368	#NAME?	#NAME?		1368	#NAME?	#NAME?		1368	#NAME?	#NAME?		1368	#NAME?	#NAME?
	1369	#NAME?	#NAME?		1369	#NAME?	#NAME?		1369	#NAME?	#NAME?		1369	#NAME?	#NAME?		1369	#NAME?	#NAME?
	1370	#NAME?	#NAME?		1370	#NAME?	#NAME?		1370	#NAME?	#NAME?		1370	#NAME?	#NAME?		1370	#NAME?	#NAME?
	1371	#NAME?	#NAME?		1371	#NAME?	#NAME?		1371	#NAME?	#NAME?		1371	#NAME?	#NAME?		1371	#NAME?	#NAME?
	1372	#NAME?	#NAME?		1372	#NAME?	#NAME?		1372	#NAME?	#NAME?		1372	#NAME?	#NAME?		1372	#NAME?	#NAME?
	1373	#NAME?	#NAME?		1373	#NAME?	#NAME?		1373	#NAME?	#NAME?		1373	#NAME?	#NAME?		1373	#NAME?	#NAME?
	1374	#NAME?	#NAME?		1374	#NAME?	#NAME?		1374	#NAME?	#NAME?		1374	#NAME?	#NAME?		1374	#NAME?	#NAME?
	1375	#NAME?	#NAME?		1375	#NAME?	#NAME?		1375	#NAME?	#NAME?		1375	#NAME?	#NAME?		1375	#NAME?	#NAME?
	1376	#NAME?	#NAME?		1376	#NAME?	#NAME?		1376	#NAME?	#NAME?		1376	#NAME?	#NAME?		1376	#NAME?	#NAME?
	1377	#NAME?	#NAME?		1377	#NAME?	#NAME?		1377	#NAME?	#NAME?		1377	#NAME?	#NAME?		1377	#NAME?	#NAME?
	1378	#NAME?	#NAME?		1378	#NAME?	#NAME?		1378	#NAME?	#NAME?		1378	#NAME?	#NAME?		1378	#NAME?	#NAME?
	1379	#NAME?	#NAME?		1379	#NAME?	#NAME?		1379	#NAME?	#NAME?		1379	#NAME?	#NAME?		1379	#NAME?	#NAME?
	1380	#NAME?	#NAME?		1380	#NAME?	#NAME?		1380	#NAME?	#NAME?		1380	#NAME?	#NAME?		1380	#NAME?	#NAME?
	1381	#NAME?	#NAME?		1381	#NAME?	#NAME?		1381	#NAME?	#NAME?		1381	#NAME?	#NAME?		1381	#NAME?	#NAME?
	1382	#NAME?	#NAME?		1382	#NAME?	#NAME?		1382	#NAME?	#NAME?		1382	#NAME?	#NAME?		1382	#NAME?	#NAME?
	1383	#NAME?	#NAME?		1383	#NAME?	#NAME?		1383	#NAME?	#NAME?		1383	#NAME?	#NAME?		1383	#NAME?	#NAME?
	1384	#NAME?	#NAME?		1384	#NAME?	#NAME?		1384	#NAME?	#NAME?		1384	#NAME?	#NAME?		1384	#NAME?	#NAME?
	1385	#NAME?	#NAME?		1385	#NAME?	#NAME?		1385	#NAME?	#NAME?		1385	#NAME?	#NAME?		1385	#NAME?	#NAME?
	1386	#NAME?	#NAME?		1386	#NAME?	#NAME?		1386	#NAME?	#NAME?		1386	#NAME?	#NAME?		1386	#NAME?	#NAME?
	1387	#NAME?	#NAME?		1387	#NAME?	#NAME?		1387	#NAME?	#NAME?		1387	#NAME?	#NAME?		1387	#NAME?	#NAME?
	1388	#NAME?	#NAME?		1388	#NAME?	#NAME?		1388	#NAME?	#NAME?		1388	#NAME?	#NAME?		1388	#NAME?	#NAME?
	1389	#NAME?	#NAME?		1389	#NAME?	#NAME?		1389	#NAME?	#NAME?		1389	#NAME?	#NAME?		1389	#NAME?	#NAME?
	1390	#NAME?	#NAME?		1390	#NAME?	#NAME?		1390	#NAME?	#NAME?		1390	#NAME?	#NAME?		1390	#NAME?	#NAME?
	1391	#NAME?	#NAME?		1391	#NAME?	#NAME?		1391	#NAME?	#NAME?		1391	#NAME?	#NAME?		1391	#NAME?	#NAME?
	1392	#NAME?	#NAME?		1392	#NAME?	#NAME?		1392	#NAME?	#NAME?		1392	#NAME?	#NAME?		1392	#NAME?	#NAME?
	1393	#NAME?	#NAME?		1393	#NAME?	#NAME?		1393	#NAME?	#NAME?		1393	#NAME?	#NAME?		1393	#NAME?	#NAME?
	1394	#NAME?	#NAME?		1394	#NAME?	#NAME?		1394	#NAME?	#NAME?		1394	#NAME?	#NAME?		1394	#NAME?	#NAME?
	1395	#NAME?	#NAME?		1395	#NAME?	#NAME?		1395	#NAME?	#NAME?		1395	#NAME?	#NAME?		1395	#NAME?	#NAME?
	1396	#NAME?	#NAME?		1396	#NAME?	#NAME?		1396	#NAME?	#NAME?		1396	#NAME?	#NAME?		1396	#NAME?	#NAME?
	1397	#NAME?	#NAME?		1397	#NAME?	#NAME?		1397	#NAME?	#NAME?		1397	#NAME?	#NAME?		1397	#NAME?	#NAME?
	1398	#NAME?	#NAME?		1398	#NAME?	#NAME?		1398	#NAME?	#NAME?		1398	#NAME?	#NAME?		1398	#NAME?	#NAME?
	1399	#NAME?	#NAME?		1399	#NAME?	#NAME?		1399	#NAME?	#NAME?		1399	#NAME?	#NAME?		1399	#NAME?	#NAME?
	1400	#NAME?	#NAME?		1400	#NAME?	#NAME?		1400	#NAME?	#NAME?		1400	#NAME?	#NAME?		1400	#NAME?	#NAME?
	1401	#NAME?	#NAME?		1401	#NAME?	#NAME?		1401	#NAME?	#NAME?		1401	#NAME?	#NAME?		1401	#NAME?	#NAME?
	1402	#NAME?	#NAME?		1402	#NAME?	#NAME?		1402	#NAME?	#NAME?		1402	#NAME?	#NAME?		1402	#NAME?	#NAME?
	1403	#NAME?	#NAME?		1403	#NAME?	#NAME?		1403	#NAME?	#NAME?		1403	#NAME?	#NAME?		1403	#NAME?	#NAME?
	1404	#NAME?	#NAME?		1404	#NAME?	#NAME?		1404	#NAME?	#NAME?		1404	#NAME?	#NAME?		1404	#NAME?	#NAME?
	1405	#NAME?	#NAME?		1405	#NAME?	#NAME?		1405	#NAME?	#NAME?		1405	#NAME?	#NAME?		1405	#NAME?	#NAME?
	1406	#NAME?	#NAME?		1406	#NAME?	#NAME?		1406	#NAME?	#NAME?		1406	#NAME?	#NAME?		1406	#NAME?	#NAME?
	1407	#NAME?	#NAME?		1407	#NAME?	#NAME?		1407	#NAME?	#NAME?		1407	#NAME?	#NAME?		1407	#NAME?	#NAME?
	1408	#NAME?	#NAME?		1408	#NAME?	#NAME?		1408	#NAME?	#NAME?		1408	#NAME?	#NAME?		1408	#NAME?	#NAME?
	1409	#NAME?	#NAME?		1409	#NAME?	#NAME?		1409	#NAME?	#NAME?		1409	#NAME?	#NAME?		1409	#NAME?	#NAME?
	1410	#NAME?	#NAME?		1410	#NAME?	#NAME?		1410	#NAME?	#NAME?		1410	#NAME?	#NAME?		1410	#NAME?	#NAME?
	1411	#NAME?	#NAME?		1411	#NAME?	#NAME?		1411	#NAME?	#NAME?		1411	#NAME?	#NAME?		1411	#NAME?	#NAME?
	1412	#NAME?	#NAME?		1412	#NAME?	#NAME?		1412	#NAME?	#NAME?		1412	#NAME?	#NAME?		1412	#NAME?	#NAME?
	1413	#NAME?	#NAME?		1413	#NAME?	#NAME?		1413	#NAME?	#NAME?		1413	#NAME?	#NAME?		1413	#NAME?	#NAME?
	1414	#NAME?	#NAME?		1414	#NAME?	#NAME?		1414	#NAME?	#NAME?		1414	#NAME?	#NAME?		1414	#NAME?	#NAME?
	1415	#NAME?	#NAME?		1415	#NAME?	#NAME?		1415	#NAME?	#NAME?		1415	#NAME?	#NAME?		1415	#NAME?	#NAME?
	1416	#NAME?	#NAME?		1416	#NAME?	#NAME?		1416	#NAME?	#NAME?		1416	#NAME?	#NAME?		1416	#NAME?	#NAME?
	1417	#NAME?	#NAME?		1417	#NAME?	#NAME?		1417	#NAME?	#NAME?		1417	#NAME?	#NAME?		1417	#NAME?	#NAME?
	1418	#NAME?	#NAME?		1418	#NAME?	#NAME?		1418	#NAME?	#NAME?		1418	#NAME?	#NAME?		1418	#NAME?	#NAME?
	1419	#NAME?	#NAME?		1419	#NAME?	#NAME?		1419	#NAME?	#NAME?		1419	#NAME?	#NAME?		1419	#NAME?	#NAME?
	1420	#NAME?	#NAME?		1420	#NAME?	#NAME?		1420	#NAME?	#NAME?		1420	#NAME?	#NAME?		1420	#NAME?	#NAME?
	1421	#NAME?	#NAME?		1421	#NAME?	#NAME?		1421	#NAME?	#NAME?		1421	#NAME?	#NAME?		1421	#NAME?	#NAME?
	1422	#NAME?	#NAME?		1422	#NAME?	#NAME?		1422	#NAME?	#NAME?		1422	#NAME?	#NAME?		1422	#NAME?	#NAME?
	1423	#NAME?	#NAME?		1423	#NAME?	#NAME?		1423	#NAME?	#NAME?		1423	#NAME?	#NAME?		1423	#NAME?	#NAME?
	1424	#NAME?	#NAME?		1424	#NAME?	#NAME?		1424	#NAME?	#NAME?		1424	#NAME?	#NAME?		1424	#NAME?	#NAME?
	1425	#NAME?	#NAME?		1425	#NAME?	#NAME?		1425	#NAME?	#NAME?		1425	#NAME?	#NAME?		1425	#NAME?	#NAME?
	1426	#NAME?	#NAME?		1426	#NAME?	#NAME?		1426	#NAME?	#NAME?		1426	#NAME?	#NAME?		1426	#NAME?	#NAME?
	1427	#NAME?	#NAME?		1427	#NAME?	#NAME?		1427	#NAME?	#NAME?		1427	#NAME?	#NAME?		1427	#NAME?	#NAME?
	1428	#NAME?	#NAME?		1428	#NAME?	#NAME?		1428	#NAME?	#NAME?		1428	#NAME?	#NAME?		1428	#NAME?	#NAME?
	1429	#NAME?	#NAME?		1429	#NAME?	#NAME?		1429	#NAME?	#NAME?		1429	#NAME?	#NAME?		1429	#NAME?	#NAME?
	1430	#NAME?	#NAME?		1430	#NAME?	#NAME?		1430	#NAME?	#NAME?		1430	#NAME?	#NAME?		1430	#NAME?	#NAME?
	1431	#NAME?	#NAME?		1431	#NAME?	#NAME?		1431	#NAME?	#NAME?		1431	#NAME?	#NAME?		1431	#NAME?	#NAME?
	1432	#NAME?	#NAME?		1432	#NAME?	#NAME?		1432	#NAME?	#NAME?		1432	#NAME?	#NAME?		1432	#NAME?	#NAME?
	1433	#NAME?	#NAME?		1433	#NAME?	#NAME?		1433	#NAME?	#NAME?		1433	#NAME?	#NAME?		1433	#NAME?	#NAME?
	1434	#NAME?	#NAME?		1434	#NAME?	#NAME?		1434	#NAME?	#NAME?		1434	#NAME?	#NAME?		1434	#NAME?	#NAME?
	1435	#NAME?	#NAME?		1435	#NAME?	#NAME?		1435	#NAME?	#NAME?		1435	#NAME?	#NAME?		1435	#NAME?	#NAME?
	1436	#NAME?	#NAME?		1436	#NAME?	#NAME?		1436	#NAME?	#NAME?		1436	#NAME?	#NAME?		1436	#NAME?	#NAME?
	1437	#NAME?	#NAME?		1437	#NAME?	#NAME?		1437	#NAME?	#NAME?		1437	#NAME?	#NAME?		1437	#NAME?	#NAME?
	1438	#NAME?	#NAME?		1438	#NAME?	#NAME?		1438	#NAME?	#NAME?		1438	#NAME?	#NAME?		1438	#NAME?	#NAME?
	1439	#NAME?	#NAME?		1439	#NAME?	#NAME?		1439	#NAME?	#NAME?		1439	#NAME?	#NAME?		1439	#NAME?	#NAME?
	1440	#NAME?	#NAME?		1440	#NAME?	#NAME?		1440	#NAME?	#NAME?		1440	#NAME?	#NAME?		1440	#NAME?	#NAME?
	1441	#NAME?	#NAME?		1441	#NAME?	#NAME?		1441	#NAME?	#NAME?		1441	#NAME?	#NAME?		1441	#NAME?	#NAME?
	1442	#NAME?	#NAME?		1442	#NAME?	#NAME?		1442	#NAME?	#NAME?		1442	#NAME?	#NAME?		1442	#NAME?	#NAME?
	1443	#NAME?	#NAME?		1443	#NAME?	#NAME?		1443	#NAME?	#NAME?		1443	#NAME?	#NAME?		1443	#NAME?	#NAME?
	1444	#NAME?	#NAME?		1444	#NAME?	#NAME?		1444	#NAME?	#NAME?		1444	#NAME?	#NAME?		1444	#NAME?	#NAME?
	1445	#NAME?	#NAME?		1445	#NAME?	#NAME?		1445	#NAME?	#NAME?		1445	#NAME?	#NAME?		1445	#NAME?	#NAME?
	1446	#NAME?	#NAME?		1446	#NAME?	#NAME?		1446	#NAME?	#NAME?		1446	#NAME?	#NAME?		1446	#NAME?	#NAME?
	1447	#NAME?	#NAME?		1447	#NAME?	#NAME?		1447	#NAME?	#NAME?		1447	#NAME?	#NAME?		1447	#NAME?	#NAME?
	1448	#NAME?	#NAME?		1448	#NAME?	#NAME?		1448	#NAME?	#NAME?		1448	#NAME?	#NAME?		1448	#NAME?	#NAME?
	1449	#NAME?	#NAME?		1449	#NAME?	#NAME?		1449	#NAME?	#NAME?		1449	#NAME?	#NAME?		1449	#NAME?	#NAME?
	1450	#NAME?	#NAME?		1450	#NAME?	#NAME?		1450	#NAME?	#NAME?		1450	#NAME?	#NAME?		1450	#NAME?	#NAME?
	1451	#NAME?	#NAME?		1451	#NAME?	#NAME?		1451	#NAME?	#NAME?		1451	#NAME?	#NAME?		1451	#NAME?	#NAME?
	1452	#NAME?	#NAME?		1452	#NAME?	#NAME?		1452	#NAME?	#NAME?		1452	#NAME?	#NAME?		1452	#NAME?	#NAME?
	1453	#NAME?	#NAME?		1453	#NAME?	#NAME?		1453	#NAME?	#NAME?		1453	#NAME?	#NAME?		1453	#NAME?	#NAME?
	1454	#NAME?	#NAME?		1454	#NAME?	#NAME?		1454	#NAME?	#NAME?		1454	#NAME?	#NAME?		1454	#NAME?	#NAME?
	1455	#NAME?	#NAME?		1455	#NAME?	#NAME?		1455	#NAME?	#NAME?		1455	#NAME?	#NAME?		1455	#NAME?	#NAME?
	1456	#NAME?	#NAME?		1456	#NAME?	#NAME?		1456	#NAME?	#NAME?		1456	#NAME?	#NAME?		1456	#NAME?	#NAME?
	1457	#NAME?	#NAME?		1457	#NAME?	#NAME?		1457	#NAME?	#NAME?		1457	#NAME?	#NAME?		1457	#NAME?	#NAME?
	1458	#NAME?	#NAME?		1458	#NAME?	#NAME?		1458	#NAME?	#NAME?		1458	#NAME?	#NAME?		1458	#NAME?	#NAME?
	1459	#NAME?	#NAME?		1459	#NAME?	#NAME?		1459	#NAME?	#NAME?		1459	#NAME?	#NAME?		1459	#NAME?	#NAME?
	1460	#NAME?	#NAME?		1460	#NAME?	#NAME?		1460	#NAME?	#NAME?		1460	#NAME?	#NAME?		1460	#NAME?	#NAME?
	1461	#NAME?	#NAME?		1461	#NAME?	#NAME?		1461	#NAME?	#NAME?		1461	#NAME?	#NAME?		1461	#NAME?	#NAME?
	1462	#NAME?	#NAME?		1462	#NAME?	#NAME?		1462	#NAME?	#NAME?		1462	#NAME?	#NAME?		1462	#NAME?	#NAME?
	1463	#NAME?	#NAME?		1463	#NAME?	#NAME?		1463	#NAME?	#NAME?		1463	#NAME?	#NAME?		1463	#NAME?	#NAME?
	1464	#NAME?	#NAME?		1464	#NAME?	#NAME?		1464	#NAME?	#NAME?		1464	#NAME?	#NAME?		1464	#NAME?	#NAME?
	1465	#NAME?	#NAME?		1465	#NAME?	#NAME?		1465	#NAME?	#NAME?		1465	#NAME?	#NAME?		1465	#NAME?	#NAME?
	1466	#NAME?	#NAME?		1466	#NAME?	#NAME?		1466	#NAME?	#NAME?		1466	#NAME?	#NAME?		1466	#NAME?	#NAME?
	1467	#NAME?	#NAME?		1467	#NAME?	#NAME?		1467	#NAME?	#NAME?		1467	#NAME?	#NAME?		1467	#NAME?	#NAME?
	1468	#NAME?	#NAME?		1468	#NAME?	#NAME?		1468	#NAME?	#NAME?		1468	#NAME?	#NAME?		1468	#NAME?	#NAME?
	1469	#NAME?	#NAME?		1469	#NAME?	#NAME?		1469	#NAME?	#NAME?		1469	#NAME?	#NAME?		1469	#NAME?	#NAME?
	1470	#NAME?	#NAME?		1470	#NAME?	#NAME?		1470	#NAME?	#NAME?		1470	#NAME?	#NAME?		1470	#NAME?	#NAME?
	1471	#NAME?	#NAME?		1471	#NAME?	#NAME?		1471	#NAME?	#NAME?		1471	#NAME?	#NAME?		1471	#NAME?	#NAME?
	1472	#NAME?	#NAME?		1472	#NAME?	#NAME?		1472	#NAME?	#NAME?		1472	#NAME?	#NAME?		1472	#NAME?	#NAME?
	1473	#NAME?	#NAME?		1473	#NAME?	#NAME?		1473	#NAME?	#NAME?		1473	#NAME?	#NAME?		1473	#NAME?	#NAME?
	1474	#NAME?	#NAME?		1474	#NAME?	#NAME?		1474	#NAME?	#NAME?		1474	#NAME?	#NAME?		1474	#NAME?	#NAME?
	1475	#NAME?	#NAME?		1475	#NAME?	#NAME?		1475	#NAME?	#NAME?		1475	#NAME?	#NAME?		1475	#NAME?	#NAME?
	1476	#NAME?	#NAME?		1476	#NAME?	#NAME?		1476	#NAME?	#NAME?		1476	#NAME?	#NAME?		1476	#NAME?	#NAME?
	1477	#NAME?	#NAME?		1477	#NAME?	#NAME?		1477	#NAME?	#NAME?		1477	#NAME?	#NAME?		1477	#NAME?	#NAME?
	1478	#NAME?	#NAME?		1478	#NAME?	#NAME?		1478	#NAME?	#NAME?		1478	#NAME?	#NAME?		1478	#NAME?	#NAME?
	1479	#NAME?	#NAME?		1479	#NAME?	#NAME?		1479	#NAME?	#NAME?		1479	#NAME?	#NAME?		1479	#NAME?	#NAME?
	1480	#NAME?	#NAME?		1480	#NAME?	#NAME?		1480	#NAME?	#NAME?		1480	#NAME?	#NAME?		1480	#NAME?	#NAME?
	1481	#NAME?	#NAME?		1481	#NAME?	#NAME?		1481	#NAME?	#NAME?		1481	#NAME?	#NAME?		1481	#NAME?	#NAME?
	1482	#NAME?	#NAME?		1482	#NAME?	#NAME?		1482	#NAME?	#NAME?		1482	#NAME?	#NAME?		1482	#NAME?	#NAME?
	1483	#NAME?	#NAME?		1483	#NAME?	#NAME?		1483	#NAME?	#NAME?		1483	#NAME?	#NAME?		1483	#NAME?	#NAME?
	1484	#NAME?	#NAME?		1484	#NAME?	#NAME?		1484	#NAME?	#NAME?		1484	#NAME?	#NAME?		1484	#NAME?	#NAME?
	1485	#NAME?	#NAME?		1485	#NAME?	#NAME?		1485	#NAME?	#NAME?		1485	#NAME?	#NAME?		1485	#NAME?	#NAME?
	1486	#NAME?	#NAME?		1486	#NAME?	#NAME?		1486	#NAME?	#NAME?		1486	#NAME?	#NAME?		1486	#NAME?	#NAME?
	1487	#NAME?	#NAME?		1487	#NAME?	#NAME?		1487	#NAME?	#NAME?		1487	#NAME?	#NAME?		1487	#NAME?	#NAME?
	1488	#NAME?	#NAME?		1488	#NAME?	#NAME?		1488	#NAME?	#NAME?		1488	#NAME?	#NAME?		1488	#NAME?	#NAME?
	1489	#NAME?	#NAME?		1489	#NAME?	#NAME?		1489	#NAME?	#NAME?		1489	#NAME?	#NAME?		1489	#NAME?	#NAME?
	1490	#NAME?	#NAME?		1490	#NAME?	#NAME?		1490	#NAME?	#NAME?		1490	#NAME?	#NAME?		1490	#NAME?	#NAME?
	1491	#NAME?	#NAME?		1491	#NAME?	#NAME?		1491	#NAME?	#NAME?		1491	#NAME?	#NAME?		1491	#NAME?	#NAME?
	1492	#NAME?	#NAME?		1492	#NAME?	#NAME?		1492	#NAME?	#NAME?		1492	#NAME?	#NAME?		1492	#NAME?	#NAME?
	1493	#NAME?	#NAME?		1493	#NAME?	#NAME?		1493	#NAME?	#NAME?		1493	#NAME?	#NAME?		1493	#NAME?	#NAME?
	1494	#NAME?	#NAME?		1494	#NAME?	#NAME?		1494	#NAME?	#NAME?		1494	#NAME?	#NAME?		1494	#NAME?	#NAME?
	1495	#NAME?	#NAME?		1495	#NAME?	#NAME?		1495	#NAME?	#NAME?		1495	#NAME?	#NAME?		1495	#NAME?	#NAME?
	1496	#NAME?	#NAME?		1496	#NAME?	#NAME?		1496	#NAME?	#NAME?		1496	#NAME?	#NAME?		1496	#NAME?	#NAME?
	1497	#NAME?	#NAME?		1497	#NAME?	#NAME?		1497	#NAME?	#NAME?		1497	#NAME?	#NAME?		1497	#NAME?	#NAME?
	1498	#NAME?	#NAME?		1498	#NAME?	#NAME?		1498	#NAME?	#NAME?		1498	#NAME?	#NAME?		1498	#NAME?	#NAME?
	1499	#NAME?	#NAME?		1499	#NAME?	#NAME?		1499	#NAME?	#NAME?		1499	#NAME?	#NAME?		1499	#NAME?	#NAME?
	1500	#NAME?	#NAME?		1500	#NAME?	#NAME?		1500	#NAME?	#NAME?		1500	#NAME?	#NAME?		1500	#NAME?	#NAME?
	1501	#NAME?	#NAME?		1501	#NAME?	#NAME?		1501	#NAME?	#NAME?		1501	#NAME?	#NAME?		1501	#NAME?	#NAME?
	1502	#NAME?	#NAME?		1502	#NAME?	#NAME?		1502	#NAME?	#NAME?		1502	#NAME?	#NAME?		1502	#NAME?	#NAME?
	1503	#NAME?	#NAME?		1503	#NAME?	#NAME?		1503	#NAME?	#NAME?		1503	#NAME?	#NAME?		1503	#NAME?	#NAME?
	1504	#NAME?	#NAME?		1504	#NAME?	#NAME?		1504	#NAME?	#NAME?		1504	#NAME?	#NAME?		1504	#NAME?	#NAME?
	1505	#NAME?	#NAME?		1505	#NAME?	#NAME?		1505	#NAME?	#NAME?		1505	#NAME?	#NAME?		1505	#NAME?	#NAME?
	1506	#NAME?	#NAME?		1506	#NAME?	#NAME?		1506	#NAME?	#NAME?		1506	#NAME?	#NAME?		1506	#NAME?	#NAME?
	1507	#NAME?	#NAME?		1507	#NAME?	#NAME?		1507	#NAME?	#NAME?		1507	#NAME?	#NAME?		1507	#NAME?	#NAME?
	1508	#NAME?	#NAME?		1508	#NAME?	#NAME?		1508	#NAME?	#NAME?		1508	#NAME?	#NAME?		1508	#NAME?	#NAME?
	1509	#NAME?	#NAME?		1509	#NAME?	#NAME?		1509	#NAME?	#NAME?		1509	#NAME?	#NAME?		1509	#NAME?	#NAME?
	1510	#NAME?	#NAME?		1510	#NAME?	#NAME?		1510	#NAME?	#NAME?		1510	#NAME?	#NAME?		1510	#NAME?	#NAME?
	1511	#NAME?	#NAME?		1511	#NAME?	#NAME?		1511	#NAME?	#NAME?		1511	#NAME?	#NAME?		1511	#NAME?	#NAME?
	1512	#NAME?	#NAME?		1512	#NAME?	#NAME?		1512	#NAME?	#NAME?		1512	#NAME?	#NAME?		1512	#NAME?	#NAME?
	1513	#NAME?	#NAME?		1513	#NAME?	#NAME?		1513	#NAME?	#NAME?		1513	#NAME?	#NAME?		1513	#NAME?	#NAME?
	1514	#NAME?	#NAME?		1514	#NAME?	#NAME?		1514	#NAME?	#NAME?		1514	#NAME?	#NAME?		1514	#NAME?	#NAME?
	1515	#NAME?	#NAME?		1515	#NAME?	#NAME?		1515	#NAME?	#NAME?		1515	#NAME?	#NAME?		1515	#NAME?	#NAME?
	1516	#NAME?	#NAME?		1516	#NAME?	#NAME?		1516	#NAME?	#NAME?		1516	#NAME?	#NAME?		1516	#NAME?	#NAME?
	1517	#NAME?	#NAME?		1517	#NAME?	#NAME?		1517	#NAME?	#NAME?		1517	#NAME?	#NAME?		1517	#NAME?	#NAME?
	1518	#NAME?	#NAME?		1518	#NAME?	#NAME?		1518	#NAME?	#NAME?		1518	#NAME?	#NAME?		1518	#NAME?	#NAME?
	1519	#NAME?	#NAME?		1519	#NAME?	#NAME?		1519	#NAME?	#NAME?		1519	#NAME?	#NAME?		1519	#NAME?	#NAME?
	1520	#NAME?	#NAME?		1520	#NAME?	#NAME?		1520	#NAME?	#NAME?		1520	#NAME?	#NAME?		1520	#NAME?	#NAME?
	1521	#NAME?	#NAME?		1521	#NAME?	#NAME?		1521	#NAME?	#NAME?		1521	#NAME?	#NAME?		1521	#NAME?	#NAME?
	1522	#NAME?	#NAME?		1522	#NAME?	#NAME?		1522	#NAME?	#NAME?		1522	#NAME?	#NAME?		1522	#NAME?	#NAME?
	1523	#NAME?	#NAME?		1523	#NAME?	#NAME?		1523	#NAME?	#NAME?		1523	#NAME?	#NAME?		1523	#NAME?	#NAME?
	1524	#NAME?	#NAME?		1524	#NAME?	#NAME?		1524	#NAME?	#NAME?		1524	#NAME?	#NAME?		1524	#NAME?	#NAME?
	1525	#NAME?	#NAME?		1525	#NAME?	#NAME?		1525	#NAME?	#NAME?		1525	#NAME?	#NAME?		1525	#NAME?	#NAME?
	1526	#NAME?	#NAME?		1526	#NAME?	#NAME?		1526	#NAME?	#NAME?		1526	#NAME?	#NAME?		1526	#NAME?	#NAME?
	1527	#NAME?	#NAME?		1527	#NAME?	#NAME?		1527	#NAME?	#NAME?		1527	#NAME?	#NAME?		1527	#NAME?	#NAME?
	1528	#NAME?	#NAME?		1528	#NAME?	#NAME?		1528	#NAME?	#NAME?		1528	#NAME?	#NAME?		1528	#NAME?	#NAME?
	1529	#NAME?	#NAME?		1529	#NAME?	#NAME?		1529	#NAME?	#NAME?		1529	#NAME?	#NAME?		1529	#NAME?	#NAME?
	1530	#NAME?	#NAME?		1530	#NAME?	#NAME?		1530	#NAME?	#NAME?		1530	#NAME?	#NAME?		1530	#NAME?	#NAME?
	1531	#NAME?	#NAME?		1531	#NAME?	#NAME?		1531	#NAME?	#NAME?		1531	#NAME?	#NAME?		1531	#NAME?	#NAME?
	1532	#NAME?	#NAME?		1532	#NAME?	#NAME?		1532	#NAME?	#NAME?		1532	#NAME?	#NAME?		1532	#NAME?	#NAME?
	1533	#NAME?	#NAME?		1533	#NAME?	#NAME?		1533	#NAME?	#NAME?		1533	#NAME?	#NAME?		1533	#NAME?	#NAME?
	1534	#NAME?	#NAME?		1534	#NAME?	#NAME?		1534	#NAME?	#NAME?		1534	#NAME?	#NAME?		1534	#NAME?	#NAME?
	1535	#NAME?	#NAME?		1535	#NAME?	#NAME?		1535	#NAME?	#NAME?		1535	#NAME?	#NAME?		1535	#NAME?	#NAME?
	1536	#NAME?	#NAME?		1536	#NAME?	#NAME?		1536	#NAME?	#NAME?		1536	#NAME?	#NAME?		1536	#NAME?	#NAME?
	1537	#NAME?	#NAME?		1537	#NAME?	#NAME?		1537	#NAME?	#NAME?		1537	#NAME?	#NAME?		1537	#NAME?	#NAME?
	1538	#NAME?	#NAME?		1538	#NAME?	#NAME?		1538	#NAME?	#NAME?		1538	#NAME?	#NAME?		1538	#NAME?	#NAME?
	1539	#NAME?	#NAME?		1539	#NAME?	#NAME?		1539	#NAME?	#NAME?		1539	#NAME?	#NAME?		1539	#NAME?	#NAME?
	1540	#NAME?	#NAME?		1540	#NAME?	#NAME?		1540	#NAME?	#NAME?		1540	#NAME?	#NAME?		1540	#NAME?	#NAME?
	1541	#NAME?	#NAME?		1541	#NAME?	#NAME?		1541	#NAME?	#NAME?		1541	#NAME?	#NAME?		1541	#NAME?	#NAME?
	1542	#NAME?	#NAME?		1542	#NAME?	#NAME?		1542	#NAME?	#NAME?		1542	#NAME?	#NAME?		1542	#NAME?	#NAME?
	1543	#NAME?	#NAME?		1543	#NAME?	#NAME?		1543	#NAME?	#NAME?		1543	#NAME?	#NAME?		1543	#NAME?	#NAME?
	1544	#NAME?	#NAME?		1544	#NAME?	#NAME?		1544	#NAME?	#NAME?		1544	#NAME?	#NAME?		1544	#NAME?	#NAME?
	1545	#NAME?	#NAME?		1545	#NAME?	#NAME?		1545	#NAME?	#NAME?		1545	#NAME?	#NAME?		1545	#NAME?	#NAME?
	1546	#NAME?	#NAME?		1546	#NAME?	#NAME?		1546	#NAME?	#NAME?		1546	#NAME?	#NAME?		1546	#NAME?	#NAME?
	1547	#NAME?	#NAME?		1547	#NAME?	#NAME?		1547	#NAME?	#NAME?		1547	#NAME?	#NAME?		1547	#NAME?	#NAME?
	1548	#NAME?	#NAME?		1548	#NAME?	#NAME?		1548	#NAME?	#NAME?		1548	#NAME?	#NAME?		1548	#NAME?	#NAME?
	1549	#NAME?	#NAME?		1549	#NAME?	#NAME?		1549	#NAME?	#NAME?		1549	#NAME?	#NAME?		1549	#NAME?	#NAME?
	1550	#NAME?	#NAME?		1550	#NAME?	#NAME?		1550	#NAME?	#NAME?		1550	#NAME?	#NAME?		1550	#NAME?	#NAME?
	1551	#NAME?	#NAME?		1551	#NAME?	#NAME?		1551	#NAME?	#NAME?		1551	#NAME?	#NAME?		1551	#NAME?	#NAME?
	1552	#NAME?	#NAME?		1552	#NAME?	#NAME?		1552	#NAME?	#NAME?		1552	#NAME?	#NAME?		1552	#NAME?	#NAME?
	1553	#NAME?	#NAME?		1553	#NAME?	#NAME?		1553	#NAME?	#NAME?		1553	#NAME?	#NAME?		1553	#NAME?	#NAME?
	1554	#NAME?	#NAME?		1554	#NAME?	#NAME?		1554	#NAME?	#NAME?		1554	#NAME?	#NAME?		1554	#NAME?	#NAME?
	1555	#NAME?	#NAME?		1555	#NAME?	#NAME?		1555	#NAME?	#NAME?		1555	#NAME?	#NAME?		1555	#NAME?	#NAME?
	1556	#NAME?	#NAME?		1556	#NAME?	#NAME?		1556	#NAME?	#NAME?		1556	#NAME?	#NAME?		1556	#NAME?	#NAME?
	1557	#NAME?	#NAME?		1557	#NAME?	#NAME?		1557	#NAME?	#NAME?		1557	#NAME?	#NAME?		1557	#NAME?	#NAME?
	1558	#NAME?	#NAME?		1558	#NAME?	#NAME?		1558	#NAME?	#NAME?		1558	#NAME?	#NAME?		1558	#NAME?	#NAME?
	1559	#NAME?	#NAME?		1559	#NAME?	#NAME?		1559	#NAME?	#NAME?		1559	#NAME?	#NAME?		1559	#NAME?	#NAME?
	1560	#NAME?	#NAME?		1560	#NAME?	#NAME?		1560	#NAME?	#NAME?		1560	#NAME?	#NAME?		1560	#NAME?	#NAME?
	1561	#NAME?	#NAME?		1561	#NAME?	#NAME?		1561	#NAME?	#NAME?		1561	#NAME?	#NAME?		1561	#NAME?	#NAME?
	1562	#NAME?	#NAME?		1562	#NAME?	#NAME?		1562	#NAME?	#NAME?		1562	#NAME?	#NAME?		1562	#NAME?	#NAME?
	1563	#NAME?	#NAME?		1563	#NAME?	#NAME?		1563	#NAME?	#NAME?		1563	#NAME?	#NAME?		1563	#NAME?	#NAME?
	1564	#NAME?	#NAME?		1564	#NAME?	#NAME?		1564	#NAME?	#NAME?		1564	#NAME?	#NAME?		1564	#NAME?	#NAME?
	1565	#NAME?	#NAME?		1565	#NAME?	#NAME?		1565	#NAME?	#NAME?		1565	#NAME?	#NAME?		1565	#NAME?	#NAME?
	1566	#NAME?	#NAME?		1566	#NAME?	#NAME?		1566	#NAME?	#NAME?		1566	#NAME?	#NAME?		1566	#NAME?	#NAME?
	1567	#NAME?	#NAME?		1567	#NAME?	#NAME?		1567	#NAME?	#NAME?		1567	#NAME?	#NAME?		1567	#NAME?	#NAME?
	1568	#NAME?	#NAME?		1568	#NAME?	#NAME?		1568	#NAME?	#NAME?		1568	#NAME?	#NAME?		1568	#NAME?	#NAME?
	1569	#NAME?	#NAME?		1569	#NAME?	#NAME?		1569	#NAME?	#NAME?		1569	#NAME?	#NAME?		1569	#NAME?	#NAME?
	1570	#NAME?	#NAME?		1570	#NAME?	#NAME?		1570	#NAME?	#NAME?		1570	#NAME?	#NAME?		1570	#NAME?	#NAME?
	1571	#NAME?	#NAME?		1571	#NAME?	#NAME?		1571	#NAME?	#NAME?		1571	#NAME?	#NAME?		1571	#NAME?	#NAME?
	1572	#NAME?	#NAME?		1572	#NAME?	#NAME?		1572	#NAME?	#NAME?		1572	#NAME?	#NAME?		1572	#NAME?	#NAME?
	1573	#NAME?	#NAME?		1573	#NAME?	#NAME?		1573	#NAME?	#NAME?		1573	#NAME?	#NAME?		1573	#NAME?	#NAME?
	1574	#NAME?	#NAME?		1574	#NAME?	#NAME?		1574	#NAME?	#NAME?		1574	#NAME?	#NAME?		1574	#NAME?	#NAME?
	1575	#NAME?	#NAME?		1575	#NAME?	#NAME?		1575	#NAME?	#NAME?		1575	#NAME?	#NAME?		1575	#NAME?	#NAME?
	1576	#NAME?	#NAME?		1576	#NAME?	#NAME?		1576	#NAME?	#NAME?		1576	#NAME?	#NAME?		1576	#NAME?	#NAME?
	1577	#NAME?	#NAME?		1577	#NAME?	#NAME?		1577	#NAME?	#NAME?		1577	#NAME?	#NAME?		1577	#NAME?	#NAME?
	1578	#NAME?	#NAME?		1578	#NAME?	#NAME?		1578	#NAME?	#NAME?		1578	#NAME?	#NAME?		1578	#NAME?	#NAME?
	1579	#NAME?	#NAME?		1579	#NAME?	#NAME?		1579	#NAME?	#NAME?		1579	#NAME?	#NAME?		1579	#NAME?	#NAME?
	1580	#NAME?	#NAME?		1580	#NAME?	#NAME?		1580	#NAME?	#NAME?		1580	#NAME?	#NAME?		1580	#NAME?	#NAME?
	1581	#NAME?	#NAME?		1581	#NAME?	#NAME?		1581	#NAME?	#NAME?		1581	#NAME?	#NAME?		1581	#NAME?	#NAME?
	1582	#NAME?	#NAME?		1582	#NAME?	#NAME?		1582	#NAME?	#NAME?		1582	#NAME?	#NAME?		1582	#NAME?	#NAME?
	1583	#NAME?	#NAME?		1583	#NAME?	#NAME?		1583	#NAME?	#NAME?		1583	#NAME?	#NAME?		1583	#NAME?	#NAME?
	1584	#NAME?	#NAME?		1584	#NAME?	#NAME?		1584	#NAME?	#NAME?		1584	#NAME?	#NAME?		1584	#NAME?	#NAME?
	1585	#NAME?	#NAME?		1585	#NAME?	#NAME?		1585	#NAME?	#NAME?		1585	#NAME?	#NAME?		1585	#NAME?	#NAME?
	1586	#NAME?	#NAME?		1586	#NAME?	#NAME?		1586	#NAME?	#NAME?		1586	#NAME?	#NAME?		1586	#NAME?	#NAME?
	1587	#NAME?	#NAME?		1587	#NAME?	#NAME?		1587	#NAME?	#NAME?		1587	#NAME?	#NAME?		1587	#NAME?	#NAME?
	1588	#NAME?	#NAME?		1588	#NAME?	#NAME?		1588	#NAME?	#NAME?		1588	#NAME?	#NAME?		1588	#NAME?	#NAME?
	1589	#NAME?	#NAME?		1589	#NAME?	#NAME?		1589	#NAME?	#NAME?		1589	#NAME?	#NAME?		1589	#NAME?	#NAME?
	1590	#NAME?	#NAME?		1590	#NAME?	#NAME?		1590	#NAME?	#NAME?		1590	#NAME?	#NAME?		1590	#NAME?	#NAME?
	1591	#NAME?	#NAME?		1591	#NAME?	#NAME?		1591	#NAME?	#NAME?		1591	#NAME?	#NAME?		1591	#NAME?	#NAME?
	1592	#NAME?	#NAME?		1592	#NAME?	#NAME?		1592	#NAME?	#NAME?		1592	#NAME?	#NAME?		1592	#NAME?	#NAME?
	1593	#NAME?	#NAME?		1593	#NAME?	#NAME?		1593	#NAME?	#NAME?		1593	#NAME?	#NAME?		1593	#NAME?	#NAME?
	1594	#NAME?	#NAME?		1594	#NAME?	#NAME?		1594	#NAME?	#NAME?		1594	#NAME?	#NAME?		1594	#NAME?	#NAME?
	1595	#NAME?	#NAME?		1595	#NAME?	#NAME?		1595	#NAME?	#NAME?		1595	#NAME?	#NAME?		1595	#NAME?	#NAME?
	1596	#NAME?	#NAME?		1596	#NAME?	#NAME?		1596	#NAME?	#NAME?		1596	#NAME?	#NAME?		1596	#NAME?	#NAME?
	1597	#NAME?	#NAME?		1597	#NAME?	#NAME?		1597	#NAME?	#NAME?		1597	#NAME?	#NAME?		1597	#NAME?	#NAME?
	1598	#NAME?	#NAME?		1598	#NAME?	#NAME?		1598	#NAME?	#NAME?		1598	#NAME?	#NAME?		1598	#NAME?	#NAME?
	1599	#NAME?	#NAME?		1599	#NAME?	#NAME?		1599	#NAME?	#NAME?		1599	#NAME?	#NAME?		1599	#NAME?	#NAME?
	1600	#NAME?	#NAME?		1600	#NAME?	#NAME?		1600	#NAME?	#NAME?		1600	#NAME?	#NAME?		1600	#NAME?	#NAME?
	1601	#NAME?	#NAME?		1601	#NAME?	#NAME?		1601	#NAME?	#NAME?		1601	#NAME?	#NAME?		1601	#NAME?	#NAME?
	1602	#NAME?	#NAME?		1602	#NAME?	#NAME?		1602	#NAME?	#NAME?		1602	#NAME?	#NAME?		1602	#NAME?	#NAME?
	1603	#NAME?	#NAME?		1603	#NAME?	#NAME?		1603	#NAME?	#NAME?		1603	#NAME?	#NAME?		1603	#NAME?	#NAME?
	1604	#NAME?	#NAME?		1604	#NAME?	#NAME?		1604	#NAME?	#NAME?		1604	#NAME?	#NAME?		1604	#NAME?	#NAME?
	1605	#NAME?	#NAME?		1605	#NAME?	#NAME?		1605	#NAME?	#NAME?		1605	#NAME?	#NAME?		1605	#NAME?	#NAME?
	1606	#NAME?	#NAME?		1606	#NAME?	#NAME?		1606	#NAME?	#NAME?		1606	#NAME?	#NAME?		1606	#NAME?	#NAME?
	1607	#NAME?	#NAME?		1607	#NAME?	#NAME?		1607	#NAME?	#NAME?		1607	#NAME?	#NAME?		1607	#NAME?	#NAME?
	1608	#NAME?	#NAME?		1608	#NAME?	#NAME?		1608	#NAME?	#NAME?		1608	#NAME?	#NAME?		1608	#NAME?	#NAME?
	1609	#NAME?	#NAME?		1609	#NAME?	#NAME?		1609	#NAME?	#NAME?		1609	#NAME?	#NAME?		1609	#NAME?	#NAME?
	1610	#NAME?	#NAME?		1610	#NAME?	#NAME?		1610	#NAME?	#NAME?		1610	#NAME?	#NAME?		1610	#NAME?	#NAME?
	1611	#NAME?	#NAME?		1611	#NAME?	#NAME?		1611	#NAME?	#NAME?		1611	#NAME?	#NAME?		1611	#NAME?	#NAME?
	1612	#NAME?	#NAME?		1612	#NAME?	#NAME?		1612	#NAME?	#NAME?		1612	#NAME?	#NAME?		1612	#NAME?	#NAME?
	1613	#NAME?	#NAME?		1613	#NAME?	#NAME?		1613	#NAME?	#NAME?		1613	#NAME?	#NAME?		1613	#NAME?	#NAME?
	1614	#NAME?	#NAME?		1614	#NAME?	#NAME?		1614	#NAME?	#NAME?		1614	#NAME?	#NAME?		1614	#NAME?	#NAME?
	1615	#NAME?	#NAME?		1615	#NAME?	#NAME?		1615	#NAME?	#NAME?		1615	#NAME?	#NAME?		1615	#NAME?	#NAME?
	1616	#NAME?	#NAME?		1616	#NAME?	#NAME?		1616	#NAME?	#NAME?		1616	#NAME?	#NAME?		1616	#NAME?	#NAME?
	1617	#NAME?	#NAME?		1617	#NAME?	#NAME?		1617	#NAME?	#NAME?		1617	#NAME?	#NAME?		1617	#NAME?	#NAME?
	1618	#NAME?	#NAME?		1618	#NAME?	#NAME?		1618	#NAME?	#NAME?		1618	#NAME?	#NAME?		1618	#NAME?	#NAME?
	1619	#NAME?	#NAME?		1619	#NAME?	#NAME?		1619	#NAME?	#NAME?		1619	#NAME?	#NAME?		1619	#NAME?	#NAME?
	1620	#NAME?	#NAME?		1620	#NAME?	#NAME?		1620	#NAME?	#NAME?		1620	#NAME?	#NAME?		1620	#NAME?	#NAME?
	1621	#NAME?	#NAME?		1621	#NAME?	#NAME?		1621	#NAME?	#NAME?		1621	#NAME?	#NAME?		1621	#NAME?	#NAME?
	1622	#NAME?	#NAME?		1622	#NAME?	#NAME?		1622	#NAME?	#NAME?		1622	#NAME?	#NAME?		1622	#NAME?	#NAME?
	1623	#NAME?	#NAME?		1623	#NAME?	#NAME?		1623	#NAME?	#NAME?		1623	#NAME?	#NAME?		1623	#NAME?	#NAME?
	1624	#NAME?	#NAME?		1624	#NAME?	#NAME?		1624	#NAME?	#NAME?		1624	#NAME?	#NAME?		1624	#NAME?	#NAME?
	1625	#NAME?	#NAME?		1625	#NAME?	#NAME?		1625	#NAME?	#NAME?		1625	#NAME?	#NAME?		1625	#NAME?	#NAME?
	1626	#NAME?	#NAME?		1626	#NAME?	#NAME?		1626	#NAME?	#NAME?		1626	#NAME?	#NAME?		1626	#NAME?	#NAME?
	1627	#NAME?	#NAME?		1627	#NAME?	#NAME?		1627	#NAME?	#NAME?		1627	#NAME?	#NAME?		1627	#NAME?	#NAME?
	1628	#NAME?	#NAME?		1628	#NAME?	#NAME?		1628	#NAME?	#NAME?		1628	#NAME?	#NAME?		1628	#NAME?	#NAME?
	1629	#NAME?	#NAME?		1629	#NAME?	#NAME?		1629	#NAME?	#NAME?		1629	#NAME?	#NAME?		1629	#NAME?	#NAME?
	1630	#NAME?	#NAME?		1630	#NAME?	#NAME?		1630	#NAME?	#NAME?		1630	#NAME?	#NAME?		1630	#NAME?	#NAME?
	1631	#NAME?	#NAME?		1631	#NAME?	#NAME?		1631	#NAME?	#NAME?		1631	#NAME?	#NAME?		1631	#NAME?	#NAME?
	1632	#NAME?	#NAME?		1632	#NAME?	#NAME?		1632	#NAME?	#NAME?		1632	#NAME?	#NAME?		1632	#NAME?	#NAME?
	1633	#NAME?	#NAME?		1633	#NAME?	#NAME?		1633	#NAME?	#NAME?		1633	#NAME?	#NAME?		1633	#NAME?	#NAME?
	1634	#NAME?	#NAME?		1634	#NAME?	#NAME?		1634	#NAME?	#NAME?		1634	#NAME?	#NAME?		1634	#NAME?	#NAME?
	1635	#NAME?	#NAME?		1635	#NAME?	#NAME?		1635	#NAME?	#NAME?		1635	#NAME?	#NAME?		1635	#NAME?	#NAME?
	1636	#NAME?	#NAME?		1636	#NAME?	#NAME?		1636	#NAME?	#NAME?		1636	#NAME?	#NAME?		1636	#NAME?	#NAME?
	1637	#NAME?	#NAME?		1637	#NAME?	#NAME?		1637	#NAME?	#NAME?		1637	#NAME?	#NAME?		1637	#NAME?	#NAME?
	1638	#NAME?	#NAME?		1638	#NAME?	#NAME?		1638	#NAME?	#NAME?		1638	#NAME?	#NAME?		1638	#NAME?	#NAME?
	1639	#NAME?	#NAME?		1639	#NAME?	#NAME?		1639	#NAME?	#NAME?		1639	#NAME?	#NAME?		1639	#NAME?	#NAME?
	1640	#NAME?	#NAME?		1640	#NAME?	#NAME?		1640	#NAME?	#NAME?		1640	#NAME?	#NAME?		1640	#NAME?	#NAME?
	1641	#NAME?	#NAME?		1641	#NAME?	#NAME?		1641	#NAME?	#NAME?		1641	#NAME?	#NAME?		1641	#NAME?	#NAME?
	1642	#NAME?	#NAME?		1642	#NAME?	#NAME?		1642	#NAME?	#NAME?		1642	#NAME?	#NAME?		1642	#NAME?	#NAME?
	1643	#NAME?	#NAME?		1643	#NAME?	#NAME?		1643	#NAME?	#NAME?		1643	#NAME?	#NAME?		1643	#NAME?	#NAME?
	1644	#NAME?	#NAME?		1644	#NAME?	#NAME?		1644	#NAME?	#NAME?		1644	#NAME?	#NAME?		1644	#NAME?	#NAME?
	1645	#NAME?	#NAME?		1645	#NAME?	#NAME?		1645	#NAME?	#NAME?		1645	#NAME?	#NAME?		1645	#NAME?	#NAME?
	1646	#NAME?	#NAME?		1646	#NAME?	#NAME?		1646	#NAME?	#NAME?		1646	#NAME?	#NAME?		1646	#NAME?	#NAME?
	1647	#NAME?	#NAME?		1647	#NAME?	#NAME?		1647	#NAME?	#NAME?		1647	#NAME?	#NAME?		1647	#NAME?	#NAME?
	1648	#NAME?	#NAME?		1648	#NAME?	#NAME?		1648	#NAME?	#NAME?		1648	#NAME?	#NAME?		1648	#NAME?	#NAME?
	1649	#NAME?	#NAME?		1649	#NAME?	#NAME?		1649	#NAME?	#NAME?		1649	#NAME?	#NAME?		1649	#NAME?	#NAME?
	1650	#NAME?	#NAME?		1650	#NAME?	#NAME?		1650	#NAME?	#NAME?		1650	#NAME?	#NAME?		1650	#NAME?	#NAME?
	1651	#NAME?	#NAME?		1651	#NAME?	#NAME?		1651	#NAME?	#NAME?		1651	#NAME?	#NAME?		1651	#NAME?	#NAME?
	1652	#NAME?	#NAME?		1652	#NAME?	#NAME?		1652	#NAME?	#NAME?		1652	#NAME?	#NAME?		1652	#NAME?	#NAME?
	1653	#NAME?	#NAME?		1653	#NAME?	#NAME?		1653	#NAME?	#NAME?		1653	#NAME?	#NAME?		1653	#NAME?	#NAME?
	1654	#NAME?	#NAME?		1654	#NAME?	#NAME?		1654	#NAME?	#NAME?		1654	#NAME?	#NAME?		1654	#NAME?	#NAME?
	1655	#NAME?	#NAME?		1655	#NAME?	#NAME?		1655	#NAME?	#NAME?		1655	#NAME?	#NAME?		1655	#NAME?	#NAME?
	1656	#NAME?	#NAME?		1656	#NAME?	#NAME?		1656	#NAME?	#NAME?		1656	#NAME?	#NAME?		1656	#NAME?	#NAME?
	1657	#NAME?	#NAME?		1657	#NAME?	#NAME?		1657	#NAME?	#NAME?		1657	#NAME?	#NAME?		1657	#NAME?	#NAME?
	1658	#NAME?	#NAME?		1658	#NAME?	#NAME?		1658	#NAME?	#NAME?		1658	#NAME?	#NAME?		1658	#NAME?	#NAME?
	1659	#NAME?	#NAME?		1659	#NAME?	#NAME?		1659	#NAME?	#NAME?		1659	#NAME?	#NAME?		1659	#NAME?	#NAME?
	1660	#NAME?	#NAME?		1660	#NAME?	#NAME?		1660	#NAME?	#NAME?		1660	#NAME?	#NAME?		1660	#NAME?	#NAME?
	1661	#NAME?	#NAME?		1661	#NAME?	#NAME?		1661	#NAME?	#NAME?		1661	#NAME?	#NAME?		1661	#NAME?	#NAME?
	1662	#NAME?	#NAME?		1662	#NAME?	#NAME?		1662	#NAME?	#NAME?		1662	#NAME?	#NAME?		1662	#NAME?	#NAME?
	1663	#NAME?	#NAME?		1663	#NAME?	#NAME?		1663	#NAME?	#NAME?		1663	#NAME?	#NAME?		1663	#NAME?	#NAME?
	1664	#NAME?	#NAME?		1664	#NAME?	#NAME?		1664	#NAME?	#NAME?		1664	#NAME?	#NAME?		1664	#NAME?	#NAME?
	1665	#NAME?	#NAME?		1665	#NAME?	#NAME?		1665	#NAME?	#NAME?		1665	#NAME?	#NAME?		1665	#NAME?	#NAME?
	1666	#NAME?	#NAME?		1666	#NAME?	#NAME?		1666	#NAME?	#NAME?		1666	#NAME?	#NAME?		1666	#NAME?	#NAME?
	1667	#NAME?	#NAME?		1667	#NAME?	#NAME?		1667	#NAME?	#NAME?		1667	#NAME?	#NAME?		1667	#NAME?	#NAME?
	1668	#NAME?	#NAME?		1668	#NAME?	#NAME?		1668	#NAME?	#NAME?		1668	#NAME?	#NAME?		1668	#NAME?	#NAME?
	1669	#NAME?	#NAME?		1669	#NAME?	#NAME?		1669	#NAME?	#NAME?		1669	#NAME?	#NAME?		1669	#NAME?	#NAME?
	1670	#NAME?	#NAME?		1670	#NAME?	#NAME?		1670	#NAME?	#NAME?		1670	#NAME?	#NAME?		1670	#NAME?	#NAME?
	1671	#NAME?	#NAME?		1671	#NAME?	#NAME?		1671	#NAME?	#NAME?		1671	#NAME?	#NAME?		1671	#NAME?	#NAME?
	1672	#NAME?	#NAME?		1672	#NAME?	#NAME?		1672	#NAME?	#NAME?		1672	#NAME?	#NAME?		1672	#NAME?	#NAME?
	1673	#NAME?	#NAME?		1673	#NAME?	#NAME?		1673	#NAME?	#NAME?		1673	#NAME?	#NAME?		1673	#NAME?	#NAME?
	1674	#NAME?	#NAME?		1674	#NAME?	#NAME?		1674	#NAME?	#NAME?		1674	#NAME?	#NAME?		1674	#NAME?	#NAME?
	1675	#NAME?	#NAME?		1675	#NAME?	#NAME?		1675	#NAME?	#NAME?		1675	#NAME?	#NAME?		1675	#NAME?	#NAME?
	1676	#NAME?	#NAME?		1676	#NAME?	#NAME?		1676	#NAME?	#NAME?		1676	#NAME?	#NAME?		1676	#NAME?	#NAME?
	1677	#NAME?	#NAME?		1677	#NAME?	#NAME?		1677	#NAME?	#NAME?		1677	#NAME?	#NAME?		1677	#NAME?	#NAME?
	1678	#NAME?	#NAME?		1678	#NAME?	#NAME?		1678	#NAME?	#NAME?		1678	#NAME?	#NAME?		1678	#NAME?	#NAME?
	1679	#NAME?	#NAME?		1679	#NAME?	#NAME?		1679	#NAME?	#NAME?		1679	#NAME?	#NAME?		1679	#NAME?	#NAME?
	1680	#NAME?	#NAME?		1680	#NAME?	#NAME?		1680	#NAME?	#NAME?		1680	#NAME?	#NAME?		1680	#NAME?	#NAME?
	1681	#NAME?	#NAME?		1681	#NAME?	#NAME?		1681	#NAME?	#NAME?		1681	#NAME?	#NAME?		1681	#NAME?	#NAME?
	1682	#NAME?	#NAME?		1682	#NAME?	#NAME?		1682	#NAME?	#NAME?		1682	#NAME?	#NAME?		1682	#NAME?	#NAME?
	1683	#NAME?	#NAME?		1683	#NAME?	#NAME?		1683	#NAME?	#NAME?		1683	#NAME?	#NAME?		1683	#NAME?	#NAME?
	1684	#NAME?	#NAME?		1684	#NAME?	#NAME?		1684	#NAME?	#NAME?		1684	#NAME?	#NAME?		1684	#NAME?	#NAME?
	1685	#NAME?	#NAME?		1685	#NAME?	#NAME?		1685	#NAME?	#NAME?		1685	#NAME?	#NAME?		1685	#NAME?	#NAME?
	1686	#NAME?	#NAME?		1686	#NAME?	#NAME?		1686	#NAME?	#NAME?		1686	#NAME?	#NAME?		1686	#NAME?	#NAME?
	1687	#NAME?	#NAME?		1687	#NAME?	#NAME?		1687	#NAME?	#NAME?		1687	#NAME?	#NAME?		1687	#NAME?	#NAME?
	1688	#NAME?	#NAME?		1688	#NAME?	#NAME?		1688	#NAME?	#NAME?		1688	#NAME?	#NAME?		1688	#NAME?	#NAME?
	1689	#NAME?	#NAME?		1689	#NAME?	#NAME?		1689	#NAME?	#NAME?		1689	#NAME?	#NAME?		1689	#NAME?	#NAME?
	1690	#NAME?	#NAME?		1690	#NAME?	#NAME?		1690	#NAME?	#NAME?		1690	#NAME?	#NAME?		1690	#NAME?	#NAME?
	1691	#NAME?	#NAME?		1691	#NAME?	#NAME?		1691	#NAME?	#NAME?		1691	#NAME?	#NAME?		1691	#NAME?	#NAME?
	1692	#NAME?	#NAME?		1692	#NAME?	#NAME?		1692	#NAME?	#NAME?		1692	#NAME?	#NAME?		1692	#NAME?	#NAME?
	1693	#NAME?	#NAME?		1693	#NAME?	#NAME?		1693	#NAME?	#NAME?		1693	#NAME?	#NAME?		1693	#NAME?	#NAME?
	1694	#NAME?	#NAME?		1694	#NAME?	#NAME?		1694	#NAME?	#NAME?		1694	#NAME?	#NAME?		1694	#NAME?	#NAME?
	1695	#NAME?	#NAME?		1695	#NAME?	#NAME?		1695	#NAME?	#NAME?		1695	#NAME?	#NAME?		1695	#NAME?	#NAME?
	1696	#NAME?	#NAME?		1696	#NAME?	#NAME?		1696	#NAME?	#NAME?		1696	#NAME?	#NAME?		1696	#NAME?	#NAME?
	1697	#NAME?	#NAME?		1697	#NAME?	#NAME?		1697	#NAME?	#NAME?		1697	#NAME?	#NAME?		1697	#NAME?	#NAME?
	1698	#NAME?	#NAME?		1698	#NAME?	#NAME?		1698	#NAME?	#NAME?		1698	#NAME?	#NAME?		1698	#NAME?	#NAME?
	1699	#NAME?	#NAME?		1699	#NAME?	#NAME?		1699	#NAME?	#NAME?		1699	#NAME?	#NAME?		1699	#NAME?	#NAME?
	1700	#NAME?	#NAME?		1700	#NAME?	#NAME?		1700	#NAME?	#NAME?		1700	#NAME?	#NAME?		1700	#NAME?	#NAME?
	1701	#NAME?	#NAME?		1701	#NAME?	#NAME?		1701	#NAME?	#NAME?		1701	#NAME?	#NAME?		1701	#NAME?	#NAME?
	1702	#NAME?	#NAME?		1702	#NAME?	#NAME?		1702	#NAME?	#NAME?		1702	#NAME?	#NAME?		1702	#NAME?	#NAME?
	1703	#NAME?	#NAME?		1703	#NAME?	#NAME?		1703	#NAME?	#NAME?		1703	#NAME?	#NAME?		1703	#NAME?	#NAME?
	1704	#NAME?	#NAME?		1704	#NAME?	#NAME?		1704	#NAME?	#NAME?		1704	#NAME?	#NAME?		1704	#NAME?	#NAME?
	1705	#NAME?	#NAME?		1705	#NAME?	#NAME?		1705	#NAME?	#NAME?		1705	#NAME?	#NAME?		1705	#NAME?	#NAME?
	1706	#NAME?	#NAME?		1706	#NAME?	#NAME?		1706	#NAME?	#NAME?		1706	#NAME?	#NAME?		1706	#NAME?	#NAME?
	1707	#NAME?	#NAME?		1707	#NAME?	#NAME?		1707	#NAME?	#NAME?		1707	#NAME?	#NAME?		1707	#NAME?	#NAME?
	1708	#NAME?	#NAME?		1708	#NAME?	#NAME?		1708	#NAME?	#NAME?		1708	#NAME?	#NAME?		1708	#NAME?	#NAME?
	1709	#NAME?	#NAME?		1709	#NAME?	#NAME?		1709	#NAME?	#NAME?		1709	#NAME?	#NAME?		1709	#NAME?	#NAME?
	1710	#NAME?	#NAME?		1710	#NAME?	#NAME?		1710	#NAME?	#NAME?		1710	#NAME?	#NAME?		1710	#NAME?	#NAME?
	1711	#NAME?	#NAME?		1711	#NAME?	#NAME?		1711	#NAME?	#NAME?		1711	#NAME?	#NAME?		1711	#NAME?	#NAME?
	1712	#NAME?	#NAME?		1712	#NAME?	#NAME?		1712	#NAME?	#NAME?		1712	#NAME?	#NAME?		1712	#NAME?	#NAME?
	1713	#NAME?	#NAME?		1713	#NAME?	#NAME?		1713	#NAME?	#NAME?		1713	#NAME?	#NAME?		1713	#NAME?	#NAME?
	1714	#NAME?	#NAME?		1714	#NAME?	#NAME?		1714	#NAME?	#NAME?		1714	#NAME?	#NAME?		1714	#NAME?	#NAME?
	1715	#NAME?	#NAME?		1715	#NAME?	#NAME?		1715	#NAME?	#NAME?		1715	#NAME?	#NAME?		1715	#NAME?	#NAME?
	1716	#NAME?	#NAME?		1716	#NAME?	#NAME?		1716	#NAME?	#NAME?		1716	#NAME?	#NAME?		1716	#NAME?	#NAME?
	1717	#NAME?	#NAME?		1717	#NAME?	#NAME?		1717	#NAME?	#NAME?		1717	#NAME?	#NAME?		1717	#NAME?	#NAME?
	1718	#NAME?	#NAME?		1718	#NAME?	#NAME?		1718	#NAME?	#NAME?		1718	#NAME?	#NAME?		1718	#NAME?	#NAME?
	1719	#NAME?	#NAME?		1719	#NAME?	#NAME?		1719	#NAME?	#NAME?		1719	#NAME?	#NAME?		1719	#NAME?	#NAME?
	1720	#NAME?	#NAME?		1720	#NAME?	#NAME?		1720	#NAME?	#NAME?		1720	#NAME?	#NAME?		1720	#NAME?	#NAME?
	1721	#NAME?	#NAME?		1721	#NAME?	#NAME?		1721	#NAME?	#NAME?		1721	#NAME?	#NAME?		1721	#NAME?	#NAME?
	1722	#NAME?	#NAME?		1722	#NAME?	#NAME?		1722	#NAME?	#NAME?		1722	#NAME?	#NAME?		1722	#NAME?	#NAME?
	1723	#NAME?	#NAME?		1723	#NAME?	#NAME?		1723	#NAME?	#NAME?		1723	#NAME?	#NAME?		1723	#NAME?	#NAME?
	1724	#NAME?	#NAME?		1724	#NAME?	#NAME?		1724	#NAME?	#NAME?		1724	#NAME?	#NAME?		1724	#NAME?	#NAME?
	1725	#NAME?	#NAME?		1725	#NAME?	#NAME?		1725	#NAME?	#NAME?		1725	#NAME?	#NAME?		1725	#NAME?	#NAME?
	1726	#NAME?	#NAME?		1726	#NAME?	#NAME?		1726	#NAME?	#NAME?		1726	#NAME?	#NAME?		1726	#NAME?	#NAME?
	1727	#NAME?	#NAME?		1727	#NAME?	#NAME?		1727	#NAME?	#NAME?		1727	#NAME?	#NAME?		1727	#NAME?	#NAME?
	1728	#NAME?	#NAME?		1728	#NAME?	#NAME?		1728	#NAME?	#NAME?		1728	#NAME?	#NAME?		1728	#NAME?	#NAME?
	1729	#NAME?	#NAME?		1729	#NAME?	#NAME?		1729	#NAME?	#NAME?		1729	#NAME?	#NAME?		1729	#NAME?	#NAME?
	1730	#NAME?	#NAME?		1730	#NAME?	#NAME?		1730	#NAME?	#NAME?		1730	#NAME?	#NAME?		1730	#NAME?	#NAME?
	1731	#NAME?	#NAME?		1731	#NAME?	#NAME?		1731	#NAME?	#NAME?		1731	#NAME?	#NAME?		1731	#NAME?	#NAME?
	1732	#NAME?	#NAME?		1732	#NAME?	#NAME?		1732	#NAME?	#NAME?		1732	#NAME?	#NAME?		1732	#NAME?	#NAME?
	1733	#NAME?	#NAME?		1733	#NAME?	#NAME?		1733	#NAME?	#NAME?		1733	#NAME?	#NAME?		1733	#NAME?	#NAME?
	1734	#NAME?	#NAME?		1734	#NAME?	#NAME?		1734	#NAME?	#NAME?		1734	#NAME?	#NAME?		1734	#NAME?	#NAME?
	1735	#NAME?	#NAME?		1735	#NAME?	#NAME?		1735	#NAME?	#NAME?		1735	#NAME?	#NAME?		1735	#NAME?	#NAME?
	1736	#NAME?	#NAME?		1736	#NAME?	#NAME?		1736	#NAME?	#NAME?		1736	#NAME?	#NAME?		1736	#NAME?	#NAME?
	1737	#NAME?	#NAME?		1737	#NAME?	#NAME?		1737	#NAME?	#NAME?		1737	#NAME?	#NAME?		1737	#NAME?	#NAME?
	1738	#NAME?	#NAME?		1738	#NAME?	#NAME?		1738	#NAME?	#NAME?		1738	#NAME?	#NAME?		1738	#NAME?	#NAME?
	1739	#NAME?	#NAME?		1739	#NAME?	#NAME?		1739	#NAME?	#NAME?		1739	#NAME?	#NAME?		1739	#NAME?	#NAME?
	1740	#NAME?	#NAME?		1740	#NAME?	#NAME?		1740	#NAME?	#NAME?		1740	#NAME?	#NAME?		1740	#NAME?	#NAME?
	1741	#NAME?	#NAME?		1741	#NAME?	#NAME?		1741	#NAME?	#NAME?		1741	#NAME?	#NAME?		1741	#NAME?	#NAME?
	1742	#NAME?	#NAME?		1742	#NAME?	#NAME?		1742	#NAME?	#NAME?		1742	#NAME?	#NAME?		1742	#NAME?	#NAME?
	1743	#NAME?	#NAME?		1743	#NAME?	#NAME?		1743	#NAME?	#NAME?		1743	#NAME?	#NAME?		1743	#NAME?	#NAME?
	1744	#NAME?	#NAME?		1744	#NAME?	#NAME?		1744	#NAME?	#NAME?		1744	#NAME?	#NAME?		1744	#NAME?	#NAME?
	1745	#NAME?	#NAME?		1745	#NAME?	#NAME?		1745	#NAME?	#NAME?		1745	#NAME?	#NAME?		1745	#NAME?	#NAME?
	1746	#NAME?	#NAME?		1746	#NAME?	#NAME?		1746	#NAME?	#NAME?		1746	#NAME?	#NAME?		1746	#NAME?	#NAME?
	1747	#NAME?	#NAME?		1747	#NAME?	#NAME?		1747	#NAME?	#NAME?		1747	#NAME?	#NAME?		1747	#NAME?	#NAME?
	1748	#NAME?	#NAME?		1748	#NAME?	#NAME?		1748	#NAME?	#NAME?		1748	#NAME?	#NAME?		1748	#NAME?	#NAME?
	1749	#NAME?	#NAME?		1749	#NAME?	#NAME?		1749	#NAME?	#NAME?		1749	#NAME?	#NAME?		1749	#NAME?	#NAME?
	1750	#NAME?	#NAME?		1750	#NAME?	#NAME?		1750	#NAME?	#NAME?		1750	#NAME?	#NAME?		1750	#NAME?	#NAME?
	1751	#NAME?	#NAME?		1751	#NAME?	#NAME?		1751	#NAME?	#NAME?		1751	#NAME?	#NAME?		1751	#NAME?	#NAME?
	1752	#NAME?	#NAME?		1752	#NAME?	#NAME?		1752	#NAME?	#NAME?		1752	#NAME?	#NAME?		1752	#NAME?	#NAME?
	1753	#NAME?	#NAME?		1753	#NAME?	#NAME?		1753	#NAME?	#NAME?		1753	#NAME?	#NAME?		1753	#NAME?	#NAME?
	1754	#NAME?	#NAME?		1754	#NAME?	#NAME?		1754	#NAME?	#NAME?		1754	#NAME?	#NAME?		1754	#NAME?	#NAME?
	1755	#NAME?	#NAME?		1755	#NAME?	#NAME?		1755	#NAME?	#NAME?		1755	#NAME?	#NAME?		1755	#NAME?	#NAME?
	1756	#NAME?	#NAME?		1756	#NAME?	#NAME?		1756	#NAME?	#NAME?		1756	#NAME?	#NAME?		1756	#NAME?	#NAME?
	1757	#NAME?	#NAME?		1757	#NAME?	#NAME?		1757	#NAME?	#NAME?		1757	#NAME?	#NAME?		1757	#NAME?	#NAME?
	1758	#NAME?	#NAME?		1758	#NAME?	#NAME?		1758	#NAME?	#NAME?		1758	#NAME?	#NAME?		1758	#NAME?	#NAME?
	1759	#NAME?	#NAME?		1759	#NAME?	#NAME?		1759	#NAME?	#NAME?		1759	#NAME?	#NAME?		1759	#NAME?	#NAME?
	1760	#NAME?	#NAME?		1760	#NAME?	#NAME?		1760	#NAME?	#NAME?		1760	#NAME?	#NAME?		1760	#NAME?	#NAME?
	1761	#NAME?	#NAME?		1761	#NAME?	#NAME?		1761	#NAME?	#NAME?		1761	#NAME?	#NAME?		1761	#NAME?	#NAME?
	1762	#NAME?	#NAME?		1762	#NAME?	#NAME?		1762	#NAME?	#NAME?		1762	#NAME?	#NAME?		1762	#NAME?	#NAME?
	1763	#NAME?	#NAME?		1763	#NAME?	#NAME?		1763	#NAME?	#NAME?		1763	#NAME?	#NAME?		1763	#NAME?	#NAME?
	1764	#NAME?	#NAME?		1764	#NAME?	#NAME?		1764	#NAME?	#NAME?		1764	#NAME?	#NAME?		1764	#NAME?	#NAME?
	1765	#NAME?	#NAME?		1765	#NAME?	#NAME?		1765	#NAME?	#NAME?		1765	#NAME?	#NAME?		1765	#NAME?	#NAME?
	1766	#NAME?	#NAME?		1766	#NAME?	#NAME?		1766	#NAME?	#NAME?		1766	#NAME?	#NAME?		1766	#NAME?	#NAME?
	1767	#NAME?	#NAME?		1767	#NAME?	#NAME?		1767	#NAME?	#NAME?		1767	#NAME?	#NAME?		1767	#NAME?	#NAME?
	1768	#NAME?	#NAME?		1768	#NAME?	#NAME?		1768	#NAME?	#NAME?		1768	#NAME?	#NAME?		1768	#NAME?	#NAME?
	1769	#NAME?	#NAME?		1769	#NAME?	#NAME?		1769	#NAME?	#NAME?		1769	#NAME?	#NAME?		1769	#NAME?	#NAME?
	1770	#NAME?	#NAME?		1770	#NAME?	#NAME?		1770	#NAME?	#NAME?		1770	#NAME?	#NAME?		1770	#NAME?	#NAME?
	1771	#NAME?	#NAME?		1771	#NAME?	#NAME?		1771	#NAME?	#NAME?		1771	#NAME?	#NAME?		1771	#NAME?	#NAME?
	1772	#NAME?	#NAME?		1772	#NAME?	#NAME?		1772	#NAME?	#NAME?		1772	#NAME?	#NAME?		1772	#NAME?	#NAME?
	1773	#NAME?	#NAME?		1773	#NAME?	#NAME?		1773	#NAME?	#NAME?		1773	#NAME?	#NAME?		1773	#NAME?	#NAME?
	1774	#NAME?	#NAME?		1774	#NAME?	#NAME?		1774	#NAME?	#NAME?		1774	#NAME?	#NAME?		1774	#NAME?	#NAME?
	1775	#NAME?	#NAME?		1775	#NAME?	#NAME?		1775	#NAME?	#NAME?		1775	#NAME?	#NAME?		1775	#NAME?	#NAME?
	1776	#NAME?	#NAME?		1776	#NAME?	#NAME?		1776	#NAME?	#NAME?		1776	#NAME?	#NAME?		1776	#NAME?	#NAME?
	1777	#NAME?	#NAME?		1777	#NAME?	#NAME?		1777	#NAME?	#NAME?		1777	#NAME?	#NAME?		1777	#NAME?	#NAME?
	1778	#NAME?	#NAME?		1778	#NAME?	#NAME?		1778	#NAME?	#NAME?		1778	#NAME?	#NAME?		1778	#NAME?	#NAME?
	1779	#NAME?	#NAME?		1779	#NAME?	#NAME?		1779	#NAME?	#NAME?		1779	#NAME?	#NAME?		1779	#NAME?	#NAME?
	1780	#NAME?	#NAME?		1780	#NAME?	#NAME?		1780	#NAME?	#NAME?		1780	#NAME?	#NAME?		1780	#NAME?	#NAME?
	1781	#NAME?	#NAME?		1781	#NAME?	#NAME?		1781	#NAME?	#NAME?		1781	#NAME?	#NAME?		1781	#NAME?	#NAME?
	1782	#NAME?	#NAME?		1782	#NAME?	#NAME?		1782	#NAME?	#NAME?		1782	#NAME?	#NAME?		1782	#NAME?	#NAME?
	1783	#NAME?	#NAME?		1783	#NAME?	#NAME?		1783	#NAME?	#NAME?		1783	#NAME?	#NAME?		1783	#NAME?	#NAME?
	1784	#NAME?	#NAME?		1784	#NAME?	#NAME?		1784	#NAME?	#NAME?		1784	#NAME?	#NAME?		1784	#NAME?	#NAME?
	1785	#NAME?	#NAME?		1785	#NAME?	#NAME?		1785	#NAME?	#NAME?		1785	#NAME?	#NAME?		1785	#NAME?	#NAME?
	1786	#NAME?	#NAME?		1786	#NAME?	#NAME?		1786	#NAME?	#NAME?		1786	#NAME?	#NAME?		1786	#NAME?	#NAME?
	1787	#NAME?	#NAME?		1787	#NAME?	#NAME?		1787	#NAME?	#NAME?		1787	#NAME?	#NAME?		1787	#NAME?	#NAME?
	1788	#NAME?	#NAME?		1788	#NAME?	#NAME?		1788	#NAME?	#NAME?		1788	#NAME?	#NAME?		1788	#NAME?	#NAME?
	1789	#NAME?	#NAME?		1789	#NAME?	#NAME?		1789	#NAME?	#NAME?		1789	#NAME?	#NAME?		1789	#NAME?	#NAME?
	1790	#NAME?	#NAME?		1790	#NAME?	#NAME?		1790	#NAME?	#NAME?		1790	#NAME?	#NAME?		1790	#NAME?	#NAME?
	1791	#NAME?	#NAME?		1791	#NAME?	#NAME?		1791	#NAME?	#NAME?		1791	#NAME?	#NAME?		1791	#NAME?	#NAME?
	1792	#NAME?	#NAME?		1792	#NAME?	#NAME?		1792	#NAME?	#NAME?		1792	#NAME?	#NAME?		1792	#NAME?	#NAME?
	1793	#NAME?	#NAME?		1793	#NAME?	#NAME?		1793	#NAME?	#NAME?		1793	#NAME?	#NAME?		1793	#NAME?	#NAME?
	1794	#NAME?	#NAME?		1794	#NAME?	#NAME?		1794	#NAME?	#NAME?		1794	#NAME?	#NAME?		1794	#NAME?	#NAME?
	1795	#NAME?	#NAME?		1795	#NAME?	#NAME?		1795	#NAME?	#NAME?		1795	#NAME?	#NAME?		1795	#NAME?	#NAME?
	1796	#NAME?	#NAME?		1796	#NAME?	#NAME?		1796	#NAME?	#NAME?		1796	#NAME?	#NAME?		1796	#NAME?	#NAME?
	1797	#NAME?	#NAME?		1797	#NAME?	#NAME?		1797	#NAME?	#NAME?		1797	#NAME?	#NAME?		1797	#NAME?	#NAME?
	1798	#NAME?	#NAME?		1798	#NAME?	#NAME?		1798	#NAME?	#NAME?		1798	#NAME?	#NAME?		1798	#NAME?	#NAME?
	1799	#NAME?	#NAME?		1799	#NAME?	#NAME?		1799	#NAME?	#NAME?		1799	#NAME?	#NAME?		1799	#NAME?	#NAME?
	1800	#NAME?	#NAME?		1800	#NAME?	#NAME?		1800	#NAME?	#NAME?		1800	#NAME?	#NAME?		1800	#NAME?	#NAME?
	1801	#NAME?	#NAME?		1801	#NAME?	#NAME?		1801	#NAME?	#NAME?		1801	#NAME?	#NAME?		1801	#NAME?	#NAME?
	1802	#NAME?	#NAME?		1802	#NAME?	#NAME?		1802	#NAME?	#NAME?		1802	#NAME?	#NAME?		1802	#NAME?	#NAME?
	1803	#NAME?	#NAME?		1803	#NAME?	#NAME?		1803	#NAME?	#NAME?		1803	#NAME?	#NAME?		1803	#NAME?	#NAME?
	1804	#NAME?	#NAME?		1804	#NAME?	#NAME?		1804	#NAME?	#NAME?		1804	#NAME?	#NAME?		1804	#NAME?	#NAME?
	1805	#NAME?	#NAME?		1805	#NAME?	#NAME?		1805	#NAME?	#NAME?		1805	#NAME?	#NAME?		1805	#NAME?	#NAME?
	1806	#NAME?	#NAME?		1806	#NAME?	#NAME?		1806	#NAME?	#NAME?		1806	#NAME?	#NAME?		1806	#NAME?	#NAME?
	1807	#NAME?	#NAME?		1807	#NAME?	#NAME?		1807	#NAME?	#NAME?		1807	#NAME?	#NAME?		1807	#NAME?	#NAME?
	1808	#NAME?	#NAME?		1808	#NAME?	#NAME?		1808	#NAME?	#NAME?		1808	#NAME?	#NAME?		1808	#NAME?	#NAME?
	1809	#NAME?	#NAME?		1809	#NAME?	#NAME?		1809	#NAME?	#NAME?		1809	#NAME?	#NAME?		1809	#NAME?	#NAME?
	1810	#NAME?	#NAME?		1810	#NAME?	#NAME?		1810	#NAME?	#NAME?		1810	#NAME?	#NAME?		1810	#NAME?	#NAME?
	1811	#NAME?	#NAME?		1811	#NAME?	#NAME?		1811	#NAME?	#NAME?		1811	#NAME?	#NAME?		1811	#NAME?	#NAME?
	1812	#NAME?	#NAME?		1812	#NAME?	#NAME?		1812	#NAME?	#NAME?		1812	#NAME?	#NAME?		1812	#NAME?	#NAME?
	1813	#NAME?	#NAME?		1813	#NAME?	#NAME?		1813	#NAME?	#NAME?		1813	#NAME?	#NAME?		1813	#NAME?	#NAME?
	1814	#NAME?	#NAME?		1814	#NAME?	#NAME?		1814	#NAME?	#NAME?		1814	#NAME?	#NAME?		1814	#NAME?	#NAME?
	1815	#NAME?	#NAME?		1815	#NAME?	#NAME?		1815	#NAME?	#NAME?		1815	#NAME?	#NAME?		1815	#NAME?	#NAME?
	1816	#NAME?	#NAME?		1816	#NAME?	#NAME?		1816	#NAME?	#NAME?		1816	#NAME?	#NAME?		1816	#NAME?	#NAME?
	1817	#NAME?	#NAME?		1817	#NAME?	#NAME?		1817	#NAME?	#NAME?		1817	#NAME?	#NAME?		1817	#NAME?	#NAME?
	1818	#NAME?	#NAME?		1818	#NAME?	#NAME?		1818	#NAME?	#NAME?		1818	#NAME?	#NAME?		1818	#NAME?	#NAME?
	1819	#NAME?	#NAME?		1819	#NAME?	#NAME?		1819	#NAME?	#NAME?		1819	#NAME?	#NAME?		1819	#NAME?	#NAME?
	1820	#NAME?	#NAME?		1820	#NAME?	#NAME?		1820	#NAME?	#NAME?		1820	#NAME?	#NAME?		1820	#NAME?	#NAME?
	1821	#NAME?	#NAME?		1821	#NAME?	#NAME?		1821	#NAME?	#NAME?		1821	#NAME?	#NAME?		1821	#NAME?	#NAME?
	1822	#NAME?	#NAME?		1822	#NAME?	#NAME?		1822	#NAME?	#NAME?		1822	#NAME?	#NAME?		1822	#NAME?	#NAME?
	1823	#NAME?	#NAME?		1823	#NAME?	#NAME?		1823	#NAME?	#NAME?		1823	#NAME?	#NAME?		1823	#NAME?	#NAME?
	1824	#NAME?	#NAME?		1824	#NAME?	#NAME?		1824	#NAME?	#NAME?		1824	#NAME?	#NAME?		1824	#NAME?	#NAME?
	1825	#NAME?	#NAME?		1825	#NAME?	#NAME?		1825	#NAME?	#NAME?		1825	#NAME?	#NAME?		1825	#NAME?	#NAME?
	1826	#NAME?	#NAME?		1826	#NAME?	#NAME?		1826	#NAME?	#NAME?		1826	#NAME?	#NAME?		1826	#NAME?	#NAME?
	1827	#NAME?	#NAME?		1827	#NAME?	#NAME?		1827	#NAME?	#NAME?		1827	#NAME?	#NAME?		1827	#NAME?	#NAME?
	1828	#NAME?	#NAME?		1828	#NAME?	#NAME?		1828	#NAME?	#NAME?		1828	#NAME?	#NAME?		1828	#NAME?	#NAME?
	1829	#NAME?	#NAME?		1829	#NAME?	#NAME?		1829	#NAME?	#NAME?		1829	#NAME?	#NAME?		1829	#NAME?	#NAME?
	1830	#NAME?	#NAME?		1830	#NAME?	#NAME?		1830	#NAME?	#NAME?		1830	#NAME?	#NAME?		1830	#NAME?	#NAME?
	1831	#NAME?	#NAME?		1831	#NAME?	#NAME?		1831	#NAME?	#NAME?		1831	#NAME?	#NAME?		1831	#NAME?	#NAME?
	1832	#NAME?	#NAME?		1832	#NAME?	#NAME?		1832	#NAME?	#NAME?		1832	#NAME?	#NAME?		1832	#NAME?	#NAME?
	1833	#NAME?	#NAME?		1833	#NAME?	#NAME?		1833	#NAME?	#NAME?		1833	#NAME?	#NAME?		1833	#NAME?	#NAME?
	1834	#NAME?	#NAME?		1834	#NAME?	#NAME?		1834	#NAME?	#NAME?		1834	#NAME?	#NAME?		1834	#NAME?	#NAME?
	1835	#NAME?	#NAME?		1835	#NAME?	#NAME?		1835	#NAME?	#NAME?		1835	#NAME?	#NAME?		1835	#NAME?	#NAME?
	1836	#NAME?	#NAME?		1836	#NAME?	#NAME?		1836	#NAME?	#NAME?		1836	#NAME?	#NAME?		1836	#NAME?	#NAME?
	1837	#NAME?	#NAME?		1837	#NAME?	#NAME?		1837	#NAME?	#NAME?		1837	#NAME?	#NAME?		1837	#NAME?	#NAME?
	1838	#NAME?	#NAME?		1838	#NAME?	#NAME?		1838	#NAME?	#NAME?		1838	#NAME?	#NAME?		1838	#NAME?	#NAME?
	1839	#NAME?	#NAME?		1839	#NAME?	#NAME?		1839	#NAME?	#NAME?		1839	#NAME?	#NAME?		1839	#NAME?	#NAME?
	1840	#NAME?	#NAME?		1840	#NAME?	#NAME?		1840	#NAME?	#NAME?		1840	#NAME?	#NAME?		1840	#NAME?	#NAME?
	1841	#NAME?	#NAME?		1841	#NAME?	#NAME?		1841	#NAME?	#NAME?		1841	#NAME?	#NAME?		1841	#NAME?	#NAME?
	1842	#NAME?	#NAME?		1842	#NAME?	#NAME?		1842	#NAME?	#NAME?		1842	#NAME?	#NAME?		1842	#NAME?	#NAME?
	1843	#NAME?	#NAME?		1843	#NAME?	#NAME?		1843	#NAME?	#NAME?		1843	#NAME?	#NAME?		1843	#NAME?	#NAME?
	1844	#NAME?	#NAME?		1844	#NAME?	#NAME?		1844	#NAME?	#NAME?		1844	#NAME?	#NAME?		1844	#NAME?	#NAME?
	1845	#NAME?	#NAME?		1845	#NAME?	#NAME?		1845	#NAME?	#NAME?		1845	#NAME?	#NAME?		1845	#NAME?	#NAME?
	1846	#NAME?	#NAME?		1846	#NAME?	#NAME?		1846	#NAME?	#NAME?		1846	#NAME?	#NAME?		1846	#NAME?	#NAME?
	1847	#NAME?	#NAME?		1847	#NAME?	#NAME?		1847	#NAME?	#NAME?		1847	#NAME?	#NAME?		1847	#NAME?	#NAME?
	1848	#NAME?	#NAME?		1848	#NAME?	#NAME?		1848	#NAME?	#NAME?		1848	#NAME?	#NAME?		1848	#NAME?	#NAME?
	1849	#NAME?	#NAME?		1849	#NAME?	#NAME?		1849	#NAME?	#NAME?		1849	#NAME?	#NAME?		1849	#NAME?	#NAME?
	1850	#NAME?	#NAME?		1850	#NAME?	#NAME?		1850	#NAME?	#NAME?		1850	#NAME?	#NAME?		1850	#NAME?	#NAME?
	1851	#NAME?	#NAME?		1851	#NAME?	#NAME?		1851	#NAME?	#NAME?		1851	#NAME?	#NAME?		1851	#NAME?	#NAME?
	1852	#NAME?	#NAME?		1852	#NAME?	#NAME?		1852	#NAME?	#NAME?		1852	#NAME?	#NAME?		1852	#NAME?	#NAME?
	1853	#NAME?	#NAME?		1853	#NAME?	#NAME?		1853	#NAME?	#NAME?		1853	#NAME?	#NAME?		1853	#NAME?	#NAME?
	1854	#NAME?	#NAME?		1854	#NAME?	#NAME?		1854	#NAME?	#NAME?		1854	#NAME?	#NAME?		1854	#NAME?	#NAME?
	1855	#NAME?	#NAME?		1855	#NAME?	#NAME?		1855	#NAME?	#NAME?		1855	#NAME?	#NAME?		1855	#NAME?	#NAME?
	1856	#NAME?	#NAME?		1856	#NAME?	#NAME?		1856	#NAME?	#NAME?		1856	#NAME?	#NAME?		1856	#NAME?	#NAME?
	1857	#NAME?	#NAME?		1857	#NAME?	#NAME?		1857	#NAME?	#NAME?		1857	#NAME?	#NAME?		1857	#NAME?	#NAME?
	1858	#NAME?	#NAME?		1858	#NAME?	#NAME?		1858	#NAME?	#NAME?		1858	#NAME?	#NAME?		1858	#NAME?	#NAME?
	1859	#NAME?	#NAME?		1859	#NAME?	#NAME?		1859	#NAME?	#NAME?		1859	#NAME?	#NAME?		1859	#NAME?	#NAME?
	1860	#NAME?	#NAME?		1860	#NAME?	#NAME?		1860	#NAME?	#NAME?		1860	#NAME?	#NAME?		1860	#NAME?	#NAME?
	1861	#NAME?	#NAME?		1861	#NAME?	#NAME?		1861	#NAME?	#NAME?		1861	#NAME?	#NAME?		1861	#NAME?	#NAME?
	1862	#NAME?	#NAME?		1862	#NAME?	#NAME?		1862	#NAME?	#NAME?		1862	#NAME?	#NAME?		1862	#NAME?	#NAME?
	1863	#NAME?	#NAME?		1863	#NAME?	#NAME?		1863	#NAME?	#NAME?		1863	#NAME?	#NAME?		1863	#NAME?	#NAME?
	1864	#NAME?	#NAME?		1864	#NAME?	#NAME?		1864	#NAME?	#NAME?		1864	#NAME?	#NAME?		1864	#NAME?	#NAME?
	1865	#NAME?	#NAME?		1865	#NAME?	#NAME?		1865	#NAME?	#NAME?		1865	#NAME?	#NAME?		1865	#NAME?	#NAME?
	1866	#NAME?	#NAME?		1866	#NAME?	#NAME?		1866	#NAME?	#NAME?		1866	#NAME?	#NAME?		1866	#NAME?	#NAME?
	1867	#NAME?	#NAME?		1867	#NAME?	#NAME?		1867	#NAME?	#NAME?		1867	#NAME?	#NAME?		1867	#NAME?	#NAME?
	1868	#NAME?	#NAME?		1868	#NAME?	#NAME?		1868	#NAME?	#NAME?		1868	#NAME?	#NAME?		1868	#NAME?	#NAME?
	1869	#NAME?	#NAME?		1869	#NAME?	#NAME?		1869	#NAME?	#NAME?		1869	#NAME?	#NAME?		1869	#NAME?	#NAME?
	1870	#NAME?	#NAME?		1870	#NAME?	#NAME?		1870	#NAME?	#NAME?		1870	#NAME?	#NAME?		1870	#NAME?	#NAME?
	1871	#NAME?	#NAME?		1871	#NAME?	#NAME?		1871	#NAME?	#NAME?		1871	#NAME?	#NAME?		1871	#NAME?	#NAME?
	1872	#NAME?	#NAME?		1872	#NAME?	#NAME?		1872	#NAME?	#NAME?		1872	#NAME?	#NAME?		1872	#NAME?	#NAME?
	1873	#NAME?	#NAME?		1873	#NAME?	#NAME?		1873	#NAME?	#NAME?		1873	#NAME?	#NAME?		1873	#NAME?	#NAME?
	1874	#NAME?	#NAME?		1874	#NAME?	#NAME?		1874	#NAME?	#NAME?		1874	#NAME?	#NAME?		1874	#NAME?	#NAME?
	1875	#NAME?	#NAME?		1875	#NAME?	#NAME?		1875	#NAME?	#NAME?		1875	#NAME?	#NAME?		1875	#NAME?	#NAME?
	1876	#NAME?	#NAME?		1876	#NAME?	#NAME?		1876	#NAME?	#NAME?		1876	#NAME?	#NAME?		1876	#NAME?	#NAME?
	1877	#NAME?	#NAME?		1877	#NAME?	#NAME?		1877	#NAME?	#NAME?		1877	#NAME?	#NAME?		1877	#NAME?	#NAME?
	1878	#NAME?	#NAME?		1878	#NAME?	#NAME?		1878	#NAME?	#NAME?		1878	#NAME?	#NAME?		1878	#NAME?	#NAME?
	1879	#NAME?	#NAME?		1879	#NAME?	#NAME?		1879	#NAME?	#NAME?		1879	#NAME?	#NAME?		1879	#NAME?	#NAME?
	1880	#NAME?	#NAME?		1880	#NAME?	#NAME?		1880	#NAME?	#NAME?		1880	#NAME?	#NAME?		1880	#NAME?	#NAME?
	1881	#NAME?	#NAME?		1881	#NAME?	#NAME?		1881	#NAME?	#NAME?		1881	#NAME?	#NAME?		1881	#NAME?	#NAME?
	1882	#NAME?	#NAME?		1882	#NAME?	#NAME?		1882	#NAME?	#NAME?		1882	#NAME?	#NAME?		1882	#NAME?	#NAME?
	1883	#NAME?	#NAME?		1883	#NAME?	#NAME?		1883	#NAME?	#NAME?		1883	#NAME?	#NAME?		1883	#NAME?	#NAME?
	1884	#NAME?	#NAME?		1884	#NAME?	#NAME?		1884	#NAME?	#NAME?		1884	#NAME?	#NAME?		1884	#NAME?	#NAME?
	1885	#NAME?	#NAME?		1885	#NAME?	#NAME?		1885	#NAME?	#NAME?		1885	#NAME?	#NAME?		1885	#NAME?	#NAME?
	1886	#NAME?	#NAME?		1886	#NAME?	#NAME?		1886	#NAME?	#NAME?		1886	#NAME?	#NAME?		1886	#NAME?	#NAME?
	1887	#NAME?	#NAME?		1887	#NAME?	#NAME?		1887	#NAME?	#NAME?		1887	#NAME?	#NAME?		1887	#NAME?	#NAME?
	1888	#NAME?	#NAME?		1888	#NAME?	#NAME?		1888	#NAME?	#NAME?		1888	#NAME?	#NAME?		1888	#NAME?	#NAME?
	1889	#NAME?	#NAME?		1889	#NAME?	#NAME?		1889	#NAME?	#NAME?		1889	#NAME?	#NAME?		1889	#NAME?	#NAME?
	1890	#NAME?	#NAME?		1890	#NAME?	#NAME?		1890	#NAME?	#NAME?		1890	#NAME?	#NAME?		1890	#NAME?	#NAME?
	1891	#NAME?	#NAME?		1891	#NAME?	#NAME?		1891	#NAME?	#NAME?		1891	#NAME?	#NAME?		1891	#NAME?	#NAME?
	1892	#NAME?	#NAME?		1892	#NAME?	#NAME?		1892	#NAME?	#NAME?		1892	#NAME?	#NAME?		1892	#NAME?	#NAME?
	1893	#NAME?	#NAME?		1893	#NAME?	#NAME?		1893	#NAME?	#NAME?		1893	#NAME?	#NAME?		1893	#NAME?	#NAME?
	1894	#NAME?	#NAME?		1894	#NAME?	#NAME?		1894	#NAME?	#NAME?		1894	#NAME?	#NAME?		1894	#NAME?	#NAME?
	1895	#NAME?	#NAME?		1895	#NAME?	#NAME?		1895	#NAME?	#NAME?		1895	#NAME?	#NAME?		1895	#NAME?	#NAME?
	1896	#NAME?	#NAME?		1896	#NAME?	#NAME?		1896	#NAME?	#NAME?		1896	#NAME?	#NAME?		1896	#NAME?	#NAME?
	1897	#NAME?	#NAME?		1897	#NAME?	#NAME?		1897	#NAME?	#NAME?		1897	#NAME?	#NAME?		1897	#NAME?	#NAME?
	1898	#NAME?	#NAME?		1898	#NAME?	#NAME?		1898	#NAME?	#NAME?		1898	#NAME?	#NAME?		1898	#NAME?	#NAME?
	1899	#NAME?	#NAME?		1899	#NAME?	#NAME?		1899	#NAME?	#NAME?		1899	#NAME?	#NAME?		1899	#NAME?	#NAME?
	1900	#NAME?	#NAME?		1900	#NAME?	#NAME?		1900	#NAME?	#NAME?		1900	#NAME?	#NAME?		1900	#NAME?	#NAME?
	1901	#NAME?	#NAME?		1901	#NAME?	#NAME?		1901	#NAME?	#NAME?		1901	#NAME?	#NAME?		1901	#NAME?	#NAME?
	1902	#NAME?	#NAME?		1902	#NAME?	#NAME?		1902	#NAME?	#NAME?		1902	#NAME?	#NAME?		1902	#NAME?	#NAME?
	1903	#NAME?	#NAME?		1903	#NAME?	#NAME?		1903	#NAME?	#NAME?		1903	#NAME?	#NAME?		1903	#NAME?	#NAME?
	1904	#NAME?	#NAME?		1904	#NAME?	#NAME?		1904	#NAME?	#NAME?		1904	#NAME?	#NAME?		1904	#NAME?	#NAME?
	1905	#NAME?	#NAME?		1905	#NAME?	#NAME?		1905	#NAME?	#NAME?		1905	#NAME?	#NAME?		1905	#NAME?	#NAME?
	1906	#NAME?	#NAME?		1906	#NAME?	#NAME?		1906	#NAME?	#NAME?		1906	#NAME?	#NAME?		1906	#NAME?	#NAME?
	1907	#NAME?	#NAME?		1907	#NAME?	#NAME?		1907	#NAME?	#NAME?		1907	#NAME?	#NAME?		1907	#NAME?	#NAME?
	1908	#NAME?	#NAME?		1908	#NAME?	#NAME?		1908	#NAME?	#NAME?		1908	#NAME?	#NAME?		1908	#NAME?	#NAME?
	1909	#NAME?	#NAME?		1909	#NAME?	#NAME?		1909	#NAME?	#NAME?		1909	#NAME?	#NAME?		1909	#NAME?	#NAME?
	1910	#NAME?	#NAME?		1910	#NAME?	#NAME?		1910	#NAME?	#NAME?		1910	#NAME?	#NAME?		1910	#NAME?	#NAME?
	1911	#NAME?	#NAME?		1911	#NAME?	#NAME?		1911	#NAME?	#NAME?		1911	#NAME?	#NAME?		1911	#NAME?	#NAME?
	1912	#NAME?	#NAME?		1912	#NAME?	#NAME?		1912	#NAME?	#NAME?		1912	#NAME?	#NAME?		1912	#NAME?	#NAME?
	1913	#NAME?	#NAME?		1913	#NAME?	#NAME?		1913	#NAME?	#NAME?		1913	#NAME?	#NAME?		1913	#NAME?	#NAME?
	1914	#NAME?	#NAME?		1914	#NAME?	#NAME?		1914	#NAME?	#NAME?		1914	#NAME?	#NAME?		1914	#NAME?	#NAME?
	1915	#NAME?	#NAME?		1915	#NAME?	#NAME?		1915	#NAME?	#NAME?		1915	#NAME?	#NAME?		1915	#NAME?	#NAME?
	1916	#NAME?	#NAME?		1916	#NAME?	#NAME?		1916	#NAME?	#NAME?		1916	#NAME?	#NAME?		1916	#NAME?	#NAME?
	1917	#NAME?	#NAME?		1917	#NAME?	#NAME?		1917	#NAME?	#NAME?		1917	#NAME?	#NAME?		1917	#NAME?	#NAME?
	1918	#NAME?	#NAME?		1918	#NAME?	#NAME?		1918	#NAME?	#NAME?		1918	#NAME?	#NAME?		1918	#NAME?	#NAME?
	1919	#NAME?	#NAME?		1919	#NAME?	#NAME?		1919	#NAME?	#NAME?		1919	#NAME?	#NAME?		1919	#NAME?	#NAME?
	1920	#NAME?	#NAME?		1920	#NAME?	#NAME?		1920	#NAME?	#NAME?		1920	#NAME?	#NAME?		1920	#NAME?	#NAME?
	1921	#NAME?	#NAME?		1921	#NAME?	#NAME?		1921	#NAME?	#NAME?		1921	#NAME?	#NAME?		1921	#NAME?	#NAME?
	1922	#NAME?	#NAME?		1922	#NAME?	#NAME?		1922	#NAME?	#NAME?		1922	#NAME?	#NAME?		1922	#NAME?	#NAME?
	1923	#NAME?	#NAME?		1923	#NAME?	#NAME?		1923	#NAME?	#NAME?		1923	#NAME?	#NAME?		1923	#NAME?	#NAME?
	1924	#NAME?	#NAME?		1924	#NAME?	#NAME?		1924	#NAME?	#NAME?		1924	#NAME?	#NAME?		1924	#NAME?	#NAME?
	1925	#NAME?	#NAME?		1925	#NAME?	#NAME?		1925	#NAME?	#NAME?		1925	#NAME?	#NAME?		1925	#NAME?	#NAME?
	1926	#NAME?	#NAME?		1926	#NAME?	#NAME?		1926	#NAME?	#NAME?		1926	#NAME?	#NAME?		1926	#NAME?	#NAME?
	1927	#NAME?	#NAME?		1927	#NAME?	#NAME?		1927	#NAME?	#NAME?		1927	#NAME?	#NAME?		1927	#NAME?	#NAME?
	1928	#NAME?	#NAME?		1928	#NAME?	#NAME?		1928	#NAME?	#NAME?		1928	#NAME?	#NAME?		1928	#NAME?	#NAME?
	1929	#NAME?	#NAME?		1929	#NAME?	#NAME?		1929	#NAME?	#NAME?		1929	#NAME?	#NAME?		1929	#NAME?	#NAME?
	1930	#NAME?	#NAME?		1930	#NAME?	#NAME?		1930	#NAME?	#NAME?		1930	#NAME?	#NAME?		1930	#NAME?	#NAME?
	1931	#NAME?	#NAME?		1931	#NAME?	#NAME?		1931	#NAME?	#NAME?		1931	#NAME?	#NAME?		1931	#NAME?	#NAME?
	1932	#NAME?	#NAME?		1932	#NAME?	#NAME?		1932	#NAME?	#NAME?		1932	#NAME?	#NAME?		1932	#NAME?	#NAME?
	1933	#NAME?	#NAME?		1933	#NAME?	#NAME?		1933	#NAME?	#NAME?		1933	#NAME?	#NAME?		1933	#NAME?	#NAME?
	1934	#NAME?	#NAME?		1934	#NAME?	#NAME?		1934	#NAME?	#NAME?		1934	#NAME?	#NAME?		1934	#NAME?	#NAME?
	1935	#NAME?	#NAME?		1935	#NAME?	#NAME?		1935	#NAME?	#NAME?		1935	#NAME?	#NAME?		1935	#NAME?	#NAME?
	1936	#NAME?	#NAME?		1936	#NAME?	#NAME?		1936	#NAME?	#NAME?		1936	#NAME?	#NAME?		1936	#NAME?	#NAME?
	1937	#NAME?	#NAME?		1937	#NAME?	#NAME?		1937	#NAME?	#NAME?		1937	#NAME?	#NAME?		1937	#NAME?	#NAME?
	1938	#NAME?	#NAME?		1938	#NAME?	#NAME?		1938	#NAME?	#NAME?		1938	#NAME?	#NAME?		1938	#NAME?	#NAME?
	1939	#NAME?	#NAME?		1939	#NAME?	#NAME?		1939	#NAME?	#NAME?		1939	#NAME?	#NAME?		1939	#NAME?	#NAME?
	1940	#NAME?	#NAME?		1940	#NAME?	#NAME?		1940	#NAME?	#NAME?		1940	#NAME?	#NAME?		1940	#NAME?	#NAME?
	1941	#NAME?	#NAME?		1941	#NAME?	#NAME?		1941	#NAME?	#NAME?		1941	#NAME?	#NAME?		1941	#NAME?	#NAME?
	1942	#NAME?	#NAME?		1942	#NAME?	#NAME?		1942	#NAME?	#NAME?		1942	#NAME?	#NAME?		1942	#NAME?	#NAME?
	1943	#NAME?	#NAME?		1943	#NAME?	#NAME?		1943	#NAME?	#NAME?		1943	#NAME?	#NAME?		1943	#NAME?	#NAME?
	1944	#NAME?	#NAME?		1944	#NAME?	#NAME?		1944	#NAME?	#NAME?		1944	#NAME?	#NAME?		1944	#NAME?	#NAME?
	1945	#NAME?	#NAME?		1945	#NAME?	#NAME?		1945	#NAME?	#NAME?		1945	#NAME?	#NAME?		1945	#NAME?	#NAME?
	1946	#NAME?	#NAME?		1946	#NAME?	#NAME?		1946	#NAME?	#NAME?		1946	#NAME?	#NAME?		1946	#NAME?	#NAME?
	1947	#NAME?	#NAME?		1947	#NAME?	#NAME?		1947	#NAME?	#NAME?		1947	#NAME?	#NAME?		1947	#NAME?	#NAME?
	1948	#NAME?	#NAME?		1948	#NAME?	#NAME?		1948	#NAME?	#NAME?		1948	#NAME?	#NAME?		1948	#NAME?	#NAME?
	1949	#NAME?	#NAME?		1949	#NAME?	#NAME?		1949	#NAME?	#NAME?		1949	#NAME?	#NAME?		1949	#NAME?	#NAME?
	1950	#NAME?	#NAME?		1950	#NAME?	#NAME?		1950	#NAME?	#NAME?		1950	#NAME?	#NAME?		1950	#NAME?	#NAME?
	1951	#NAME?	#NAME?		1951	#NAME?	#NAME?		1951	#NAME?	#NAME?		1951	#NAME?	#NAME?		1951	#NAME?	#NAME?
	1952	#NAME?	#NAME?		1952	#NAME?	#NAME?		1952	#NAME?	#NAME?		1952	#NAME?	#NAME?		1952	#NAME?	#NAME?
	1953	#NAME?	#NAME?		1953	#NAME?	#NAME?		1953	#NAME?	#NAME?		1953	#NAME?	#NAME?		1953	#NAME?	#NAME?
	1954	#NAME?	#NAME?		1954	#NAME?	#NAME?		1954	#NAME?	#NAME?		1954	#NAME?	#NAME?		1954	#NAME?	#NAME?
	1955	#NAME?	#NAME?		1955	#NAME?	#NAME?		1955	#NAME?	#NAME?		1955	#NAME?	#NAME?		1955	#NAME?	#NAME?
	1956	#NAME?	#NAME?		1956	#NAME?	#NAME?		1956	#NAME?	#NAME?		1956	#NAME?	#NAME?		1956	#NAME?	#NAME?
	1957	#NAME?	#NAME?		1957	#NAME?	#NAME?		1957	#NAME?	#NAME?		1957	#NAME?	#NAME?		1957	#NAME?	#NAME?
	1958	#NAME?	#NAME?		1958	#NAME?	#NAME?		1958	#NAME?	#NAME?		1958	#NAME?	#NAME?		1958	#NAME?	#NAME?
	1959	#NAME?	#NAME?		1959	#NAME?	#NAME?		1959	#NAME?	#NAME?		1959	#NAME?	#NAME?		1959	#NAME?	#NAME?
	1960	#NAME?	#NAME?		1960	#NAME?	#NAME?		1960	#NAME?	#NAME?		1960	#NAME?	#NAME?		1960	#NAME?	#NAME?
	1961	#NAME?	#NAME?		1961	#NAME?	#NAME?		1961	#NAME?	#NAME?		1961	#NAME?	#NAME?		1961	#NAME?	#NAME?
	1962	#NAME?	#NAME?		1962	#NAME?	#NAME?		1962	#NAME?	#NAME?		1962	#NAME?	#NAME?		1962	#NAME?	#NAME?
	1963	#NAME?	#NAME?		1963	#NAME?	#NAME?		1963	#NAME?	#NAME?		1963	#NAME?	#NAME?		1963	#NAME?	#NAME?
	1964	#NAME?	#NAME?		1964	#NAME?	#NAME?		1964	#NAME?	#NAME?		1964	#NAME?	#NAME?		1964	#NAME?	#NAME?
	1965	#NAME?	#NAME?		1965	#NAME?	#NAME?		1965	#NAME?	#NAME?		1965	#NAME?	#NAME?		1965	#NAME?	#NAME?
	1966	#NAME?	#NAME?		1966	#NAME?	#NAME?		1966	#NAME?	#NAME?		1966	#NAME?	#NAME?		1966	#NAME?	#NAME?
	1967	#NAME?	#NAME?		1967	#NAME?	#NAME?		1967	#NAME?	#NAME?		1967	#NAME?	#NAME?		1967	#NAME?	#NAME?
	1968	#NAME?	#NAME?		1968	#NAME?	#NAME?		1968	#NAME?	#NAME?		1968	#NAME?	#NAME?		1968	#NAME?	#NAME?
	1969	#NAME?	#NAME?		1969	#NAME?	#NAME?		1969	#NAME?	#NAME?		1969	#NAME?	#NAME?		1969	#NAME?	#NAME?
	1970	#NAME?	#NAME?		1970	#NAME?	#NAME?		1970	#NAME?	#NAME?		1970	#NAME?	#NAME?		1970	#NAME?	#NAME?
	1971	#NAME?	#NAME?		1971	#NAME?	#NAME?		1971	#NAME?	#NAME?		1971	#NAME?	#NAME?		1971	#NAME?	#NAME?
	1972	#NAME?	#NAME?		1972	#NAME?	#NAME?		1972	#NAME?	#NAME?		1972	#NAME?	#NAME?		1972	#NAME?	#NAME?
	1973	#NAME?	#NAME?		1973	#NAME?	#NAME?		1973	#NAME?	#NAME?		1973	#NAME?	#NAME?		1973	#NAME?	#NAME?
	1974	#NAME?	#NAME?		1974	#NAME?	#NAME?		1974	#NAME?	#NAME?		1974	#NAME?	#NAME?		1974	#NAME?	#NAME?
	1975	#NAME?	#NAME?		1975	#NAME?	#NAME?		1975	#NAME?	#NAME?		1975	#NAME?	#NAME?		1975	#NAME?	#NAME?
	1976	#NAME?	#NAME?		1976	#NAME?	#NAME?		1976	#NAME?	#NAME?		1976	#NAME?	#NAME?		1976	#NAME?	#NAME?
	1977	#NAME?	#NAME?		1977	#NAME?	#NAME?		1977	#NAME?	#NAME?		1977	#NAME?	#NAME?		1977	#NAME?	#NAME?
	1978	#NAME?	#NAME?		1978	#NAME?	#NAME?		1978	#NAME?	#NAME?		1978	#NAME?	#NAME?		1978	#NAME?	#NAME?
	1979	#NAME?	#NAME?		1979	#NAME?	#NAME?		1979	#NAME?	#NAME?		1979	#NAME?	#NAME?		1979	#NAME?	#NAME?
	1980	#NAME?	#NAME?		1980	#NAME?	#NAME?		1980	#NAME?	#NAME?		1980	#NAME?	#NAME?		1980	#NAME?	#NAME?
	1981	#NAME?	#NAME?		1981	#NAME?	#NAME?		1981	#NAME?	#NAME?		1981	#NAME?	#NAME?		1981	#NAME?	#NAME?
	1982	#NAME?	#NAME?		1982	#NAME?	#NAME?		1982	#NAME?	#NAME?		1982	#NAME?	#NAME?		1982	#NAME?	#NAME?
	1983	#NAME?	#NAME?		1983	#NAME?	#NAME?		1983	#NAME?	#NAME?		1983	#NAME?	#NAME?		1983	#NAME?	#NAME?
	1984	#NAME?	#NAME?		1984	#NAME?	#NAME?		1984	#NAME?	#NAME?		1984	#NAME?	#NAME?		1984	#NAME?	#NAME?
	1985	#NAME?	#NAME?		1985	#NAME?	#NAME?		1985	#NAME?	#NAME?		1985	#NAME?	#NAME?		1985	#NAME?	#NAME?
	1986	#NAME?	#NAME?		1986	#NAME?	#NAME?		1986	#NAME?	#NAME?		1986	#NAME?	#NAME?		1986	#NAME?	#NAME?
	1987	#NAME?	#NAME?		1987	#NAME?	#NAME?		1987	#NAME?	#NAME?		1987	#NAME?	#NAME?		1987	#NAME?	#NAME?
	1988	#NAME?	#NAME?		1988	#NAME?	#NAME?		1988	#NAME?	#NAME?		1988	#NAME?	#NAME?		1988	#NAME?	#NAME?
	1989	#NAME?	#NAME?		1989	#NAME?	#NAME?		1989	#NAME?	#NAME?		1989	#NAME?	#NAME?		1989	#NAME?	#NAME?
	1990	#NAME?	#NAME?		1990	#NAME?	#NAME?		1990	#NAME?	#NAME?		1990	#NAME?	#NAME?		1990	#NAME?	#NAME?
	1991	#NAME?	#NAME?		1991	#NAME?	#NAME?		1991	#NAME?	#NAME?		1991	#NAME?	#NAME?		1991	#NAME?	#NAME?
[truncated: 8,009 more rows]

## Sheet: 4
Cross-contamination of RTE Food				Cross-contamination of RTE Food				Cross-contamination of RTE Food				Cross-contamination of RTE Food				Cross-contamination of RTE Food
#NAME?	#NAME?	#NAME?	proportion
Egg 1				Egg 2				Egg 3				Egg 4				Egg 5
Native Microflora		Salmonella		Native Microflora		Salmonella		Native Microflora		Salmonella		Native Microflora		Salmonella		Native Microflora		Salmonella
NM3	NM4	N3	N4	NM3	NM4	N3	N4	NM3	NM4	N3	N4	NM3	NM4	N3	N4	NM3	NM4	N3	N4
#NAME?	#NAME?	#NAME?	#NAME?	#NAME?	#NAME?	#NAME?	#NAME?	#NAME?	#NAME?	#NAME?	#NAME?	#NAME?	#NAME?	#NAME?	#NAME?	#NAME?	#NAME?	#NAME?	#NAME?
Transfer rate →	#NAME?			Transfer rate →	#NAME?			Transfer rate →	#NAME?			Transfer rate →	#NAME?			Transfer rate →	#NAME?
	Salmonella	Transferred (0 = no; 1 = yes)	Rand		Salm	Transferred (0 = no; 1 = yes)	Rand		Salm	Transferred (0 = no; 1 = yes)	Rand		Salm	Transferred (0 = no; 1 = yes)	Rand		Salm	Transferred (0 = no; 1 = yes)	Rand
PFARM 4!	1	#NAME?	#NAME?		1	#NAME?	#NAME?		1	#NAME?	#NAME?		1	#NAME?	#NAME?		1	#NAME?	#NAME?
	2	#NAME?	#NAME?		2	#NAME?	#NAME?		2	#NAME?	#NAME?		2	#NAME?	#NAME?		2	#NAME?	#NAME?
	3	#NAME?	#NAME?		3	#NAME?	#NAME?		3	#NAME?	#NAME?		3	#NAME?	#NAME?		3	#NAME?	#NAME?
	4	#NAME?	#NAME?		4	#NAME?	#NAME?		4	#NAME?	#NAME?		4	#NAME?	#NAME?		4	#NAME?	#NAME?
	5	#NAME?	#NAME?		5	#NAME?	#NAME?		5	#NAME?	#NAME?		5	#NAME?	#NAME?		5	#NAME?	#NAME?
	6	#NAME?	#NAME?		6	#NAME?	#NAME?		6	#NAME?	#NAME?		6	#NAME?	#NAME?		6	#NAME?	#NAME?
	7	#NAME?	#NAME?		7	#NAME?	#NAME?		7	#NAME?	#NAME?		7	#NAME?	#NAME?		7	#NAME?	#NAME?
	8	#NAME?	#NAME?		8	#NAME?	#NAME?		8	#NAME?	#NAME?		8	#NAME?	#NAME?		8	#NAME?	#NAME?
	9	#NAME?	#NAME?		9	#NAME?	#NAME?		9	#NAME?	#NAME?		9	#NAME?	#NAME?		9	#NAME?	#NAME?
	10	#NAME?	#NAME?		10	#NAME?	#NAME?		10	#NAME?	#NAME?		10	#NAME?	#NAME?		10	#NAME?	#NAME?
	11	#NAME?	#NAME?		11	#NAME?	#NAME?		11	#NAME?	#NAME?		11	#NAME?	#NAME?		11	#NAME?	#NAME?
	12	#NAME?	#NAME?		12	#NAME?	#NAME?		12	#NAME?	#NAME?		12	#NAME?	#NAME?		12	#NAME?	#NAME?
	13	#NAME?	#NAME?		13	#NAME?	#NAME?		13	#NAME?	#NAME?		13	#NAME?	#NAME?		13	#NAME?	#NAME?
	14	#NAME?	#NAME?		14	#NAME?	#NAME?		14	#NAME?	#NAME?		14	#NAME?	#NAME?		14	#NAME?	#NAME?
	15	#NAME?	#NAME?		15	#NAME?	#NAME?		15	#NAME?	#NAME?		15	#NAME?	#NAME?		15	#NAME?	#NAME?
	16	#NAME?	#NAME?		16	#NAME?	#NAME?		16	#NAME?	#NAME?		16	#NAME?	#NAME?		16	#NAME?	#NAME?
	17	#NAME?	#NAME?		17	#NAME?	#NAME?		17	#NAME?	#NAME?		17	#NAME?	#NAME?		17	#NAME?	#NAME?
	18	#NAME?	#NAME?		18	#NAME?	#NAME?		18	#NAME?	#NAME?		18	#NAME?	#NAME?		18	#NAME?	#NAME?
	19	#NAME?	#NAME?		19	#NAME?	#NAME?		19	#NAME?	#NAME?		19	#NAME?	#NAME?		19	#NAME?	#NAME?
	20	#NAME?	#NAME?		20	#NAME?	#NAME?		20	#NAME?	#NAME?		20	#NAME?	#NAME?		20	#NAME?	#NAME?
	21	#NAME?	#NAME?		21	#NAME?	#NAME?		21	#NAME?	#NAME?		21	#NAME?	#NAME?		21	#NAME?	#NAME?
	22	#NAME?	#NAME?		22	#NAME?	#NAME?		22	#NAME?	#NAME?		22	#NAME?	#NAME?		22	#NAME?	#NAME?
	23	#NAME?	#NAME?		23	#NAME?	#NAME?		23	#NAME?	#NAME?		23	#NAME?	#NAME?		23	#NAME?	#NAME?
	24	#NAME?	#NAME?		24	#NAME?	#NAME?		24	#NAME?	#NAME?		24	#NAME?	#NAME?		24	#NAME?	#NAME?
	25	#NAME?	#NAME?		25	#NAME?	#NAME?		25	#NAME?	#NAME?		25	#NAME?	#NAME?		25	#NAME?	#NAME?
	26	#NAME?	#NAME?		26	#NAME?	#NAME?		26	#NAME?	#NAME?		26	#NAME?	#NAME?		26	#NAME?	#NAME?
	27	#NAME?	#NAME?		27	#NAME?	#NAME?		27	#NAME?	#NAME?		27	#NAME?	#NAME?		27	#NAME?	#NAME?
	28	#NAME?	#NAME?		28	#NAME?	#NAME?		28	#NAME?	#NAME?		28	#NAME?	#NAME?		28	#NAME?	#NAME?
	29	#NAME?	#NAME?		29	#NAME?	#NAME?		29	#NAME?	#NAME?		29	#NAME?	#NAME?		29	#NAME?	#NAME?
	30	#NAME?	#NAME?		30	#NAME?	#NAME?		30	#NAME?	#NAME?		30	#NAME?	#NAME?		30	#NAME?	#NAME?
	31	#NAME?	#NAME?		31	#NAME?	#NAME?		31	#NAME?	#NAME?		31	#NAME?	#NAME?		31	#NAME?	#NAME?
	32	#NAME?	#NAME?		32	#NAME?	#NAME?		32	#NAME?	#NAME?		32	#NAME?	#NAME?		32	#NAME?	#NAME?
	33	#NAME?	#NAME?		33	#NAME?	#NAME?		33	#NAME?	#NAME?		33	#NAME?	#NAME?		33	#NAME?	#NAME?
	34	#NAME?	#NAME?		34	#NAME?	#NAME?		34	#NAME?	#NAME?		34	#NAME?	#NAME?		34	#NAME?	#NAME?
	35	#NAME?	#NAME?		35	#NAME?	#NAME?		35	#NAME?	#NAME?		35	#NAME?	#NAME?		35	#NAME?	#NAME?
	36	#NAME?	#NAME?		36	#NAME?	#NAME?		36	#NAME?	#NAME?		36	#NAME?	#NAME?		36	#NAME?	#NAME?
	37	#NAME?	#NAME?		37	#NAME?	#NAME?		37	#NAME?	#NAME?		37	#NAME?	#NAME?		37	#NAME?	#NAME?
	38	#NAME?	#NAME?		38	#NAME?	#NAME?		38	#NAME?	#NAME?		38	#NAME?	#NAME?		38	#NAME?	#NAME?
	39	#NAME?	#NAME?		39	#NAME?	#NAME?		39	#NAME?	#NAME?		39	#NAME?	#NAME?		39	#NAME?	#NAME?
	40	#NAME?	#NAME?		40	#NAME?	#NAME?		40	#NAME?	#NAME?		40	#NAME?	#NAME?		40	#NAME?	#NAME?
	41	#NAME?	#NAME?		41	#NAME?	#NAME?		41	#NAME?	#NAME?		41	#NAME?	#NAME?		41	#NAME?	#NAME?
	42	#NAME?	#NAME?		42	#NAME?	#NAME?		42	#NAME?	#NAME?		42	#NAME?	#NAME?		42	#NAME?	#NAME?
	43	#NAME?	#NAME?		43	#NAME?	#NAME?		43	#NAME?	#NAME?		43	#NAME?	#NAME?		43	#NAME?	#NAME?
	44	#NAME?	#NAME?		44	#NAME?	#NAME?		44	#NAME?	#NAME?		44	#NAME?	#NAME?		44	#NAME?	#NAME?
	45	#NAME?	#NAME?		45	#NAME?	#NAME?		45	#NAME?	#NAME?		45	#NAME?	#NAME?		45	#NAME?	#NAME?
	46	#NAME?	#NAME?		46	#NAME?	#NAME?		46	#NAME?	#NAME?		46	#NAME?	#NAME?		46	#NAME?	#NAME?
	47	#NAME?	#NAME?		47	#NAME?	#NAME?		47	#NAME?	#NAME?		47	#NAME?	#NAME?		47	#NAME?	#NAME?
	48	#NAME?	#NAME?		48	#NAME?	#NAME?		48	#NAME?	#NAME?		48	#NAME?	#NAME?		48	#NAME?	#NAME?
	49	#NAME?	#NAME?		49	#NAME?	#NAME?		49	#NAME?	#NAME?		49	#NAME?	#NAME?		49	#NAME?	#NAME?
	50	#NAME?	#NAME?		50	#NAME?	#NAME?		50	#NAME?	#NAME?		50	#NAME?	#NAME?		50	#NAME?	#NAME?
	51	#NAME?	#NAME?		51	#NAME?	#NAME?		51	#NAME?	#NAME?		51	#NAME?	#NAME?		51	#NAME?	#NAME?
	52	#NAME?	#NAME?		52	#NAME?	#NAME?		52	#NAME?	#NAME?		52	#NAME?	#NAME?		52	#NAME?	#NAME?
	53	#NAME?	#NAME?		53	#NAME?	#NAME?		53	#NAME?	#NAME?		53	#NAME?	#NAME?		53	#NAME?	#NAME?
	54	#NAME?	#NAME?		54	#NAME?	#NAME?		54	#NAME?	#NAME?		54	#NAME?	#NAME?		54	#NAME?	#NAME?
	55	#NAME?	#NAME?		55	#NAME?	#NAME?		55	#NAME?	#NAME?		55	#NAME?	#NAME?		55	#NAME?	#NAME?
	56	#NAME?	#NAME?		56	#NAME?	#NAME?		56	#NAME?	#NAME?		56	#NAME?	#NAME?		56	#NAME?	#NAME?
	57	#NAME?	#NAME?		57	#NAME?	#NAME?		57	#NAME?	#NAME?		57	#NAME?	#NAME?		57	#NAME?	#NAME?
	58	#NAME?	#NAME?		58	#NAME?	#NAME?		58	#NAME?	#NAME?		58	#NAME?	#NAME?		58	#NAME?	#NAME?
	59	#NAME?	#NAME?		59	#NAME?	#NAME?		59	#NAME?	#NAME?		59	#NAME?	#NAME?		59	#NAME?	#NAME?
	60	#NAME?	#NAME?		60	#NAME?	#NAME?		60	#NAME?	#NAME?		60	#NAME?	#NAME?		60	#NAME?	#NAME?
	61	#NAME?	#NAME?		61	#NAME?	#NAME?		61	#NAME?	#NAME?		61	#NAME?	#NAME?		61	#NAME?	#NAME?
	62	#NAME?	#NAME?		62	#NAME?	#NAME?		62	#NAME?	#NAME?		62	#NAME?	#NAME?		62	#NAME?	#NAME?
	63	#NAME?	#NAME?		63	#NAME?	#NAME?		63	#NAME?	#NAME?		63	#NAME?	#NAME?		63	#NAME?	#NAME?
	64	#NAME?	#NAME?		64	#NAME?	#NAME?		64	#NAME?	#NAME?		64	#NAME?	#NAME?		64	#NAME?	#NAME?
	65	#NAME?	#NAME?		65	#NAME?	#NAME?		65	#NAME?	#NAME?		65	#NAME?	#NAME?		65	#NAME?	#NAME?
	66	#NAME?	#NAME?		66	#NAME?	#NAME?		66	#NAME?	#NAME?		66	#NAME?	#NAME?		66	#NAME?	#NAME?
	67	#NAME?	#NAME?		67	#NAME?	#NAME?		67	#NAME?	#NAME?		67	#NAME?	#NAME?		67	#NAME?	#NAME?
	68	#NAME?	#NAME?		68	#NAME?	#NAME?		68	#NAME?	#NAME?		68	#NAME?	#NAME?		68	#NAME?	#NAME?
	69	#NAME?	#NAME?		69	#NAME?	#NAME?		69	#NAME?	#NAME?		69	#NAME?	#NAME?		69	#NAME?	#NAME?
	70	#NAME?	#NAME?		70	#NAME?	#NAME?		70	#NAME?	#NAME?		70	#NAME?	#NAME?		70	#NAME?	#NAME?
	71	#NAME?	#NAME?		71	#NAME?	#NAME?		71	#NAME?	#NAME?		71	#NAME?	#NAME?		71	#NAME?	#NAME?
	72	#NAME?	#NAME?		72	#NAME?	#NAME?		72	#NAME?	#NAME?		72	#NAME?	#NAME?		72	#NAME?	#NAME?
	73	#NAME?	#NAME?		73	#NAME?	#NAME?		73	#NAME?	#NAME?		73	#NAME?	#NAME?		73	#NAME?	#NAME?
	74	#NAME?	#NAME?		74	#NAME?	#NAME?		74	#NAME?	#NAME?		74	#NAME?	#NAME?		74	#NAME?	#NAME?
	75	#NAME?	#NAME?		75	#NAME?	#NAME?		75	#NAME?	#NAME?		75	#NAME?	#NAME?		75	#NAME?	#NAME?
	76	#NAME?	#NAME?		76	#NAME?	#NAME?		76	#NAME?	#NAME?		76	#NAME?	#NAME?		76	#NAME?	#NAME?
	77	#NAME?	#NAME?		77	#NAME?	#NAME?		77	#NAME?	#NAME?		77	#NAME?	#NAME?		77	#NAME?	#NAME?
	78	#NAME?	#NAME?		78	#NAME?	#NAME?		78	#NAME?	#NAME?		78	#NAME?	#NAME?		78	#NAME?	#NAME?
	79	#NAME?	#NAME?		79	#NAME?	#NAME?		79	#NAME?	#NAME?		79	#NAME?	#NAME?		79	#NAME?	#NAME?
	80	#NAME?	#NAME?		80	#NAME?	#NAME?		80	#NAME?	#NAME?		80	#NAME?	#NAME?		80	#NAME?	#NAME?
	81	#NAME?	#NAME?		81	#NAME?	#NAME?		81	#NAME?	#NAME?		81	#NAME?	#NAME?		81	#NAME?	#NAME?
	82	#NAME?	#NAME?		82	#NAME?	#NAME?		82	#NAME?	#NAME?		82	#NAME?	#NAME?		82	#NAME?	#NAME?
	83	#NAME?	#NAME?		83	#NAME?	#NAME?		83	#NAME?	#NAME?		83	#NAME?	#NAME?		83	#NAME?	#NAME?
	84	#NAME?	#NAME?		84	#NAME?	#NAME?		84	#NAME?	#NAME?		84	#NAME?	#NAME?		84	#NAME?	#NAME?
	85	#NAME?	#NAME?		85	#NAME?	#NAME?		85	#NAME?	#NAME?		85	#NAME?	#NAME?		85	#NAME?	#NAME?
	86	#NAME?	#NAME?		86	#NAME?	#NAME?		86	#NAME?	#NAME?		86	#NAME?	#NAME?		86	#NAME?	#NAME?
	87	#NAME?	#NAME?		87	#NAME?	#NAME?		87	#NAME?	#NAME?		87	#NAME?	#NAME?		87	#NAME?	#NAME?
	88	#NAME?	#NAME?		88	#NAME?	#NAME?		88	#NAME?	#NAME?		88	#NAME?	#NAME?		88	#NAME?	#NAME?
	89	#NAME?	#NAME?		89	#NAME?	#NAME?		89	#NAME?	#NAME?		89	#NAME?	#NAME?		89	#NAME?	#NAME?
	90	#NAME?	#NAME?		90	#NAME?	#NAME?		90	#NAME?	#NAME?		90	#NAME?	#NAME?		90	#NAME?	#NAME?
	91	#NAME?	#NAME?		91	#NAME?	#NAME?		91	#NAME?	#NAME?		91	#NAME?	#NAME?		91	#NAME?	#NAME?
	92	#NAME?	#NAME?		92	#NAME?	#NAME?		92	#NAME?	#NAME?		92	#NAME?	#NAME?		92	#NAME?	#NAME?
	93	#NAME?	#NAME?		93	#NAME?	#NAME?		93	#NAME?	#NAME?		93	#NAME?	#NAME?		93	#NAME?	#NAME?
	94	#NAME?	#NAME?		94	#NAME?	#NAME?		94	#NAME?	#NAME?		94	#NAME?	#NAME?		94	#NAME?	#NAME?
	95	#NAME?	#NAME?		95	#NAME?	#NAME?		95	#NAME?	#NAME?		95	#NAME?	#NAME?		95	#NAME?	#NAME?
	96	#NAME?	#NAME?		96	#NAME?	#NAME?		96	#NAME?	#NAME?		96	#NAME?	#NAME?		96	#NAME?	#NAME?
	97	#NAME?	#NAME?		97	#NAME?	#NAME?		97	#NAME?	#NAME?		97	#NAME?	#NAME?		97	#NAME?	#NAME?
	98	#NAME?	#NAME?		98	#NAME?	#NAME?		98	#NAME?	#NAME?		98	#NAME?	#NAME?		98	#NAME?	#NAME?
	99	#NAME?	#NAME?		99	#NAME?	#NAME?		99	#NAME?	#NAME?		99	#NAME?	#NAME?		99	#NAME?	#NAME?
	100	#NAME?	#NAME?		100	#NAME?	#NAME?		100	#NAME?	#NAME?		100	#NAME?	#NAME?		100	#NAME?	#NAME?
	101	#NAME?	#NAME?		101	#NAME?	#NAME?		101	#NAME?	#NAME?		101	#NAME?	#NAME?		101	#NAME?	#NAME?
	102	#NAME?	#NAME?		102	#NAME?	#NAME?		102	#NAME?	#NAME?		102	#NAME?	#NAME?		102	#NAME?	#NAME?
	103	#NAME?	#NAME?		103	#NAME?	#NAME?		103	#NAME?	#NAME?		103	#NAME?	#NAME?		103	#NAME?	#NAME?
	104	#NAME?	#NAME?		104	#NAME?	#NAME?		104	#NAME?	#NAME?		104	#NAME?	#NAME?		104	#NAME?	#NAME?
	105	#NAME?	#NAME?		105	#NAME?	#NAME?		105	#NAME?	#NAME?		105	#NAME?	#NAME?		105	#NAME?	#NAME?
	106	#NAME?	#NAME?		106	#NAME?	#NAME?		106	#NAME?	#NAME?		106	#NAME?	#NAME?		106	#NAME?	#NAME?
	107	#NAME?	#NAME?		107	#NAME?	#NAME?		107	#NAME?	#NAME?		107	#NAME?	#NAME?		107	#NAME?	#NAME?
	108	#NAME?	#NAME?		108	#NAME?	#NAME?		108	#NAME?	#NAME?		108	#NAME?	#NAME?		108	#NAME?	#NAME?
	109	#NAME?	#NAME?		109	#NAME?	#NAME?		109	#NAME?	#NAME?		109	#NAME?	#NAME?		109	#NAME?	#NAME?
	110	#NAME?	#NAME?		110	#NAME?	#NAME?		110	#NAME?	#NAME?		110	#NAME?	#NAME?		110	#NAME?	#NAME?
	111	#NAME?	#NAME?		111	#NAME?	#NAME?		111	#NAME?	#NAME?		111	#NAME?	#NAME?		111	#NAME?	#NAME?
	112	#NAME?	#NAME?		112	#NAME?	#NAME?		112	#NAME?	#NAME?		112	#NAME?	#NAME?		112	#NAME?	#NAME?
	113	#NAME?	#NAME?		113	#NAME?	#NAME?		113	#NAME?	#NAME?		113	#NAME?	#NAME?		113	#NAME?	#NAME?
	114	#NAME?	#NAME?		114	#NAME?	#NAME?		114	#NAME?	#NAME?		114	#NAME?	#NAME?		114	#NAME?	#NAME?
	115	#NAME?	#NAME?		115	#NAME?	#NAME?		115	#NAME?	#NAME?		115	#NAME?	#NAME?		115	#NAME?	#NAME?
	116	#NAME?	#NAME?		116	#NAME?	#NAME?		116	#NAME?	#NAME?		116	#NAME?	#NAME?		116	#NAME?	#NAME?
	117	#NAME?	#NAME?		117	#NAME?	#NAME?		117	#NAME?	#NAME?		117	#NAME?	#NAME?		117	#NAME?	#NAME?
	118	#NAME?	#NAME?		118	#NAME?	#NAME?		118	#NAME?	#NAME?		118	#NAME?	#NAME?		118	#NAME?	#NAME?
	119	#NAME?	#NAME?		119	#NAME?	#NAME?		119	#NAME?	#NAME?		119	#NAME?	#NAME?		119	#NAME?	#NAME?
	120	#NAME?	#NAME?		120	#NAME?	#NAME?		120	#NAME?	#NAME?		120	#NAME?	#NAME?		120	#NAME?	#NAME?
	121	#NAME?	#NAME?		121	#NAME?	#NAME?		121	#NAME?	#NAME?		121	#NAME?	#NAME?		121	#NAME?	#NAME?
	122	#NAME?	#NAME?		122	#NAME?	#NAME?		122	#NAME?	#NAME?		122	#NAME?	#NAME?		122	#NAME?	#NAME?
	123	#NAME?	#NAME?		123	#NAME?	#NAME?		123	#NAME?	#NAME?		123	#NAME?	#NAME?		123	#NAME?	#NAME?
	124	#NAME?	#NAME?		124	#NAME?	#NAME?		124	#NAME?	#NAME?		124	#NAME?	#NAME?		124	#NAME?	#NAME?
	125	#NAME?	#NAME?		125	#NAME?	#NAME?		125	#NAME?	#NAME?		125	#NAME?	#NAME?		125	#NAME?	#NAME?
	126	#NAME?	#NAME?		126	#NAME?	#NAME?		126	#NAME?	#NAME?		126	#NAME?	#NAME?		126	#NAME?	#NAME?
	127	#NAME?	#NAME?		127	#NAME?	#NAME?		127	#NAME?	#NAME?		127	#NAME?	#NAME?		127	#NAME?	#NAME?
	128	#NAME?	#NAME?		128	#NAME?	#NAME?		128	#NAME?	#NAME?		128	#NAME?	#NAME?		128	#NAME?	#NAME?
	129	#NAME?	#NAME?		129	#NAME?	#NAME?		129	#NAME?	#NAME?		129	#NAME?	#NAME?		129	#NAME?	#NAME?
	130	#NAME?	#NAME?		130	#NAME?	#NAME?		130	#NAME?	#NAME?		130	#NAME?	#NAME?		130	#NAME?	#NAME?
	131	#NAME?	#NAME?		131	#NAME?	#NAME?		131	#NAME?	#NAME?		131	#NAME?	#NAME?		131	#NAME?	#NAME?
	132	#NAME?	#NAME?		132	#NAME?	#NAME?		132	#NAME?	#NAME?		132	#NAME?	#NAME?		132	#NAME?	#NAME?
	133	#NAME?	#NAME?		133	#NAME?	#NAME?		133	#NAME?	#NAME?		133	#NAME?	#NAME?		133	#NAME?	#NAME?
	134	#NAME?	#NAME?		134	#NAME?	#NAME?		134	#NAME?	#NAME?		134	#NAME?	#NAME?		134	#NAME?	#NAME?
	135	#NAME?	#NAME?		135	#NAME?	#NAME?		135	#NAME?	#NAME?		135	#NAME?	#NAME?		135	#NAME?	#NAME?
	136	#NAME?	#NAME?		136	#NAME?	#NAME?		136	#NAME?	#NAME?		136	#NAME?	#NAME?		136	#NAME?	#NAME?
	137	#NAME?	#NAME?		137	#NAME?	#NAME?		137	#NAME?	#NAME?		137	#NAME?	#NAME?		137	#NAME?	#NAME?
	138	#NAME?	#NAME?		138	#NAME?	#NAME?		138	#NAME?	#NAME?		138	#NAME?	#NAME?		138	#NAME?	#NAME?
	139	#NAME?	#NAME?		139	#NAME?	#NAME?		139	#NAME?	#NAME?		139	#NAME?	#NAME?		139	#NAME?	#NAME?
	140	#NAME?	#NAME?		140	#NAME?	#NAME?		140	#NAME?	#NAME?		140	#NAME?	#NAME?		140	#NAME?	#NAME?
	141	#NAME?	#NAME?		141	#NAME?	#NAME?		141	#NAME?	#NAME?		141	#NAME?	#NAME?		141	#NAME?	#NAME?
	142	#NAME?	#NAME?		142	#NAME?	#NAME?		142	#NAME?	#NAME?		142	#NAME?	#NAME?		142	#NAME?	#NAME?
	143	#NAME?	#NAME?		143	#NAME?	#NAME?		143	#NAME?	#NAME?		143	#NAME?	#NAME?		143	#NAME?	#NAME?
	144	#NAME?	#NAME?		144	#NAME?	#NAME?		144	#NAME?	#NAME?		144	#NAME?	#NAME?		144	#NAME?	#NAME?
	145	#NAME?	#NAME?		145	#NAME?	#NAME?		145	#NAME?	#NAME?		145	#NAME?	#NAME?		145	#NAME?	#NAME?
	146	#NAME?	#NAME?		146	#NAME?	#NAME?		146	#NAME?	#NAME?		146	#NAME?	#NAME?		146	#NAME?	#NAME?
	147	#NAME?	#NAME?		147	#NAME?	#NAME?		147	#NAME?	#NAME?		147	#NAME?	#NAME?		147	#NAME?	#NAME?
	148	#NAME?	#NAME?		148	#NAME?	#NAME?		148	#NAME?	#NAME?		148	#NAME?	#NAME?		148	#NAME?	#NAME?
	149	#NAME?	#NAME?		149	#NAME?	#NAME?		149	#NAME?	#NAME?		149	#NAME?	#NAME?		149	#NAME?	#NAME?
	150	#NAME?	#NAME?		150	#NAME?	#NAME?		150	#NAME?	#NAME?		150	#NAME?	#NAME?		150	#NAME?	#NAME?
	151	#NAME?	#NAME?		151	#NAME?	#NAME?		151	#NAME?	#NAME?		151	#NAME?	#NAME?		151	#NAME?	#NAME?
	152	#NAME?	#NAME?		152	#NAME?	#NAME?		152	#NAME?	#NAME?		152	#NAME?	#NAME?		152	#NAME?	#NAME?
	153	#NAME?	#NAME?		153	#NAME?	#NAME?		153	#NAME?	#NAME?		153	#NAME?	#NAME?		153	#NAME?	#NAME?
	154	#NAME?	#NAME?		154	#NAME?	#NAME?		154	#NAME?	#NAME?		154	#NAME?	#NAME?		154	#NAME?	#NAME?
	155	#NAME?	#NAME?		155	#NAME?	#NAME?		155	#NAME?	#NAME?		155	#NAME?	#NAME?		155	#NAME?	#NAME?
	156	#NAME?	#NAME?		156	#NAME?	#NAME?		156	#NAME?	#NAME?		156	#NAME?	#NAME?		156	#NAME?	#NAME?
	157	#NAME?	#NAME?		157	#NAME?	#NAME?		157	#NAME?	#NAME?		157	#NAME?	#NAME?		157	#NAME?	#NAME?
	158	#NAME?	#NAME?		158	#NAME?	#NAME?		158	#NAME?	#NAME?		158	#NAME?	#NAME?		158	#NAME?	#NAME?
	159	#NAME?	#NAME?		159	#NAME?	#NAME?		159	#NAME?	#NAME?		159	#NAME?	#NAME?		159	#NAME?	#NAME?
	160	#NAME?	#NAME?		160	#NAME?	#NAME?		160	#NAME?	#NAME?		160	#NAME?	#NAME?		160	#NAME?	#NAME?
	161	#NAME?	#NAME?		161	#NAME?	#NAME?		161	#NAME?	#NAME?		161	#NAME?	#NAME?		161	#NAME?	#NAME?
	162	#NAME?	#NAME?		162	#NAME?	#NAME?		162	#NAME?	#NAME?		162	#NAME?	#NAME?		162	#NAME?	#NAME?
	163	#NAME?	#NAME?		163	#NAME?	#NAME?		163	#NAME?	#NAME?		163	#NAME?	#NAME?		163	#NAME?	#NAME?
	164	#NAME?	#NAME?		164	#NAME?	#NAME?		164	#NAME?	#NAME?		164	#NAME?	#NAME?		164	#NAME?	#NAME?
	165	#NAME?	#NAME?		165	#NAME?	#NAME?		165	#NAME?	#NAME?		165	#NAME?	#NAME?		165	#NAME?	#NAME?
	166	#NAME?	#NAME?		166	#NAME?	#NAME?		166	#NAME?	#NAME?		166	#NAME?	#NAME?		166	#NAME?	#NAME?
	167	#NAME?	#NAME?		167	#NAME?	#NAME?		167	#NAME?	#NAME?		167	#NAME?	#NAME?		167	#NAME?	#NAME?
	168	#NAME?	#NAME?		168	#NAME?	#NAME?		168	#NAME?	#NAME?		168	#NAME?	#NAME?		168	#NAME?	#NAME?
	169	#NAME?	#NAME?		169	#NAME?	#NAME?		169	#NAME?	#NAME?		169	#NAME?	#NAME?		169	#NAME?	#NAME?
	170	#NAME?	#NAME?		170	#NAME?	#NAME?		170	#NAME?	#NAME?		170	#NAME?	#NAME?		170	#NAME?	#NAME?
	171	#NAME?	#NAME?		171	#NAME?	#NAME?		171	#NAME?	#NAME?		171	#NAME?	#NAME?		171	#NAME?	#NAME?
	172	#NAME?	#NAME?		172	#NAME?	#NAME?		172	#NAME?	#NAME?		172	#NAME?	#NAME?		172	#NAME?	#NAME?
	173	#NAME?	#NAME?		173	#NAME?	#NAME?		173	#NAME?	#NAME?		173	#NAME?	#NAME?		173	#NAME?	#NAME?
	174	#NAME?	#NAME?		174	#NAME?	#NAME?		174	#NAME?	#NAME?		174	#NAME?	#NAME?		174	#NAME?	#NAME?
	175	#NAME?	#NAME?		175	#NAME?	#NAME?		175	#NAME?	#NAME?		175	#NAME?	#NAME?		175	#NAME?	#NAME?
	176	#NAME?	#NAME?		176	#NAME?	#NAME?		176	#NAME?	#NAME?		176	#NAME?	#NAME?		176	#NAME?	#NAME?
	177	#NAME?	#NAME?		177	#NAME?	#NAME?		177	#NAME?	#NAME?		177	#NAME?	#NAME?		177	#NAME?	#NAME?
	178	#NAME?	#NAME?		178	#NAME?	#NAME?		178	#NAME?	#NAME?		178	#NAME?	#NAME?		178	#NAME?	#NAME?
	179	#NAME?	#NAME?		179	#NAME?	#NAME?		179	#NAME?	#NAME?		179	#NAME?	#NAME?		179	#NAME?	#NAME?
	180	#NAME?	#NAME?		180	#NAME?	#NAME?		180	#NAME?	#NAME?		180	#NAME?	#NAME?		180	#NAME?	#NAME?
	181	#NAME?	#NAME?		181	#NAME?	#NAME?		181	#NAME?	#NAME?		181	#NAME?	#NAME?		181	#NAME?	#NAME?
	182	#NAME?	#NAME?		182	#NAME?	#NAME?		182	#NAME?	#NAME?		182	#NAME?	#NAME?		182	#NAME?	#NAME?
	183	#NAME?	#NAME?		183	#NAME?	#NAME?		183	#NAME?	#NAME?		183	#NAME?	#NAME?		183	#NAME?	#NAME?
	184	#NAME?	#NAME?		184	#NAME?	#NAME?		184	#NAME?	#NAME?		184	#NAME?	#NAME?		184	#NAME?	#NAME?
	185	#NAME?	#NAME?		185	#NAME?	#NAME?		185	#NAME?	#NAME?		185	#NAME?	#NAME?		185	#NAME?	#NAME?
	186	#NAME?	#NAME?		186	#NAME?	#NAME?		186	#NAME?	#NAME?		186	#NAME?	#NAME?		186	#NAME?	#NAME?
	187	#NAME?	#NAME?		187	#NAME?	#NAME?		187	#NAME?	#NAME?		187	#NAME?	#NAME?		187	#NAME?	#NAME?
	188	#NAME?	#NAME?		188	#NAME?	#NAME?		188	#NAME?	#NAME?		188	#NAME?	#NAME?		188	#NAME?	#NAME?
	189	#NAME?	#NAME?		189	#NAME?	#NAME?		189	#NAME?	#NAME?		189	#NAME?	#NAME?		189	#NAME?	#NAME?
	190	#NAME?	#NAME?		190	#NAME?	#NAME?		190	#NAME?	#NAME?		190	#NAME?	#NAME?		190	#NAME?	#NAME?
	191	#NAME?	#NAME?		191	#NAME?	#NAME?		191	#NAME?	#NAME?		191	#NAME?	#NAME?		191	#NAME?	#NAME?
	192	#NAME?	#NAME?		192	#NAME?	#NAME?		192	#NAME?	#NAME?		192	#NAME?	#NAME?		192	#NAME?	#NAME?
	193	#NAME?	#NAME?		193	#NAME?	#NAME?		193	#NAME?	#NAME?		193	#NAME?	#NAME?		193	#NAME?	#NAME?
	194	#NAME?	#NAME?		194	#NAME?	#NAME?		194	#NAME?	#NAME?		194	#NAME?	#NAME?		194	#NAME?	#NAME?
	195	#NAME?	#NAME?		195	#NAME?	#NAME?		195	#NAME?	#NAME?		195	#NAME?	#NAME?		195	#NAME?	#NAME?
	196	#NAME?	#NAME?		196	#NAME?	#NAME?		196	#NAME?	#NAME?		196	#NAME?	#NAME?		196	#NAME?	#NAME?
	197	#NAME?	#NAME?		197	#NAME?	#NAME?		197	#NAME?	#NAME?		197	#NAME?	#NAME?		197	#NAME?	#NAME?
	198	#NAME?	#NAME?		198	#NAME?	#NAME?		198	#NAME?	#NAME?		198	#NAME?	#NAME?		198	#NAME?	#NAME?
	199	#NAME?	#NAME?		199	#NAME?	#NAME?		199	#NAME?	#NAME?		199	#NAME?	#NAME?		199	#NAME?	#NAME?
	200	#NAME?	#NAME?		200	#NAME?	#NAME?		200	#NAME?	#NAME?		200	#NAME?	#NAME?		200	#NAME?	#NAME?
	201	#NAME?	#NAME?		201	#NAME?	#NAME?		201	#NAME?	#NAME?		201	#NAME?	#NAME?		201	#NAME?	#NAME?
	202	#NAME?	#NAME?		202	#NAME?	#NAME?		202	#NAME?	#NAME?		202	#NAME?	#NAME?		202	#NAME?	#NAME?
	203	#NAME?	#NAME?		203	#NAME?	#NAME?		203	#NAME?	#NAME?		203	#NAME?	#NAME?		203	#NAME?	#NAME?
	204	#NAME?	#NAME?		204	#NAME?	#NAME?		204	#NAME?	#NAME?		204	#NAME?	#NAME?		204	#NAME?	#NAME?
	205	#NAME?	#NAME?		205	#NAME?	#NAME?		205	#NAME?	#NAME?		205	#NAME?	#NAME?		205	#NAME?	#NAME?
	206	#NAME?	#NAME?		206	#NAME?	#NAME?		206	#NAME?	#NAME?		206	#NAME?	#NAME?		206	#NAME?	#NAME?
	207	#NAME?	#NAME?		207	#NAME?	#NAME?		207	#NAME?	#NAME?		207	#NAME?	#NAME?		207	#NAME?	#NAME?
	208	#NAME?	#NAME?		208	#NAME?	#NAME?		208	#NAME?	#NAME?		208	#NAME?	#NAME?		208	#NAME?	#NAME?
	209	#NAME?	#NAME?		209	#NAME?	#NAME?		209	#NAME?	#NAME?		209	#NAME?	#NAME?		209	#NAME?	#NAME?
	210	#NAME?	#NAME?		210	#NAME?	#NAME?		210	#NAME?	#NAME?		210	#NAME?	#NAME?		210	#NAME?	#NAME?
	211	#NAME?	#NAME?		211	#NAME?	#NAME?		211	#NAME?	#NAME?		211	#NAME?	#NAME?		211	#NAME?	#NAME?
	212	#NAME?	#NAME?		212	#NAME?	#NAME?		212	#NAME?	#NAME?		212	#NAME?	#NAME?		212	#NAME?	#NAME?
	213	#NAME?	#NAME?		213	#NAME?	#NAME?		213	#NAME?	#NAME?		213	#NAME?	#NAME?		213	#NAME?	#NAME?
	214	#NAME?	#NAME?		214	#NAME?	#NAME?		214	#NAME?	#NAME?		214	#NAME?	#NAME?		214	#NAME?	#NAME?
	215	#NAME?	#NAME?		215	#NAME?	#NAME?		215	#NAME?	#NAME?		215	#NAME?	#NAME?		215	#NAME?	#NAME?
	216	#NAME?	#NAME?		216	#NAME?	#NAME?		216	#NAME?	#NAME?		216	#NAME?	#NAME?		216	#NAME?	#NAME?
	217	#NAME?	#NAME?		217	#NAME?	#NAME?		217	#NAME?	#NAME?		217	#NAME?	#NAME?		217	#NAME?	#NAME?
	218	#NAME?	#NAME?		218	#NAME?	#NAME?		218	#NAME?	#NAME?		218	#NAME?	#NAME?		218	#NAME?	#NAME?
	219	#NAME?	#NAME?		219	#NAME?	#NAME?		219	#NAME?	#NAME?		219	#NAME?	#NAME?		219	#NAME?	#NAME?
	220	#NAME?	#NAME?		220	#NAME?	#NAME?		220	#NAME?	#NAME?		220	#NAME?	#NAME?		220	#NAME?	#NAME?
	221	#NAME?	#NAME?		221	#NAME?	#NAME?		221	#NAME?	#NAME?		221	#NAME?	#NAME?		221	#NAME?	#NAME?
	222	#NAME?	#NAME?		222	#NAME?	#NAME?		222	#NAME?	#NAME?		222	#NAME?	#NAME?		222	#NAME?	#NAME?
	223	#NAME?	#NAME?		223	#NAME?	#NAME?		223	#NAME?	#NAME?		223	#NAME?	#NAME?		223	#NAME?	#NAME?
	224	#NAME?	#NAME?		224	#NAME?	#NAME?		224	#NAME?	#NAME?		224	#NAME?	#NAME?		224	#NAME?	#NAME?
	225	#NAME?	#NAME?		225	#NAME?	#NAME?		225	#NAME?	#NAME?		225	#NAME?	#NAME?		225	#NAME?	#NAME?
	226	#NAME?	#NAME?		226	#NAME?	#NAME?		226	#NAME?	#NAME?		226	#NAME?	#NAME?		226	#NAME?	#NAME?
	227	#NAME?	#NAME?		227	#NAME?	#NAME?		227	#NAME?	#NAME?		227	#NAME?	#NAME?		227	#NAME?	#NAME?
	228	#NAME?	#NAME?		228	#NAME?	#NAME?		228	#NAME?	#NAME?		228	#NAME?	#NAME?		228	#NAME?	#NAME?
	229	#NAME?	#NAME?		229	#NAME?	#NAME?		229	#NAME?	#NAME?		229	#NAME?	#NAME?		229	#NAME?	#NAME?
	230	#NAME?	#NAME?		230	#NAME?	#NAME?		230	#NAME?	#NAME?		230	#NAME?	#NAME?		230	#NAME?	#NAME?
	231	#NAME?	#NAME?		231	#NAME?	#NAME?		231	#NAME?	#NAME?		231	#NAME?	#NAME?		231	#NAME?	#NAME?
	232	#NAME?	#NAME?		232	#NAME?	#NAME?		232	#NAME?	#NAME?		232	#NAME?	#NAME?		232	#NAME?	#NAME?
	233	#NAME?	#NAME?		233	#NAME?	#NAME?		233	#NAME?	#NAME?		233	#NAME?	#NAME?		233	#NAME?	#NAME?
	234	#NAME?	#NAME?		234	#NAME?	#NAME?		234	#NAME?	#NAME?		234	#NAME?	#NAME?		234	#NAME?	#NAME?
	235	#NAME?	#NAME?		235	#NAME?	#NAME?		235	#NAME?	#NAME?		235	#NAME?	#NAME?		235	#NAME?	#NAME?
	236	#NAME?	#NAME?		236	#NAME?	#NAME?		236	#NAME?	#NAME?		236	#NAME?	#NAME?		236	#NAME?	#NAME?
	237	#NAME?	#NAME?		237	#NAME?	#NAME?		237	#NAME?	#NAME?		237	#NAME?	#NAME?		237	#NAME?	#NAME?
	238	#NAME?	#NAME?		238	#NAME?	#NAME?		238	#NAME?	#NAME?		238	#NAME?	#NAME?		238	#NAME?	#NAME?
	239	#NAME?	#NAME?		239	#NAME?	#NAME?		239	#NAME?	#NAME?		239	#NAME?	#NAME?		239	#NAME?	#NAME?
	240	#NAME?	#NAME?		240	#NAME?	#NAME?		240	#NAME?	#NAME?		240	#NAME?	#NAME?		240	#NAME?	#NAME?
	241	#NAME?	#NAME?		241	#NAME?	#NAME?		241	#NAME?	#NAME?		241	#NAME?	#NAME?		241	#NAME?	#NAME?
	242	#NAME?	#NAME?		242	#NAME?	#NAME?		242	#NAME?	#NAME?		242	#NAME?	#NAME?		242	#NAME?	#NAME?
	243	#NAME?	#NAME?		243	#NAME?	#NAME?		243	#NAME?	#NAME?		243	#NAME?	#NAME?		243	#NAME?	#NAME?
	244	#NAME?	#NAME?		244	#NAME?	#NAME?		244	#NAME?	#NAME?		244	#NAME?	#NAME?		244	#NAME?	#NAME?
	245	#NAME?	#NAME?		245	#NAME?	#NAME?		245	#NAME?	#NAME?		245	#NAME?	#NAME?		245	#NAME?	#NAME?
	246	#NAME?	#NAME?		246	#NAME?	#NAME?		246	#NAME?	#NAME?		246	#NAME?	#NAME?		246	#NAME?	#NAME?
	247	#NAME?	#NAME?		247	#NAME?	#NAME?		247	#NAME?	#NAME?		247	#NAME?	#NAME?		247	#NAME?	#NAME?
	248	#NAME?	#NAME?		248	#NAME?	#NAME?		248	#NAME?	#NAME?		248	#NAME?	#NAME?		248	#NAME?	#NAME?
	249	#NAME?	#NAME?		249	#NAME?	#NAME?		249	#NAME?	#NAME?		249	#NAME?	#NAME?		249	#NAME?	#NAME?
	250	#NAME?	#NAME?		250	#NAME?	#NAME?		250	#NAME?	#NAME?		250	#NAME?	#NAME?		250	#NAME?	#NAME?
	251	#NAME?	#NAME?		251	#NAME?	#NAME?		251	#NAME?	#NAME?		251	#NAME?	#NAME?		251	#NAME?	#NAME?
	252	#NAME?	#NAME?		252	#NAME?	#NAME?		252	#NAME?	#NAME?		252	#NAME?	#NAME?		252	#NAME?	#NAME?
	253	#NAME?	#NAME?		253	#NAME?	#NAME?		253	#NAME?	#NAME?		253	#NAME?	#NAME?		253	#NAME?	#NAME?
	254	#NAME?	#NAME?		254	#NAME?	#NAME?		254	#NAME?	#NAME?		254	#NAME?	#NAME?		254	#NAME?	#NAME?
	255	#NAME?	#NAME?		255	#NAME?	#NAME?		255	#NAME?	#NAME?		255	#NAME?	#NAME?		255	#NAME?	#NAME?
	256	#NAME?	#NAME?		256	#NAME?	#NAME?		256	#NAME?	#NAME?		256	#NAME?	#NAME?		256	#NAME?	#NAME?
	257	#NAME?	#NAME?		257	#NAME?	#NAME?		257	#NAME?	#NAME?		257	#NAME?	#NAME?		257	#NAME?	#NAME?
	258	#NAME?	#NAME?		258	#NAME?	#NAME?		258	#NAME?	#NAME?		258	#NAME?	#NAME?		258	#NAME?	#NAME?
	259	#NAME?	#NAME?		259	#NAME?	#NAME?		259	#NAME?	#NAME?		259	#NAME?	#NAME?		259	#NAME?	#NAME?
	260	#NAME?	#NAME?		260	#NAME?	#NAME?		260	#NAME?	#NAME?		260	#NAME?	#NAME?		260	#NAME?	#NAME?
	261	#NAME?	#NAME?		261	#NAME?	#NAME?		261	#NAME?	#NAME?		261	#NAME?	#NAME?		261	#NAME?	#NAME?
	262	#NAME?	#NAME?		262	#NAME?	#NAME?		262	#NAME?	#NAME?		262	#NAME?	#NAME?		262	#NAME?	#NAME?
	263	#NAME?	#NAME?		263	#NAME?	#NAME?		263	#NAME?	#NAME?		263	#NAME?	#NAME?		263	#NAME?	#NAME?
	264	#NAME?	#NAME?		264	#NAME?	#NAME?		264	#NAME?	#NAME?		264	#NAME?	#NAME?		264	#NAME?	#NAME?
	265	#NAME?	#NAME?		265	#NAME?	#NAME?		265	#NAME?	#NAME?		265	#NAME?	#NAME?		265	#NAME?	#NAME?
	266	#NAME?	#NAME?		266	#NAME?	#NAME?		266	#NAME?	#NAME?		266	#NAME?	#NAME?		266	#NAME?	#NAME?
	267	#NAME?	#NAME?		267	#NAME?	#NAME?		267	#NAME?	#NAME?		267	#NAME?	#NAME?		267	#NAME?	#NAME?
	268	#NAME?	#NAME?		268	#NAME?	#NAME?		268	#NAME?	#NAME?		268	#NAME?	#NAME?		268	#NAME?	#NAME?
	269	#NAME?	#NAME?		269	#NAME?	#NAME?		269	#NAME?	#NAME?		269	#NAME?	#NAME?		269	#NAME?	#NAME?
	270	#NAME?	#NAME?		270	#NAME?	#NAME?		270	#NAME?	#NAME?		270	#NAME?	#NAME?		270	#NAME?	#NAME?
	271	#NAME?	#NAME?		271	#NAME?	#NAME?		271	#NAME?	#NAME?		271	#NAME?	#NAME?		271	#NAME?	#NAME?
	272	#NAME?	#NAME?		272	#NAME?	#NAME?		272	#NAME?	#NAME?		272	#NAME?	#NAME?		272	#NAME?	#NAME?
	273	#NAME?	#NAME?		273	#NAME?	#NAME?		273	#NAME?	#NAME?		273	#NAME?	#NAME?		273	#NAME?	#NAME?
	274	#NAME?	#NAME?		274	#NAME?	#NAME?		274	#NAME?	#NAME?		274	#NAME?	#NAME?		274	#NAME?	#NAME?
	275	#NAME?	#NAME?		275	#NAME?	#NAME?		275	#NAME?	#NAME?		275	#NAME?	#NAME?		275	#NAME?	#NAME?
	276	#NAME?	#NAME?		276	#NAME?	#NAME?		276	#NAME?	#NAME?		276	#NAME?	#NAME?		276	#NAME?	#NAME?
	277	#NAME?	#NAME?		277	#NAME?	#NAME?		277	#NAME?	#NAME?		277	#NAME?	#NAME?		277	#NAME?	#NAME?
	278	#NAME?	#NAME?		278	#NAME?	#NAME?		278	#NAME?	#NAME?		278	#NAME?	#NAME?		278	#NAME?	#NAME?
	279	#NAME?	#NAME?		279	#NAME?	#NAME?		279	#NAME?	#NAME?		279	#NAME?	#NAME?		279	#NAME?	#NAME?
	280	#NAME?	#NAME?		280	#NAME?	#NAME?		280	#NAME?	#NAME?		280	#NAME?	#NAME?		280	#NAME?	#NAME?
	281	#NAME?	#NAME?		281	#NAME?	#NAME?		281	#NAME?	#NAME?		281	#NAME?	#NAME?		281	#NAME?	#NAME?
	282	#NAME?	#NAME?		282	#NAME?	#NAME?		282	#NAME?	#NAME?		282	#NAME?	#NAME?		282	#NAME?	#NAME?
	283	#NAME?	#NAME?		283	#NAME?	#NAME?		283	#NAME?	#NAME?		283	#NAME?	#NAME?		283	#NAME?	#NAME?
	284	#NAME?	#NAME?		284	#NAME?	#NAME?		284	#NAME?	#NAME?		284	#NAME?	#NAME?		284	#NAME?	#NAME?
	285	#NAME?	#NAME?		285	#NAME?	#NAME?		285	#NAME?	#NAME?		285	#NAME?	#NAME?		285	#NAME?	#NAME?
	286	#NAME?	#NAME?		286	#NAME?	#NAME?		286	#NAME?	#NAME?		286	#NAME?	#NAME?		286	#NAME?	#NAME?
	287	#NAME?	#NAME?		287	#NAME?	#NAME?		287	#NAME?	#NAME?		287	#NAME?	#NAME?		287	#NAME?	#NAME?
	288	#NAME?	#NAME?		288	#NAME?	#NAME?		288	#NAME?	#NAME?		288	#NAME?	#NAME?		288	#NAME?	#NAME?
	289	#NAME?	#NAME?		289	#NAME?	#NAME?		289	#NAME?	#NAME?		289	#NAME?	#NAME?		289	#NAME?	#NAME?
	290	#NAME?	#NAME?		290	#NAME?	#NAME?		290	#NAME?	#NAME?		290	#NAME?	#NAME?		290	#NAME?	#NAME?
	291	#NAME?	#NAME?		291	#NAME?	#NAME?		291	#NAME?	#NAME?		291	#NAME?	#NAME?		291	#NAME?	#NAME?
	292	#NAME?	#NAME?		292	#NAME?	#NAME?		292	#NAME?	#NAME?		292	#NAME?	#NAME?		292	#NAME?	#NAME?
	293	#NAME?	#NAME?		293	#NAME?	#NAME?		293	#NAME?	#NAME?		293	#NAME?	#NAME?		293	#NAME?	#NAME?
	294	#NAME?	#NAME?		294	#NAME?	#NAME?		294	#NAME?	#NAME?		294	#NAME?	#NAME?		294	#NAME?	#NAME?
	295	#NAME?	#NAME?		295	#NAME?	#NAME?		295	#NAME?	#NAME?		295	#NAME?	#NAME?		295	#NAME?	#NAME?
	296	#NAME?	#NAME?		296	#NAME?	#NAME?		296	#NAME?	#NAME?		296	#NAME?	#NAME?		296	#NAME?	#NAME?
	297	#NAME?	#NAME?		297	#NAME?	#NAME?		297	#NAME?	#NAME?		297	#NAME?	#NAME?		297	#NAME?	#NAME?
	298	#NAME?	#NAME?		298	#NAME?	#NAME?		298	#NAME?	#NAME?		298	#NAME?	#NAME?		298	#NAME?	#NAME?
	299	#NAME?	#NAME?		299	#NAME?	#NAME?		299	#NAME?	#NAME?		299	#NAME?	#NAME?		299	#NAME?	#NAME?
	300	#NAME?	#NAME?		300	#NAME?	#NAME?		300	#NAME?	#NAME?		300	#NAME?	#NAME?		300	#NAME?	#NAME?
	301	#NAME?	#NAME?		301	#NAME?	#NAME?		301	#NAME?	#NAME?		301	#NAME?	#NAME?		301	#NAME?	#NAME?
	302	#NAME?	#NAME?		302	#NAME?	#NAME?		302	#NAME?	#NAME?		302	#NAME?	#NAME?		302	#NAME?	#NAME?
	303	#NAME?	#NAME?		303	#NAME?	#NAME?		303	#NAME?	#NAME?		303	#NAME?	#NAME?		303	#NAME?	#NAME?
	304	#NAME?	#NAME?		304	#NAME?	#NAME?		304	#NAME?	#NAME?		304	#NAME?	#NAME?		304	#NAME?	#NAME?
	305	#NAME?	#NAME?		305	#NAME?	#NAME?		305	#NAME?	#NAME?		305	#NAME?	#NAME?		305	#NAME?	#NAME?
	306	#NAME?	#NAME?		306	#NAME?	#NAME?		306	#NAME?	#NAME?		306	#NAME?	#NAME?		306	#NAME?	#NAME?
	307	#NAME?	#NAME?		307	#NAME?	#NAME?		307	#NAME?	#NAME?		307	#NAME?	#NAME?		307	#NAME?	#NAME?
	308	#NAME?	#NAME?		308	#NAME?	#NAME?		308	#NAME?	#NAME?		308	#NAME?	#NAME?		308	#NAME?	#NAME?
	309	#NAME?	#NAME?		309	#NAME?	#NAME?		309	#NAME?	#NAME?		309	#NAME?	#NAME?		309	#NAME?	#NAME?
	310	#NAME?	#NAME?		310	#NAME?	#NAME?		310	#NAME?	#NAME?		310	#NAME?	#NAME?		310	#NAME?	#NAME?
	311	#NAME?	#NAME?		311	#NAME?	#NAME?		311	#NAME?	#NAME?		311	#NAME?	#NAME?		311	#NAME?	#NAME?
	312	#NAME?	#NAME?		312	#NAME?	#NAME?		312	#NAME?	#NAME?		312	#NAME?	#NAME?		312	#NAME?	#NAME?
	313	#NAME?	#NAME?		313	#NAME?	#NAME?		313	#NAME?	#NAME?		313	#NAME?	#NAME?		313	#NAME?	#NAME?
	314	#NAME?	#NAME?		314	#NAME?	#NAME?		314	#NAME?	#NAME?		314	#NAME?	#NAME?		314	#NAME?	#NAME?
	315	#NAME?	#NAME?		315	#NAME?	#NAME?		315	#NAME?	#NAME?		315	#NAME?	#NAME?		315	#NAME?	#NAME?
	316	#NAME?	#NAME?		316	#NAME?	#NAME?		316	#NAME?	#NAME?		316	#NAME?	#NAME?		316	#NAME?	#NAME?
	317	#NAME?	#NAME?		317	#NAME?	#NAME?		317	#NAME?	#NAME?		317	#NAME?	#NAME?		317	#NAME?	#NAME?
	318	#NAME?	#NAME?		318	#NAME?	#NAME?		318	#NAME?	#NAME?		318	#NAME?	#NAME?		318	#NAME?	#NAME?
	319	#NAME?	#NAME?		319	#NAME?	#NAME?		319	#NAME?	#NAME?		319	#NAME?	#NAME?		319	#NAME?	#NAME?
	320	#NAME?	#NAME?		320	#NAME?	#NAME?		320	#NAME?	#NAME?		320	#NAME?	#NAME?		320	#NAME?	#NAME?
	321	#NAME?	#NAME?		321	#NAME?	#NAME?		321	#NAME?	#NAME?		321	#NAME?	#NAME?		321	#NAME?	#NAME?
	322	#NAME?	#NAME?		322	#NAME?	#NAME?		322	#NAME?	#NAME?		322	#NAME?	#NAME?		322	#NAME?	#NAME?
	323	#NAME?	#NAME?		323	#NAME?	#NAME?		323	#NAME?	#NAME?		323	#NAME?	#NAME?		323	#NAME?	#NAME?
	324	#NAME?	#NAME?		324	#NAME?	#NAME?		324	#NAME?	#NAME?		324	#NAME?	#NAME?		324	#NAME?	#NAME?
	325	#NAME?	#NAME?		325	#NAME?	#NAME?		325	#NAME?	#NAME?		325	#NAME?	#NAME?		325	#NAME?	#NAME?
	326	#NAME?	#NAME?		326	#NAME?	#NAME?		326	#NAME?	#NAME?		326	#NAME?	#NAME?		326	#NAME?	#NAME?
	327	#NAME?	#NAME?		327	#NAME?	#NAME?		327	#NAME?	#NAME?		327	#NAME?	#NAME?		327	#NAME?	#NAME?
	328	#NAME?	#NAME?		328	#NAME?	#NAME?		328	#NAME?	#NAME?		328	#NAME?	#NAME?		328	#NAME?	#NAME?
	329	#NAME?	#NAME?		329	#NAME?	#NAME?		329	#NAME?	#NAME?		329	#NAME?	#NAME?		329	#NAME?	#NAME?
	330	#NAME?	#NAME?		330	#NAME?	#NAME?		330	#NAME?	#NAME?		330	#NAME?	#NAME?		330	#NAME?	#NAME?
	331	#NAME?	#NAME?		331	#NAME?	#NAME?		331	#NAME?	#NAME?		331	#NAME?	#NAME?		331	#NAME?	#NAME?
	332	#NAME?	#NAME?		332	#NAME?	#NAME?		332	#NAME?	#NAME?		332	#NAME?	#NAME?		332	#NAME?	#NAME?
	333	#NAME?	#NAME?		333	#NAME?	#NAME?		333	#NAME?	#NAME?		333	#NAME?	#NAME?		333	#NAME?	#NAME?
	334	#NAME?	#NAME?		334	#NAME?	#NAME?		334	#NAME?	#NAME?		334	#NAME?	#NAME?		334	#NAME?	#NAME?
	335	#NAME?	#NAME?		335	#NAME?	#NAME?		335	#NAME?	#NAME?		335	#NAME?	#NAME?		335	#NAME?	#NAME?
	336	#NAME?	#NAME?		336	#NAME?	#NAME?		336	#NAME?	#NAME?		336	#NAME?	#NAME?		336	#NAME?	#NAME?
	337	#NAME?	#NAME?		337	#NAME?	#NAME?		337	#NAME?	#NAME?		337	#NAME?	#NAME?		337	#NAME?	#NAME?
	338	#NAME?	#NAME?		338	#NAME?	#NAME?		338	#NAME?	#NAME?		338	#NAME?	#NAME?		338	#NAME?	#NAME?
	339	#NAME?	#NAME?		339	#NAME?	#NAME?		339	#NAME?	#NAME?		339	#NAME?	#NAME?		339	#NAME?	#NAME?
	340	#NAME?	#NAME?		340	#NAME?	#NAME?		340	#NAME?	#NAME?		340	#NAME?	#NAME?		340	#NAME?	#NAME?
	341	#NAME?	#NAME?		341	#NAME?	#NAME?		341	#NAME?	#NAME?		341	#NAME?	#NAME?		341	#NAME?	#NAME?
	342	#NAME?	#NAME?		342	#NAME?	#NAME?		342	#NAME?	#NAME?		342	#NAME?	#NAME?		342	#NAME?	#NAME?
	343	#NAME?	#NAME?		343	#NAME?	#NAME?		343	#NAME?	#NAME?		343	#NAME?	#NAME?		343	#NAME?	#NAME?
	344	#NAME?	#NAME?		344	#NAME?	#NAME?		344	#NAME?	#NAME?		344	#NAME?	#NAME?		344	#NAME?	#NAME?
	345	#NAME?	#NAME?		345	#NAME?	#NAME?		345	#NAME?	#NAME?		345	#NAME?	#NAME?		345	#NAME?	#NAME?
	346	#NAME?	#NAME?		346	#NAME?	#NAME?		346	#NAME?	#NAME?		346	#NAME?	#NAME?		346	#NAME?	#NAME?
	347	#NAME?	#NAME?		347	#NAME?	#NAME?		347	#NAME?	#NAME?		347	#NAME?	#NAME?		347	#NAME?	#NAME?
	348	#NAME?	#NAME?		348	#NAME?	#NAME?		348	#NAME?	#NAME?		348	#NAME?	#NAME?		348	#NAME?	#NAME?
	349	#NAME?	#NAME?		349	#NAME?	#NAME?		349	#NAME?	#NAME?		349	#NAME?	#NAME?		349	#NAME?	#NAME?
	350	#NAME?	#NAME?		350	#NAME?	#NAME?		350	#NAME?	#NAME?		350	#NAME?	#NAME?		350	#NAME?	#NAME?
	351	#NAME?	#NAME?		351	#NAME?	#NAME?		351	#NAME?	#NAME?		351	#NAME?	#NAME?		351	#NAME?	#NAME?
	352	#NAME?	#NAME?		352	#NAME?	#NAME?		352	#NAME?	#NAME?		352	#NAME?	#NAME?		352	#NAME?	#NAME?
	353	#NAME?	#NAME?		353	#NAME?	#NAME?		353	#NAME?	#NAME?		353	#NAME?	#NAME?		353	#NAME?	#NAME?
	354	#NAME?	#NAME?		354	#NAME?	#NAME?		354	#NAME?	#NAME?		354	#NAME?	#NAME?		354	#NAME?	#NAME?
	355	#NAME?	#NAME?		355	#NAME?	#NAME?		355	#NAME?	#NAME?		355	#NAME?	#NAME?		355	#NAME?	#NAME?
	356	#NAME?	#NAME?		356	#NAME?	#NAME?		356	#NAME?	#NAME?		356	#NAME?	#NAME?		356	#NAME?	#NAME?
	357	#NAME?	#NAME?		357	#NAME?	#NAME?		357	#NAME?	#NAME?		357	#NAME?	#NAME?		357	#NAME?	#NAME?
	358	#NAME?	#NAME?		358	#NAME?	#NAME?		358	#NAME?	#NAME?		358	#NAME?	#NAME?		358	#NAME?	#NAME?
	359	#NAME?	#NAME?		359	#NAME?	#NAME?		359	#NAME?	#NAME?		359	#NAME?	#NAME?		359	#NAME?	#NAME?
	360	#NAME?	#NAME?		360	#NAME?	#NAME?		360	#NAME?	#NAME?		360	#NAME?	#NAME?		360	#NAME?	#NAME?
	361	#NAME?	#NAME?		361	#NAME?	#NAME?		361	#NAME?	#NAME?		361	#NAME?	#NAME?		361	#NAME?	#NAME?
	362	#NAME?	#NAME?		362	#NAME?	#NAME?		362	#NAME?	#NAME?		362	#NAME?	#NAME?		362	#NAME?	#NAME?
	363	#NAME?	#NAME?		363	#NAME?	#NAME?		363	#NAME?	#NAME?		363	#NAME?	#NAME?		363	#NAME?	#NAME?
	364	#NAME?	#NAME?		364	#NAME?	#NAME?		364	#NAME?	#NAME?		364	#NAME?	#NAME?		364	#NAME?	#NAME?
	365	#NAME?	#NAME?		365	#NAME?	#NAME?		365	#NAME?	#NAME?		365	#NAME?	#NAME?		365	#NAME?	#NAME?
	366	#NAME?	#NAME?		366	#NAME?	#NAME?		366	#NAME?	#NAME?		366	#NAME?	#NAME?		366	#NAME?	#NAME?
	367	#NAME?	#NAME?		367	#NAME?	#NAME?		367	#NAME?	#NAME?		367	#NAME?	#NAME?		367	#NAME?	#NAME?
	368	#NAME?	#NAME?		368	#NAME?	#NAME?		368	#NAME?	#NAME?		368	#NAME?	#NAME?		368	#NAME?	#NAME?
	369	#NAME?	#NAME?		369	#NAME?	#NAME?		369	#NAME?	#NAME?		369	#NAME?	#NAME?		369	#NAME?	#NAME?
	370	#NAME?	#NAME?		370	#NAME?	#NAME?		370	#NAME?	#NAME?		370	#NAME?	#NAME?		370	#NAME?	#NAME?
	371	#NAME?	#NAME?		371	#NAME?	#NAME?		371	#NAME?	#NAME?		371	#NAME?	#NAME?		371	#NAME?	#NAME?
	372	#NAME?	#NAME?		372	#NAME?	#NAME?		372	#NAME?	#NAME?		372	#NAME?	#NAME?		372	#NAME?	#NAME?
	373	#NAME?	#NAME?		373	#NAME?	#NAME?		373	#NAME?	#NAME?		373	#NAME?	#NAME?		373	#NAME?	#NAME?
	374	#NAME?	#NAME?		374	#NAME?	#NAME?		374	#NAME?	#NAME?		374	#NAME?	#NAME?		374	#NAME?	#NAME?
	375	#NAME?	#NAME?		375	#NAME?	#NAME?		375	#NAME?	#NAME?		375	#NAME?	#NAME?		375	#NAME?	#NAME?
	376	#NAME?	#NAME?		376	#NAME?	#NAME?		376	#NAME?	#NAME?		376	#NAME?	#NAME?		376	#NAME?	#NAME?
	377	#NAME?	#NAME?		377	#NAME?	#NAME?		377	#NAME?	#NAME?		377	#NAME?	#NAME?		377	#NAME?	#NAME?
	378	#NAME?	#NAME?		378	#NAME?	#NAME?		378	#NAME?	#NAME?		378	#NAME?	#NAME?		378	#NAME?	#NAME?
	379	#NAME?	#NAME?		379	#NAME?	#NAME?		379	#NAME?	#NAME?		379	#NAME?	#NAME?		379	#NAME?	#NAME?
	380	#NAME?	#NAME?		380	#NAME?	#NAME?		380	#NAME?	#NAME?		380	#NAME?	#NAME?		380	#NAME?	#NAME?
	381	#NAME?	#NAME?		381	#NAME?	#NAME?		381	#NAME?	#NAME?		381	#NAME?	#NAME?		381	#NAME?	#NAME?
	382	#NAME?	#NAME?		382	#NAME?	#NAME?		382	#NAME?	#NAME?		382	#NAME?	#NAME?		382	#NAME?	#NAME?
	383	#NAME?	#NAME?		383	#NAME?	#NAME?		383	#NAME?	#NAME?		383	#NAME?	#NAME?		383	#NAME?	#NAME?
	384	#NAME?	#NAME?		384	#NAME?	#NAME?		384	#NAME?	#NAME?		384	#NAME?	#NAME?		384	#NAME?	#NAME?
	385	#NAME?	#NAME?		385	#NAME?	#NAME?		385	#NAME?	#NAME?		385	#NAME?	#NAME?		385	#NAME?	#NAME?
	386	#NAME?	#NAME?		386	#NAME?	#NAME?		386	#NAME?	#NAME?		386	#NAME?	#NAME?		386	#NAME?	#NAME?
	387	#NAME?	#NAME?		387	#NAME?	#NAME?		387	#NAME?	#NAME?		387	#NAME?	#NAME?		387	#NAME?	#NAME?
	388	#NAME?	#NAME?		388	#NAME?	#NAME?		388	#NAME?	#NAME?		388	#NAME?	#NAME?		388	#NAME?	#NAME?
	389	#NAME?	#NAME?		389	#NAME?	#NAME?		389	#NAME?	#NAME?		389	#NAME?	#NAME?		389	#NAME?	#NAME?
	390	#NAME?	#NAME?		390	#NAME?	#NAME?		390	#NAME?	#NAME?		390	#NAME?	#NAME?		390	#NAME?	#NAME?
	391	#NAME?	#NAME?		391	#NAME?	#NAME?		391	#NAME?	#NAME?		391	#NAME?	#NAME?		391	#NAME?	#NAME?
	392	#NAME?	#NAME?		392	#NAME?	#NAME?		392	#NAME?	#NAME?		392	#NAME?	#NAME?		392	#NAME?	#NAME?
	393	#NAME?	#NAME?		393	#NAME?	#NAME?		393	#NAME?	#NAME?		393	#NAME?	#NAME?		393	#NAME?	#NAME?
	394	#NAME?	#NAME?		394	#NAME?	#NAME?		394	#NAME?	#NAME?		394	#NAME?	#NAME?		394	#NAME?	#NAME?
	395	#NAME?	#NAME?		395	#NAME?	#NAME?		395	#NAME?	#NAME?		395	#NAME?	#NAME?		395	#NAME?	#NAME?
	396	#NAME?	#NAME?		396	#NAME?	#NAME?		396	#NAME?	#NAME?		396	#NAME?	#NAME?		396	#NAME?	#NAME?
	397	#NAME?	#NAME?		397	#NAME?	#NAME?		397	#NAME?	#NAME?		397	#NAME?	#NAME?		397	#NAME?	#NAME?
	398	#NAME?	#NAME?		398	#NAME?	#NAME?		398	#NAME?	#NAME?		398	#NAME?	#NAME?		398	#NAME?	#NAME?
	399	#NAME?	#NAME?		399	#NAME?	#NAME?		399	#NAME?	#NAME?		399	#NAME?	#NAME?		399	#NAME?	#NAME?
	400	#NAME?	#NAME?		400	#NAME?	#NAME?		400	#NAME?	#NAME?		400	#NAME?	#NAME?		400	#NAME?	#NAME?
	401	#NAME?	#NAME?		401	#NAME?	#NAME?		401	#NAME?	#NAME?		401	#NAME?	#NAME?		401	#NAME?	#NAME?
	402	#NAME?	#NAME?		402	#NAME?	#NAME?		402	#NAME?	#NAME?		402	#NAME?	#NAME?		402	#NAME?	#NAME?
	403	#NAME?	#NAME?		403	#NAME?	#NAME?		403	#NAME?	#NAME?		403	#NAME?	#NAME?		403	#NAME?	#NAME?
	404	#NAME?	#NAME?		404	#NAME?	#NAME?		404	#NAME?	#NAME?		404	#NAME?	#NAME?		404	#NAME?	#NAME?
	405	#NAME?	#NAME?		405	#NAME?	#NAME?		405	#NAME?	#NAME?		405	#NAME?	#NAME?		405	#NAME?	#NAME?
	406	#NAME?	#NAME?		406	#NAME?	#NAME?		406	#NAME?	#NAME?		406	#NAME?	#NAME?		406	#NAME?	#NAME?
	407	#NAME?	#NAME?		407	#NAME?	#NAME?		407	#NAME?	#NAME?		407	#NAME?	#NAME?		407	#NAME?	#NAME?
	408	#NAME?	#NAME?		408	#NAME?	#NAME?		408	#NAME?	#NAME?		408	#NAME?	#NAME?		408	#NAME?	#NAME?
	409	#NAME?	#NAME?		409	#NAME?	#NAME?		409	#NAME?	#NAME?		409	#NAME?	#NAME?		409	#NAME?	#NAME?
	410	#NAME?	#NAME?		410	#NAME?	#NAME?		410	#NAME?	#NAME?		410	#NAME?	#NAME?		410	#NAME?	#NAME?
	411	#NAME?	#NAME?		411	#NAME?	#NAME?		411	#NAME?	#NAME?		411	#NAME?	#NAME?		411	#NAME?	#NAME?
	412	#NAME?	#NAME?		412	#NAME?	#NAME?		412	#NAME?	#NAME?		412	#NAME?	#NAME?		412	#NAME?	#NAME?
	413	#NAME?	#NAME?		413	#NAME?	#NAME?		413	#NAME?	#NAME?		413	#NAME?	#NAME?		413	#NAME?	#NAME?
	414	#NAME?	#NAME?		414	#NAME?	#NAME?		414	#NAME?	#NAME?		414	#NAME?	#NAME?		414	#NAME?	#NAME?
	415	#NAME?	#NAME?		415	#NAME?	#NAME?		415	#NAME?	#NAME?		415	#NAME?	#NAME?		415	#NAME?	#NAME?
	416	#NAME?	#NAME?		416	#NAME?	#NAME?		416	#NAME?	#NAME?		416	#NAME?	#NAME?		416	#NAME?	#NAME?
	417	#NAME?	#NAME?		417	#NAME?	#NAME?		417	#NAME?	#NAME?		417	#NAME?	#NAME?		417	#NAME?	#NAME?
	418	#NAME?	#NAME?		418	#NAME?	#NAME?		418	#NAME?	#NAME?		418	#NAME?	#NAME?		418	#NAME?	#NAME?
	419	#NAME?	#NAME?		419	#NAME?	#NAME?		419	#NAME?	#NAME?		419	#NAME?	#NAME?		419	#NAME?	#NAME?
	420	#NAME?	#NAME?		420	#NAME?	#NAME?		420	#NAME?	#NAME?		420	#NAME?	#NAME?		420	#NAME?	#NAME?
	421	#NAME?	#NAME?		421	#NAME?	#NAME?		421	#NAME?	#NAME?		421	#NAME?	#NAME?		421	#NAME?	#NAME?
	422	#NAME?	#NAME?		422	#NAME?	#NAME?		422	#NAME?	#NAME?		422	#NAME?	#NAME?		422	#NAME?	#NAME?
	423	#NAME?	#NAME?		423	#NAME?	#NAME?		423	#NAME?	#NAME?		423	#NAME?	#NAME?		423	#NAME?	#NAME?
	424	#NAME?	#NAME?		424	#NAME?	#NAME?		424	#NAME?	#NAME?		424	#NAME?	#NAME?		424	#NAME?	#NAME?
	425	#NAME?	#NAME?		425	#NAME?	#NAME?		425	#NAME?	#NAME?		425	#NAME?	#NAME?		425	#NAME?	#NAME?
	426	#NAME?	#NAME?		426	#NAME?	#NAME?		426	#NAME?	#NAME?		426	#NAME?	#NAME?		426	#NAME?	#NAME?
	427	#NAME?	#NAME?		427	#NAME?	#NAME?		427	#NAME?	#NAME?		427	#NAME?	#NAME?		427	#NAME?	#NAME?
	428	#NAME?	#NAME?		428	#NAME?	#NAME?		428	#NAME?	#NAME?		428	#NAME?	#NAME?		428	#NAME?	#NAME?
	429	#NAME?	#NAME?		429	#NAME?	#NAME?		429	#NAME?	#NAME?		429	#NAME?	#NAME?		429	#NAME?	#NAME?
	430	#NAME?	#NAME?		430	#NAME?	#NAME?		430	#NAME?	#NAME?		430	#NAME?	#NAME?		430	#NAME?	#NAME?
	431	#NAME?	#NAME?		431	#NAME?	#NAME?		431	#NAME?	#NAME?		431	#NAME?	#NAME?		431	#NAME?	#NAME?
	432	#NAME?	#NAME?		432	#NAME?	#NAME?		432	#NAME?	#NAME?		432	#NAME?	#NAME?		432	#NAME?	#NAME?
	433	#NAME?	#NAME?		433	#NAME?	#NAME?		433	#NAME?	#NAME?		433	#NAME?	#NAME?		433	#NAME?	#NAME?
	434	#NAME?	#NAME?		434	#NAME?	#NAME?		434	#NAME?	#NAME?		434	#NAME?	#NAME?		434	#NAME?	#NAME?
	435	#NAME?	#NAME?		435	#NAME?	#NAME?		435	#NAME?	#NAME?		435	#NAME?	#NAME?		435	#NAME?	#NAME?
	436	#NAME?	#NAME?		436	#NAME?	#NAME?		436	#NAME?	#NAME?		436	#NAME?	#NAME?		436	#NAME?	#NAME?
	437	#NAME?	#NAME?		437	#NAME?	#NAME?		437	#NAME?	#NAME?		437	#NAME?	#NAME?		437	#NAME?	#NAME?
	438	#NAME?	#NAME?		438	#NAME?	#NAME?		438	#NAME?	#NAME?		438	#NAME?	#NAME?		438	#NAME?	#NAME?
	439	#NAME?	#NAME?		439	#NAME?	#NAME?		439	#NAME?	#NAME?		439	#NAME?	#NAME?		439	#NAME?	#NAME?
	440	#NAME?	#NAME?		440	#NAME?	#NAME?		440	#NAME?	#NAME?		440	#NAME?	#NAME?		440	#NAME?	#NAME?
	441	#NAME?	#NAME?		441	#NAME?	#NAME?		441	#NAME?	#NAME?		441	#NAME?	#NAME?		441	#NAME?	#NAME?
	442	#NAME?	#NAME?		442	#NAME?	#NAME?		442	#NAME?	#NAME?		442	#NAME?	#NAME?		442	#NAME?	#NAME?
	443	#NAME?	#NAME?		443	#NAME?	#NAME?		443	#NAME?	#NAME?		443	#NAME?	#NAME?		443	#NAME?	#NAME?
	444	#NAME?	#NAME?		444	#NAME?	#NAME?		444	#NAME?	#NAME?		444	#NAME?	#NAME?		444	#NAME?	#NAME?
	445	#NAME?	#NAME?		445	#NAME?	#NAME?		445	#NAME?	#NAME?		445	#NAME?	#NAME?		445	#NAME?	#NAME?
	446	#NAME?	#NAME?		446	#NAME?	#NAME?		446	#NAME?	#NAME?		446	#NAME?	#NAME?		446	#NAME?	#NAME?
	447	#NAME?	#NAME?		447	#NAME?	#NAME?		447	#NAME?	#NAME?		447	#NAME?	#NAME?		447	#NAME?	#NAME?
	448	#NAME?	#NAME?		448	#NAME?	#NAME?		448	#NAME?	#NAME?		448	#NAME?	#NAME?		448	#NAME?	#NAME?
	449	#NAME?	#NAME?		449	#NAME?	#NAME?		449	#NAME?	#NAME?		449	#NAME?	#NAME?		449	#NAME?	#NAME?
	450	#NAME?	#NAME?		450	#NAME?	#NAME?		450	#NAME?	#NAME?		450	#NAME?	#NAME?		450	#NAME?	#NAME?
	451	#NAME?	#NAME?		451	#NAME?	#NAME?		451	#NAME?	#NAME?		451	#NAME?	#NAME?		451	#NAME?	#NAME?
	452	#NAME?	#NAME?		452	#NAME?	#NAME?		452	#NAME?	#NAME?		452	#NAME?	#NAME?		452	#NAME?	#NAME?
	453	#NAME?	#NAME?		453	#NAME?	#NAME?		453	#NAME?	#NAME?		453	#NAME?	#NAME?		453	#NAME?	#NAME?
	454	#NAME?	#NAME?		454	#NAME?	#NAME?		454	#NAME?	#NAME?		454	#NAME?	#NAME?		454	#NAME?	#NAME?
	455	#NAME?	#NAME?		455	#NAME?	#NAME?		455	#NAME?	#NAME?		455	#NAME?	#NAME?		455	#NAME?	#NAME?
	456	#NAME?	#NAME?		456	#NAME?	#NAME?		456	#NAME?	#NAME?		456	#NAME?	#NAME?		456	#NAME?	#NAME?
	457	#NAME?	#NAME?		457	#NAME?	#NAME?		457	#NAME?	#NAME?		457	#NAME?	#NAME?		457	#NAME?	#NAME?
	458	#NAME?	#NAME?		458	#NAME?	#NAME?		458	#NAME?	#NAME?		458	#NAME?	#NAME?		458	#NAME?	#NAME?
	459	#NAME?	#NAME?		459	#NAME?	#NAME?		459	#NAME?	#NAME?		459	#NAME?	#NAME?		459	#NAME?	#NAME?
	460	#NAME?	#NAME?		460	#NAME?	#NAME?		460	#NAME?	#NAME?		460	#NAME?	#NAME?		460	#NAME?	#NAME?
	461	#NAME?	#NAME?		461	#NAME?	#NAME?		461	#NAME?	#NAME?		461	#NAME?	#NAME?		461	#NAME?	#NAME?
	462	#NAME?	#NAME?		462	#NAME?	#NAME?		462	#NAME?	#NAME?		462	#NAME?	#NAME?		462	#NAME?	#NAME?
	463	#NAME?	#NAME?		463	#NAME?	#NAME?		463	#NAME?	#NAME?		463	#NAME?	#NAME?		463	#NAME?	#NAME?
	464	#NAME?	#NAME?		464	#NAME?	#NAME?		464	#NAME?	#NAME?		464	#NAME?	#NAME?		464	#NAME?	#NAME?
	465	#NAME?	#NAME?		465	#NAME?	#NAME?		465	#NAME?	#NAME?		465	#NAME?	#NAME?		465	#NAME?	#NAME?
	466	#NAME?	#NAME?		466	#NAME?	#NAME?		466	#NAME?	#NAME?		466	#NAME?	#NAME?		466	#NAME?	#NAME?
	467	#NAME?	#NAME?		467	#NAME?	#NAME?		467	#NAME?	#NAME?		467	#NAME?	#NAME?		467	#NAME?	#NAME?
	468	#NAME?	#NAME?		468	#NAME?	#NAME?		468	#NAME?	#NAME?		468	#NAME?	#NAME?		468	#NAME?	#NAME?
	469	#NAME?	#NAME?		469	#NAME?	#NAME?		469	#NAME?	#NAME?		469	#NAME?	#NAME?		469	#NAME?	#NAME?
	470	#NAME?	#NAME?		470	#NAME?	#NAME?		470	#NAME?	#NAME?		470	#NAME?	#NAME?		470	#NAME?	#NAME?
	471	#NAME?	#NAME?		471	#NAME?	#NAME?		471	#NAME?	#NAME?		471	#NAME?	#NAME?		471	#NAME?	#NAME?
	472	#NAME?	#NAME?		472	#NAME?	#NAME?		472	#NAME?	#NAME?		472	#NAME?	#NAME?		472	#NAME?	#NAME?
	473	#NAME?	#NAME?		473	#NAME?	#NAME?		473	#NAME?	#NAME?		473	#NAME?	#NAME?		473	#NAME?	#NAME?
	474	#NAME?	#NAME?		474	#NAME?	#NAME?		474	#NAME?	#NAME?		474	#NAME?	#NAME?		474	#NAME?	#NAME?
	475	#NAME?	#NAME?		475	#NAME?	#NAME?		475	#NAME?	#NAME?		475	#NAME?	#NAME?		475	#NAME?	#NAME?
	476	#NAME?	#NAME?		476	#NAME?	#NAME?		476	#NAME?	#NAME?		476	#NAME?	#NAME?		476	#NAME?	#NAME?
	477	#NAME?	#NAME?		477	#NAME?	#NAME?		477	#NAME?	#NAME?		477	#NAME?	#NAME?		477	#NAME?	#NAME?
	478	#NAME?	#NAME?		478	#NAME?	#NAME?		478	#NAME?	#NAME?		478	#NAME?	#NAME?		478	#NAME?	#NAME?
	479	#NAME?	#NAME?		479	#NAME?	#NAME?		479	#NAME?	#NAME?		479	#NAME?	#NAME?		479	#NAME?	#NAME?
	480	#NAME?	#NAME?		480	#NAME?	#NAME?		480	#NAME?	#NAME?		480	#NAME?	#NAME?		480	#NAME?	#NAME?
	481	#NAME?	#NAME?		481	#NAME?	#NAME?		481	#NAME?	#NAME?		481	#NAME?	#NAME?		481	#NAME?	#NAME?
	482	#NAME?	#NAME?		482	#NAME?	#NAME?		482	#NAME?	#NAME?		482	#NAME?	#NAME?		482	#NAME?	#NAME?
	483	#NAME?	#NAME?		483	#NAME?	#NAME?		483	#NAME?	#NAME?		483	#NAME?	#NAME?		483	#NAME?	#NAME?
	484	#NAME?	#NAME?		484	#NAME?	#NAME?		484	#NAME?	#NAME?		484	#NAME?	#NAME?		484	#NAME?	#NAME?
	485	#NAME?	#NAME?		485	#NAME?	#NAME?		485	#NAME?	#NAME?		485	#NAME?	#NAME?		485	#NAME?	#NAME?
	486	#NAME?	#NAME?		486	#NAME?	#NAME?		486	#NAME?	#NAME?		486	#NAME?	#NAME?		486	#NAME?	#NAME?
	487	#NAME?	#NAME?		487	#NAME?	#NAME?		487	#NAME?	#NAME?		487	#NAME?	#NAME?		487	#NAME?	#NAME?
	488	#NAME?	#NAME?		488	#NAME?	#NAME?		488	#NAME?	#NAME?		488	#NAME?	#NAME?		488	#NAME?	#NAME?
	489	#NAME?	#NAME?		489	#NAME?	#NAME?		489	#NAME?	#NAME?		489	#NAME?	#NAME?		489	#NAME?	#NAME?
	490	#NAME?	#NAME?		490	#NAME?	#NAME?		490	#NAME?	#NAME?		490	#NAME?	#NAME?		490	#NAME?	#NAME?
	491	#NAME?	#NAME?		491	#NAME?	#NAME?		491	#NAME?	#NAME?		491	#NAME?	#NAME?		491	#NAME?	#NAME?
	492	#NAME?	#NAME?		492	#NAME?	#NAME?		492	#NAME?	#NAME?		492	#NAME?	#NAME?		492	#NAME?	#NAME?
	493	#NAME?	#NAME?		493	#NAME?	#NAME?		493	#NAME?	#NAME?		493	#NAME?	#NAME?		493	#NAME?	#NAME?
	494	#NAME?	#NAME?		494	#NAME?	#NAME?		494	#NAME?	#NAME?		494	#NAME?	#NAME?		494	#NAME?	#NAME?
	495	#NAME?	#NAME?		495	#NAME?	#NAME?		495	#NAME?	#NAME?		495	#NAME?	#NAME?		495	#NAME?	#NAME?
	496	#NAME?	#NAME?		496	#NAME?	#NAME?		496	#NAME?	#NAME?		496	#NAME?	#NAME?		496	#NAME?	#NAME?
	497	#NAME?	#NAME?		497	#NAME?	#NAME?		497	#NAME?	#NAME?		497	#NAME?	#NAME?		497	#NAME?	#NAME?
	498	#NAME?	#NAME?		498	#NAME?	#NAME?		498	#NAME?	#NAME?		498	#NAME?	#NAME?		498	#NAME?	#NAME?
	499	#NAME?	#NAME?		499	#NAME?	#NAME?		499	#NAME?	#NAME?		499	#NAME?	#NAME?		499	#NAME?	#NAME?
	500	#NAME?	#NAME?		500	#NAME?	#NAME?		500	#NAME?	#NAME?		500	#NAME?	#NAME?		500	#NAME?	#NAME?
	501	#NAME?	#NAME?		501	#NAME?	#NAME?		501	#NAME?	#NAME?		501	#NAME?	#NAME?		501	#NAME?	#NAME?
	502	#NAME?	#NAME?		502	#NAME?	#NAME?		502	#NAME?	#NAME?		502	#NAME?	#NAME?		502	#NAME?	#NAME?
	503	#NAME?	#NAME?		503	#NAME?	#NAME?		503	#NAME?	#NAME?		503	#NAME?	#NAME?		503	#NAME?	#NAME?
	504	#NAME?	#NAME?		504	#NAME?	#NAME?		504	#NAME?	#NAME?		504	#NAME?	#NAME?		504	#NAME?	#NAME?
	505	#NAME?	#NAME?		505	#NAME?	#NAME?		505	#NAME?	#NAME?		505	#NAME?	#NAME?		505	#NAME?	#NAME?
	506	#NAME?	#NAME?		506	#NAME?	#NAME?		506	#NAME?	#NAME?		506	#NAME?	#NAME?		506	#NAME?	#NAME?
	507	#NAME?	#NAME?		507	#NAME?	#NAME?		507	#NAME?	#NAME?		507	#NAME?	#NAME?		507	#NAME?	#NAME?
	508	#NAME?	#NAME?		508	#NAME?	#NAME?		508	#NAME?	#NAME?		508	#NAME?	#NAME?		508	#NAME?	#NAME?
	509	#NAME?	#NAME?		509	#NAME?	#NAME?		509	#NAME?	#NAME?		509	#NAME?	#NAME?		509	#NAME?	#NAME?
	510	#NAME?	#NAME?		510	#NAME?	#NAME?		510	#NAME?	#NAME?		510	#NAME?	#NAME?		510	#NAME?	#NAME?
	511	#NAME?	#NAME?		511	#NAME?	#NAME?		511	#NAME?	#NAME?		511	#NAME?	#NAME?		511	#NAME?	#NAME?
	512	#NAME?	#NAME?		512	#NAME?	#NAME?		512	#NAME?	#NAME?		512	#NAME?	#NAME?		512	#NAME?	#NAME?
	513	#NAME?	#NAME?		513	#NAME?	#NAME?		513	#NAME?	#NAME?		513	#NAME?	#NAME?		513	#NAME?	#NAME?
	514	#NAME?	#NAME?		514	#NAME?	#NAME?		514	#NAME?	#NAME?		514	#NAME?	#NAME?		514	#NAME?	#NAME?
	515	#NAME?	#NAME?		515	#NAME?	#NAME?		515	#NAME?	#NAME?		515	#NAME?	#NAME?		515	#NAME?	#NAME?
	516	#NAME?	#NAME?		516	#NAME?	#NAME?		516	#NAME?	#NAME?		516	#NAME?	#NAME?		516	#NAME?	#NAME?
	517	#NAME?	#NAME?		517	#NAME?	#NAME?		517	#NAME?	#NAME?		517	#NAME?	#NAME?		517	#NAME?	#NAME?
	518	#NAME?	#NAME?		518	#NAME?	#NAME?		518	#NAME?	#NAME?		518	#NAME?	#NAME?		518	#NAME?	#NAME?
	519	#NAME?	#NAME?		519	#NAME?	#NAME?		519	#NAME?	#NAME?		519	#NAME?	#NAME?		519	#NAME?	#NAME?
	520	#NAME?	#NAME?		520	#NAME?	#NAME?		520	#NAME?	#NAME?		520	#NAME?	#NAME?		520	#NAME?	#NAME?
	521	#NAME?	#NAME?		521	#NAME?	#NAME?		521	#NAME?	#NAME?		521	#NAME?	#NAME?		521	#NAME?	#NAME?
	522	#NAME?	#NAME?		522	#NAME?	#NAME?		522	#NAME?	#NAME?		522	#NAME?	#NAME?		522	#NAME?	#NAME?
	523	#NAME?	#NAME?		523	#NAME?	#NAME?		523	#NAME?	#NAME?		523	#NAME?	#NAME?		523	#NAME?	#NAME?
	524	#NAME?	#NAME?		524	#NAME?	#NAME?		524	#NAME?	#NAME?		524	#NAME?	#NAME?		524	#NAME?	#NAME?
	525	#NAME?	#NAME?		525	#NAME?	#NAME?		525	#NAME?	#NAME?		525	#NAME?	#NAME?		525	#NAME?	#NAME?
	526	#NAME?	#NAME?		526	#NAME?	#NAME?		526	#NAME?	#NAME?		526	#NAME?	#NAME?		526	#NAME?	#NAME?
	527	#NAME?	#NAME?		527	#NAME?	#NAME?		527	#NAME?	#NAME?		527	#NAME?	#NAME?		527	#NAME?	#NAME?
	528	#NAME?	#NAME?		528	#NAME?	#NAME?		528	#NAME?	#NAME?		528	#NAME?	#NAME?		528	#NAME?	#NAME?
	529	#NAME?	#NAME?		529	#NAME?	#NAME?		529	#NAME?	#NAME?		529	#NAME?	#NAME?		529	#NAME?	#NAME?
	530	#NAME?	#NAME?		530	#NAME?	#NAME?		530	#NAME?	#NAME?		530	#NAME?	#NAME?		530	#NAME?	#NAME?
	531	#NAME?	#NAME?		531	#NAME?	#NAME?		531	#NAME?	#NAME?		531	#NAME?	#NAME?		531	#NAME?	#NAME?
	532	#NAME?	#NAME?		532	#NAME?	#NAME?		532	#NAME?	#NAME?		532	#NAME?	#NAME?		532	#NAME?	#NAME?
	533	#NAME?	#NAME?		533	#NAME?	#NAME?		533	#NAME?	#NAME?		533	#NAME?	#NAME?		533	#NAME?	#NAME?
	534	#NAME?	#NAME?		534	#NAME?	#NAME?		534	#NAME?	#NAME?		534	#NAME?	#NAME?		534	#NAME?	#NAME?
	535	#NAME?	#NAME?		535	#NAME?	#NAME?		535	#NAME?	#NAME?		535	#NAME?	#NAME?		535	#NAME?	#NAME?
	536	#NAME?	#NAME?		536	#NAME?	#NAME?		536	#NAME?	#NAME?		536	#NAME?	#NAME?		536	#NAME?	#NAME?
	537	#NAME?	#NAME?		537	#NAME?	#NAME?		537	#NAME?	#NAME?		537	#NAME?	#NAME?		537	#NAME?	#NAME?
	538	#NAME?	#NAME?		538	#NAME?	#NAME?		538	#NAME?	#NAME?		538	#NAME?	#NAME?		538	#NAME?	#NAME?
	539	#NAME?	#NAME?		539	#NAME?	#NAME?		539	#NAME?	#NAME?		539	#NAME?	#NAME?		539	#NAME?	#NAME?
	540	#NAME?	#NAME?		540	#NAME?	#NAME?		540	#NAME?	#NAME?		540	#NAME?	#NAME?		540	#NAME?	#NAME?
	541	#NAME?	#NAME?		541	#NAME?	#NAME?		541	#NAME?	#NAME?		541	#NAME?	#NAME?		541	#NAME?	#NAME?
	542	#NAME?	#NAME?		542	#NAME?	#NAME?		542	#NAME?	#NAME?		542	#NAME?	#NAME?		542	#NAME?	#NAME?
	543	#NAME?	#NAME?		543	#NAME?	#NAME?		543	#NAME?	#NAME?		543	#NAME?	#NAME?		543	#NAME?	#NAME?
	544	#NAME?	#NAME?		544	#NAME?	#NAME?		544	#NAME?	#NAME?		544	#NAME?	#NAME?		544	#NAME?	#NAME?
	545	#NAME?	#NAME?		545	#NAME?	#NAME?		545	#NAME?	#NAME?		545	#NAME?	#NAME?		545	#NAME?	#NAME?
	546	#NAME?	#NAME?		546	#NAME?	#NAME?		546	#NAME?	#NAME?		546	#NAME?	#NAME?		546	#NAME?	#NAME?
	547	#NAME?	#NAME?		547	#NAME?	#NAME?		547	#NAME?	#NAME?		547	#NAME?	#NAME?		547	#NAME?	#NAME?
	548	#NAME?	#NAME?		548	#NAME?	#NAME?		548	#NAME?	#NAME?		548	#NAME?	#NAME?		548	#NAME?	#NAME?
	549	#NAME?	#NAME?		549	#NAME?	#NAME?		549	#NAME?	#NAME?		549	#NAME?	#NAME?		549	#NAME?	#NAME?
	550	#NAME?	#NAME?		550	#NAME?	#NAME?		550	#NAME?	#NAME?		550	#NAME?	#NAME?		550	#NAME?	#NAME?
	551	#NAME?	#NAME?		551	#NAME?	#NAME?		551	#NAME?	#NAME?		551	#NAME?	#NAME?		551	#NAME?	#NAME?
	552	#NAME?	#NAME?		552	#NAME?	#NAME?		552	#NAME?	#NAME?		552	#NAME?	#NAME?		552	#NAME?	#NAME?
	553	#NAME?	#NAME?		553	#NAME?	#NAME?		553	#NAME?	#NAME?		553	#NAME?	#NAME?		553	#NAME?	#NAME?
	554	#NAME?	#NAME?		554	#NAME?	#NAME?		554	#NAME?	#NAME?		554	#NAME?	#NAME?		554	#NAME?	#NAME?
	555	#NAME?	#NAME?		555	#NAME?	#NAME?		555	#NAME?	#NAME?		555	#NAME?	#NAME?		555	#NAME?	#NAME?
	556	#NAME?	#NAME?		556	#NAME?	#NAME?		556	#NAME?	#NAME?		556	#NAME?	#NAME?		556	#NAME?	#NAME?
	557	#NAME?	#NAME?		557	#NAME?	#NAME?		557	#NAME?	#NAME?		557	#NAME?	#NAME?		557	#NAME?	#NAME?
	558	#NAME?	#NAME?		558	#NAME?	#NAME?		558	#NAME?	#NAME?		558	#NAME?	#NAME?		558	#NAME?	#NAME?
	559	#NAME?	#NAME?		559	#NAME?	#NAME?		559	#NAME?	#NAME?		559	#NAME?	#NAME?		559	#NAME?	#NAME?
	560	#NAME?	#NAME?		560	#NAME?	#NAME?		560	#NAME?	#NAME?		560	#NAME?	#NAME?		560	#NAME?	#NAME?
	561	#NAME?	#NAME?		561	#NAME?	#NAME?		561	#NAME?	#NAME?		561	#NAME?	#NAME?		561	#NAME?	#NAME?
	562	#NAME?	#NAME?		562	#NAME?	#NAME?		562	#NAME?	#NAME?		562	#NAME?	#NAME?		562	#NAME?	#NAME?
	563	#NAME?	#NAME?		563	#NAME?	#NAME?		563	#NAME?	#NAME?		563	#NAME?	#NAME?		563	#NAME?	#NAME?
	564	#NAME?	#NAME?		564	#NAME?	#NAME?		564	#NAME?	#NAME?		564	#NAME?	#NAME?		564	#NAME?	#NAME?
	565	#NAME?	#NAME?		565	#NAME?	#NAME?		565	#NAME?	#NAME?		565	#NAME?	#NAME?		565	#NAME?	#NAME?
	566	#NAME?	#NAME?		566	#NAME?	#NAME?		566	#NAME?	#NAME?		566	#NAME?	#NAME?		566	#NAME?	#NAME?
	567	#NAME?	#NAME?		567	#NAME?	#NAME?		567	#NAME?	#NAME?		567	#NAME?	#NAME?		567	#NAME?	#NAME?
	568	#NAME?	#NAME?		568	#NAME?	#NAME?		568	#NAME?	#NAME?		568	#NAME?	#NAME?		568	#NAME?	#NAME?
	569	#NAME?	#NAME?		569	#NAME?	#NAME?		569	#NAME?	#NAME?		569	#NAME?	#NAME?		569	#NAME?	#NAME?
	570	#NAME?	#NAME?		570	#NAME?	#NAME?		570	#NAME?	#NAME?		570	#NAME?	#NAME?		570	#NAME?	#NAME?
	571	#NAME?	#NAME?		571	#NAME?	#NAME?		571	#NAME?	#NAME?		571	#NAME?	#NAME?		571	#NAME?	#NAME?
	572	#NAME?	#NAME?		572	#NAME?	#NAME?		572	#NAME?	#NAME?		572	#NAME?	#NAME?		572	#NAME?	#NAME?
	573	#NAME?	#NAME?		573	#NAME?	#NAME?		573	#NAME?	#NAME?		573	#NAME?	#NAME?		573	#NAME?	#NAME?
	574	#NAME?	#NAME?		574	#NAME?	#NAME?		574	#NAME?	#NAME?		574	#NAME?	#NAME?		574	#NAME?	#NAME?
	575	#NAME?	#NAME?		575	#NAME?	#NAME?		575	#NAME?	#NAME?		575	#NAME?	#NAME?		575	#NAME?	#NAME?
	576	#NAME?	#NAME?		576	#NAME?	#NAME?		576	#NAME?	#NAME?		576	#NAME?	#NAME?		576	#NAME?	#NAME?
	577	#NAME?	#NAME?		577	#NAME?	#NAME?		577	#NAME?	#NAME?		577	#NAME?	#NAME?		577	#NAME?	#NAME?
	578	#NAME?	#NAME?		578	#NAME?	#NAME?		578	#NAME?	#NAME?		578	#NAME?	#NAME?		578	#NAME?	#NAME?
	579	#NAME?	#NAME?		579	#NAME?	#NAME?		579	#NAME?	#NAME?		579	#NAME?	#NAME?		579	#NAME?	#NAME?
	580	#NAME?	#NAME?		580	#NAME?	#NAME?		580	#NAME?	#NAME?		580	#NAME?	#NAME?		580	#NAME?	#NAME?
	581	#NAME?	#NAME?		581	#NAME?	#NAME?		581	#NAME?	#NAME?		581	#NAME?	#NAME?		581	#NAME?	#NAME?
	582	#NAME?	#NAME?		582	#NAME?	#NAME?		582	#NAME?	#NAME?		582	#NAME?	#NAME?		582	#NAME?	#NAME?
	583	#NAME?	#NAME?		583	#NAME?	#NAME?		583	#NAME?	#NAME?		583	#NAME?	#NAME?		583	#NAME?	#NAME?
	584	#NAME?	#NAME?		584	#NAME?	#NAME?		584	#NAME?	#NAME?		584	#NAME?	#NAME?		584	#NAME?	#NAME?
	585	#NAME?	#NAME?		585	#NAME?	#NAME?		585	#NAME?	#NAME?		585	#NAME?	#NAME?		585	#NAME?	#NAME?
	586	#NAME?	#NAME?		586	#NAME?	#NAME?		586	#NAME?	#NAME?		586	#NAME?	#NAME?		586	#NAME?	#NAME?
	587	#NAME?	#NAME?		587	#NAME?	#NAME?		587	#NAME?	#NAME?		587	#NAME?	#NAME?		587	#NAME?	#NAME?
	588	#NAME?	#NAME?		588	#NAME?	#NAME?		588	#NAME?	#NAME?		588	#NAME?	#NAME?		588	#NAME?	#NAME?
	589	#NAME?	#NAME?		589	#NAME?	#NAME?		589	#NAME?	#NAME?		589	#NAME?	#NAME?		589	#NAME?	#NAME?
	590	#NAME?	#NAME?		590	#NAME?	#NAME?		590	#NAME?	#NAME?		590	#NAME?	#NAME?		590	#NAME?	#NAME?
	591	#NAME?	#NAME?		591	#NAME?	#NAME?		591	#NAME?	#NAME?		591	#NAME?	#NAME?		591	#NAME?	#NAME?
	592	#NAME?	#NAME?		592	#NAME?	#NAME?		592	#NAME?	#NAME?		592	#NAME?	#NAME?		592	#NAME?	#NAME?
	593	#NAME?	#NAME?		593	#NAME?	#NAME?		593	#NAME?	#NAME?		593	#NAME?	#NAME?		593	#NAME?	#NAME?
	594	#NAME?	#NAME?		594	#NAME?	#NAME?		594	#NAME?	#NAME?		594	#NAME?	#NAME?		594	#NAME?	#NAME?
	595	#NAME?	#NAME?		595	#NAME?	#NAME?		595	#NAME?	#NAME?		595	#NAME?	#NAME?		595	#NAME?	#NAME?
	596	#NAME?	#NAME?		596	#NAME?	#NAME?		596	#NAME?	#NAME?		596	#NAME?	#NAME?		596	#NAME?	#NAME?
	597	#NAME?	#NAME?		597	#NAME?	#NAME?		597	#NAME?	#NAME?		597	#NAME?	#NAME?		597	#NAME?	#NAME?
	598	#NAME?	#NAME?		598	#NAME?	#NAME?		598	#NAME?	#NAME?		598	#NAME?	#NAME?		598	#NAME?	#NAME?
	599	#NAME?	#NAME?		599	#NAME?	#NAME?		599	#NAME?	#NAME?		599	#NAME?	#NAME?		599	#NAME?	#NAME?
	600	#NAME?	#NAME?		600	#NAME?	#NAME?		600	#NAME?	#NAME?		600	#NAME?	#NAME?		600	#NAME?	#NAME?
	601	#NAME?	#NAME?		601	#NAME?	#NAME?		601	#NAME?	#NAME?		601	#NAME?	#NAME?		601	#NAME?	#NAME?
	602	#NAME?	#NAME?		602	#NAME?	#NAME?		602	#NAME?	#NAME?		602	#NAME?	#NAME?		602	#NAME?	#NAME?
	603	#NAME?	#NAME?		603	#NAME?	#NAME?		603	#NAME?	#NAME?		603	#NAME?	#NAME?		603	#NAME?	#NAME?
	604	#NAME?	#NAME?		604	#NAME?	#NAME?		604	#NAME?	#NAME?		604	#NAME?	#NAME?		604	#NAME?	#NAME?
	605	#NAME?	#NAME?		605	#NAME?	#NAME?		605	#NAME?	#NAME?		605	#NAME?	#NAME?		605	#NAME?	#NAME?
	606	#NAME?	#NAME?		606	#NAME?	#NAME?		606	#NAME?	#NAME?		606	#NAME?	#NAME?		606	#NAME?	#NAME?
	607	#NAME?	#NAME?		607	#NAME?	#NAME?		607	#NAME?	#NAME?		607	#NAME?	#NAME?		607	#NAME?	#NAME?
	608	#NAME?	#NAME?		608	#NAME?	#NAME?		608	#NAME?	#NAME?		608	#NAME?	#NAME?		608	#NAME?	#NAME?
	609	#NAME?	#NAME?		609	#NAME?	#NAME?		609	#NAME?	#NAME?		609	#NAME?	#NAME?		609	#NAME?	#NAME?
	610	#NAME?	#NAME?		610	#NAME?	#NAME?		610	#NAME?	#NAME?		610	#NAME?	#NAME?		610	#NAME?	#NAME?
	611	#NAME?	#NAME?		611	#NAME?	#NAME?		611	#NAME?	#NAME?		611	#NAME?	#NAME?		611	#NAME?	#NAME?
	612	#NAME?	#NAME?		612	#NAME?	#NAME?		612	#NAME?	#NAME?		612	#NAME?	#NAME?		612	#NAME?	#NAME?
	613	#NAME?	#NAME?		613	#NAME?	#NAME?		613	#NAME?	#NAME?		613	#NAME?	#NAME?		613	#NAME?	#NAME?
	614	#NAME?	#NAME?		614	#NAME?	#NAME?		614	#NAME?	#NAME?		614	#NAME?	#NAME?		614	#NAME?	#NAME?
	615	#NAME?	#NAME?		615	#NAME?	#NAME?		615	#NAME?	#NAME?		615	#NAME?	#NAME?		615	#NAME?	#NAME?
	616	#NAME?	#NAME?		616	#NAME?	#NAME?		616	#NAME?	#NAME?		616	#NAME?	#NAME?		616	#NAME?	#NAME?
	617	#NAME?	#NAME?		617	#NAME?	#NAME?		617	#NAME?	#NAME?		617	#NAME?	#NAME?		617	#NAME?	#NAME?
	618	#NAME?	#NAME?		618	#NAME?	#NAME?		618	#NAME?	#NAME?		618	#NAME?	#NAME?		618	#NAME?	#NAME?
	619	#NAME?	#NAME?		619	#NAME?	#NAME?		619	#NAME?	#NAME?		619	#NAME?	#NAME?		619	#NAME?	#NAME?
	620	#NAME?	#NAME?		620	#NAME?	#NAME?		620	#NAME?	#NAME?		620	#NAME?	#NAME?		620	#NAME?	#NAME?
	621	#NAME?	#NAME?		621	#NAME?	#NAME?		621	#NAME?	#NAME?		621	#NAME?	#NAME?		621	#NAME?	#NAME?
	622	#NAME?	#NAME?		622	#NAME?	#NAME?		622	#NAME?	#NAME?		622	#NAME?	#NAME?		622	#NAME?	#NAME?
	623	#NAME?	#NAME?		623	#NAME?	#NAME?		623	#NAME?	#NAME?		623	#NAME?	#NAME?		623	#NAME?	#NAME?
	624	#NAME?	#NAME?		624	#NAME?	#NAME?		624	#NAME?	#NAME?		624	#NAME?	#NAME?		624	#NAME?	#NAME?
	625	#NAME?	#NAME?		625	#NAME?	#NAME?		625	#NAME?	#NAME?		625	#NAME?	#NAME?		625	#NAME?	#NAME?
	626	#NAME?	#NAME?		626	#NAME?	#NAME?		626	#NAME?	#NAME?		626	#NAME?	#NAME?		626	#NAME?	#NAME?
	627	#NAME?	#NAME?		627	#NAME?	#NAME?		627	#NAME?	#NAME?		627	#NAME?	#NAME?		627	#NAME?	#NAME?
	628	#NAME?	#NAME?		628	#NAME?	#NAME?		628	#NAME?	#NAME?		628	#NAME?	#NAME?		628	#NAME?	#NAME?
	629	#NAME?	#NAME?		629	#NAME?	#NAME?		629	#NAME?	#NAME?		629	#NAME?	#NAME?		629	#NAME?	#NAME?
	630	#NAME?	#NAME?		630	#NAME?	#NAME?		630	#NAME?	#NAME?		630	#NAME?	#NAME?		630	#NAME?	#NAME?
	631	#NAME?	#NAME?		631	#NAME?	#NAME?		631	#NAME?	#NAME?		631	#NAME?	#NAME?		631	#NAME?	#NAME?
	632	#NAME?	#NAME?		632	#NAME?	#NAME?		632	#NAME?	#NAME?		632	#NAME?	#NAME?		632	#NAME?	#NAME?
	633	#NAME?	#NAME?		633	#NAME?	#NAME?		633	#NAME?	#NAME?		633	#NAME?	#NAME?		633	#NAME?	#NAME?
	634	#NAME?	#NAME?		634	#NAME?	#NAME?		634	#NAME?	#NAME?		634	#NAME?	#NAME?		634	#NAME?	#NAME?
	635	#NAME?	#NAME?		635	#NAME?	#NAME?		635	#NAME?	#NAME?		635	#NAME?	#NAME?		635	#NAME?	#NAME?
	636	#NAME?	#NAME?		636	#NAME?	#NAME?		636	#NAME?	#NAME?		636	#NAME?	#NAME?		636	#NAME?	#NAME?
	637	#NAME?	#NAME?		637	#NAME?	#NAME?		637	#NAME?	#NAME?		637	#NAME?	#NAME?		637	#NAME?	#NAME?
	638	#NAME?	#NAME?		638	#NAME?	#NAME?		638	#NAME?	#NAME?		638	#NAME?	#NAME?		638	#NAME?	#NAME?
	639	#NAME?	#NAME?		639	#NAME?	#NAME?		639	#NAME?	#NAME?		639	#NAME?	#NAME?		639	#NAME?	#NAME?
	640	#NAME?	#NAME?		640	#NAME?	#NAME?		640	#NAME?	#NAME?		640	#NAME?	#NAME?		640	#NAME?	#NAME?
	641	#NAME?	#NAME?		641	#NAME?	#NAME?		641	#NAME?	#NAME?		641	#NAME?	#NAME?		641	#NAME?	#NAME?
	642	#NAME?	#NAME?		642	#NAME?	#NAME?		642	#NAME?	#NAME?		642	#NAME?	#NAME?		642	#NAME?	#NAME?
	643	#NAME?	#NAME?		643	#NAME?	#NAME?		643	#NAME?	#NAME?		643	#NAME?	#NAME?		643	#NAME?	#NAME?
	644	#NAME?	#NAME?		644	#NAME?	#NAME?		644	#NAME?	#NAME?		644	#NAME?	#NAME?		644	#NAME?	#NAME?
	645	#NAME?	#NAME?		645	#NAME?	#NAME?		645	#NAME?	#NAME?		645	#NAME?	#NAME?		645	#NAME?	#NAME?
	646	#NAME?	#NAME?		646	#NAME?	#NAME?		646	#NAME?	#NAME?		646	#NAME?	#NAME?		646	#NAME?	#NAME?
	647	#NAME?	#NAME?		647	#NAME?	#NAME?		647	#NAME?	#NAME?		647	#NAME?	#NAME?		647	#NAME?	#NAME?
	648	#NAME?	#NAME?		648	#NAME?	#NAME?		648	#NAME?	#NAME?		648	#NAME?	#NAME?		648	#NAME?	#NAME?
	649	#NAME?	#NAME?		649	#NAME?	#NAME?		649	#NAME?	#NAME?		649	#NAME?	#NAME?		649	#NAME?	#NAME?
	650	#NAME?	#NAME?		650	#NAME?	#NAME?		650	#NAME?	#NAME?		650	#NAME?	#NAME?		650	#NAME?	#NAME?
	651	#NAME?	#NAME?		651	#NAME?	#NAME?		651	#NAME?	#NAME?		651	#NAME?	#NAME?		651	#NAME?	#NAME?
	652	#NAME?	#NAME?		652	#NAME?	#NAME?		652	#NAME?	#NAME?		652	#NAME?	#NAME?		652	#NAME?	#NAME?
	653	#NAME?	#NAME?		653	#NAME?	#NAME?		653	#NAME?	#NAME?		653	#NAME?	#NAME?		653	#NAME?	#NAME?
	654	#NAME?	#NAME?		654	#NAME?	#NAME?		654	#NAME?	#NAME?		654	#NAME?	#NAME?		654	#NAME?	#NAME?
	655	#NAME?	#NAME?		655	#NAME?	#NAME?		655	#NAME?	#NAME?		655	#NAME?	#NAME?		655	#NAME?	#NAME?
	656	#NAME?	#NAME?		656	#NAME?	#NAME?		656	#NAME?	#NAME?		656	#NAME?	#NAME?		656	#NAME?	#NAME?
	657	#NAME?	#NAME?		657	#NAME?	#NAME?		657	#NAME?	#NAME?		657	#NAME?	#NAME?		657	#NAME?	#NAME?
	658	#NAME?	#NAME?		658	#NAME?	#NAME?		658	#NAME?	#NAME?		658	#NAME?	#NAME?		658	#NAME?	#NAME?
	659	#NAME?	#NAME?		659	#NAME?	#NAME?		659	#NAME?	#NAME?		659	#NAME?	#NAME?		659	#NAME?	#NAME?
	660	#NAME?	#NAME?		660	#NAME?	#NAME?		660	#NAME?	#NAME?		660	#NAME?	#NAME?		660	#NAME?	#NAME?
	661	#NAME?	#NAME?		661	#NAME?	#NAME?		661	#NAME?	#NAME?		661	#NAME?	#NAME?		661	#NAME?	#NAME?
	662	#NAME?	#NAME?		662	#NAME?	#NAME?		662	#NAME?	#NAME?		662	#NAME?	#NAME?		662	#NAME?	#NAME?
	663	#NAME?	#NAME?		663	#NAME?	#NAME?		663	#NAME?	#NAME?		663	#NAME?	#NAME?		663	#NAME?	#NAME?
	664	#NAME?	#NAME?		664	#NAME?	#NAME?		664	#NAME?	#NAME?		664	#NAME?	#NAME?		664	#NAME?	#NAME?
	665	#NAME?	#NAME?		665	#NAME?	#NAME?		665	#NAME?	#NAME?		665	#NAME?	#NAME?		665	#NAME?	#NAME?
	666	#NAME?	#NAME?		666	#NAME?	#NAME?		666	#NAME?	#NAME?		666	#NAME?	#NAME?		666	#NAME?	#NAME?
	667	#NAME?	#NAME?		667	#NAME?	#NAME?		667	#NAME?	#NAME?		667	#NAME?	#NAME?		667	#NAME?	#NAME?
	668	#NAME?	#NAME?		668	#NAME?	#NAME?		668	#NAME?	#NAME?		668	#NAME?	#NAME?		668	#NAME?	#NAME?
	669	#NAME?	#NAME?		669	#NAME?	#NAME?		669	#NAME?	#NAME?		669	#NAME?	#NAME?		669	#NAME?	#NAME?
	670	#NAME?	#NAME?		670	#NAME?	#NAME?		670	#NAME?	#NAME?		670	#NAME?	#NAME?		670	#NAME?	#NAME?
	671	#NAME?	#NAME?		671	#NAME?	#NAME?		671	#NAME?	#NAME?		671	#NAME?	#NAME?		671	#NAME?	#NAME?
	672	#NAME?	#NAME?		672	#NAME?	#NAME?		672	#NAME?	#NAME?		672	#NAME?	#NAME?		672	#NAME?	#NAME?
	673	#NAME?	#NAME?		673	#NAME?	#NAME?		673	#NAME?	#NAME?		673	#NAME?	#NAME?		673	#NAME?	#NAME?
	674	#NAME?	#NAME?		674	#NAME?	#NAME?		674	#NAME?	#NAME?		674	#NAME?	#NAME?		674	#NAME?	#NAME?
	675	#NAME?	#NAME?		675	#NAME?	#NAME?		675	#NAME?	#NAME?		675	#NAME?	#NAME?		675	#NAME?	#NAME?
	676	#NAME?	#NAME?		676	#NAME?	#NAME?		676	#NAME?	#NAME?		676	#NAME?	#NAME?		676	#NAME?	#NAME?
	677	#NAME?	#NAME?		677	#NAME?	#NAME?		677	#NAME?	#NAME?		677	#NAME?	#NAME?		677	#NAME?	#NAME?
	678	#NAME?	#NAME?		678	#NAME?	#NAME?		678	#NAME?	#NAME?		678	#NAME?	#NAME?		678	#NAME?	#NAME?
	679	#NAME?	#NAME?		679	#NAME?	#NAME?		679	#NAME?	#NAME?		679	#NAME?	#NAME?		679	#NAME?	#NAME?
	680	#NAME?	#NAME?		680	#NAME?	#NAME?		680	#NAME?	#NAME?		680	#NAME?	#NAME?		680	#NAME?	#NAME?
	681	#NAME?	#NAME?		681	#NAME?	#NAME?		681	#NAME?	#NAME?		681	#NAME?	#NAME?		681	#NAME?	#NAME?
	682	#NAME?	#NAME?		682	#NAME?	#NAME?		682	#NAME?	#NAME?		682	#NAME?	#NAME?		682	#NAME?	#NAME?
	683	#NAME?	#NAME?		683	#NAME?	#NAME?		683	#NAME?	#NAME?		683	#NAME?	#NAME?		683	#NAME?	#NAME?
	684	#NAME?	#NAME?		684	#NAME?	#NAME?		684	#NAME?	#NAME?		684	#NAME?	#NAME?		684	#NAME?	#NAME?
	685	#NAME?	#NAME?		685	#NAME?	#NAME?		685	#NAME?	#NAME?		685	#NAME?	#NAME?		685	#NAME?	#NAME?
	686	#NAME?	#NAME?		686	#NAME?	#NAME?		686	#NAME?	#NAME?		686	#NAME?	#NAME?		686	#NAME?	#NAME?
	687	#NAME?	#NAME?		687	#NAME?	#NAME?		687	#NAME?	#NAME?		687	#NAME?	#NAME?		687	#NAME?	#NAME?
	688	#NAME?	#NAME?		688	#NAME?	#NAME?		688	#NAME?	#NAME?		688	#NAME?	#NAME?		688	#NAME?	#NAME?
	689	#NAME?	#NAME?		689	#NAME?	#NAME?		689	#NAME?	#NAME?		689	#NAME?	#NAME?		689	#NAME?	#NAME?
	690	#NAME?	#NAME?		690	#NAME?	#NAME?		690	#NAME?	#NAME?		690	#NAME?	#NAME?		690	#NAME?	#NAME?
	691	#NAME?	#NAME?		691	#NAME?	#NAME?		691	#NAME?	#NAME?		691	#NAME?	#NAME?		691	#NAME?	#NAME?
	692	#NAME?	#NAME?		692	#NAME?	#NAME?		692	#NAME?	#NAME?		692	#NAME?	#NAME?		692	#NAME?	#NAME?
	693	#NAME?	#NAME?		693	#NAME?	#NAME?		693	#NAME?	#NAME?		693	#NAME?	#NAME?		693	#NAME?	#NAME?
	694	#NAME?	#NAME?		694	#NAME?	#NAME?		694	#NAME?	#NAME?		694	#NAME?	#NAME?		694	#NAME?	#NAME?
	695	#NAME?	#NAME?		695	#NAME?	#NAME?		695	#NAME?	#NAME?		695	#NAME?	#NAME?		695	#NAME?	#NAME?
	696	#NAME?	#NAME?		696	#NAME?	#NAME?		696	#NAME?	#NAME?		696	#NAME?	#NAME?		696	#NAME?	#NAME?
	697	#NAME?	#NAME?		697	#NAME?	#NAME?		697	#NAME?	#NAME?		697	#NAME?	#NAME?		697	#NAME?	#NAME?
	698	#NAME?	#NAME?		698	#NAME?	#NAME?		698	#NAME?	#NAME?		698	#NAME?	#NAME?		698	#NAME?	#NAME?
	699	#NAME?	#NAME?		699	#NAME?	#NAME?		699	#NAME?	#NAME?		699	#NAME?	#NAME?		699	#NAME?	#NAME?
	700	#NAME?	#NAME?		700	#NAME?	#NAME?		700	#NAME?	#NAME?		700	#NAME?	#NAME?		700	#NAME?	#NAME?
	701	#NAME?	#NAME?		701	#NAME?	#NAME?		701	#NAME?	#NAME?		701	#NAME?	#NAME?		701	#NAME?	#NAME?
	702	#NAME?	#NAME?		702	#NAME?	#NAME?		702	#NAME?	#NAME?		702	#NAME?	#NAME?		702	#NAME?	#NAME?
	703	#NAME?	#NAME?		703	#NAME?	#NAME?		703	#NAME?	#NAME?		703	#NAME?	#NAME?		703	#NAME?	#NAME?
	704	#NAME?	#NAME?		704	#NAME?	#NAME?		704	#NAME?	#NAME?		704	#NAME?	#NAME?		704	#NAME?	#NAME?
	705	#NAME?	#NAME?		705	#NAME?	#NAME?		705	#NAME?	#NAME?		705	#NAME?	#NAME?		705	#NAME?	#NAME?
	706	#NAME?	#NAME?		706	#NAME?	#NAME?		706	#NAME?	#NAME?		706	#NAME?	#NAME?		706	#NAME?	#NAME?
	707	#NAME?	#NAME?		707	#NAME?	#NAME?		707	#NAME?	#NAME?		707	#NAME?	#NAME?		707	#NAME?	#NAME?
	708	#NAME?	#NAME?		708	#NAME?	#NAME?		708	#NAME?	#NAME?		708	#NAME?	#NAME?		708	#NAME?	#NAME?
	709	#NAME?	#NAME?		709	#NAME?	#NAME?		709	#NAME?	#NAME?		709	#NAME?	#NAME?		709	#NAME?	#NAME?
	710	#NAME?	#NAME?		710	#NAME?	#NAME?		710	#NAME?	#NAME?		710	#NAME?	#NAME?		710	#NAME?	#NAME?
	711	#NAME?	#NAME?		711	#NAME?	#NAME?		711	#NAME?	#NAME?		711	#NAME?	#NAME?		711	#NAME?	#NAME?
	712	#NAME?	#NAME?		712	#NAME?	#NAME?		712	#NAME?	#NAME?		712	#NAME?	#NAME?		712	#NAME?	#NAME?
	713	#NAME?	#NAME?		713	#NAME?	#NAME?		713	#NAME?	#NAME?		713	#NAME?	#NAME?		713	#NAME?	#NAME?
	714	#NAME?	#NAME?		714	#NAME?	#NAME?		714	#NAME?	#NAME?		714	#NAME?	#NAME?		714	#NAME?	#NAME?
	715	#NAME?	#NAME?		715	#NAME?	#NAME?		715	#NAME?	#NAME?		715	#NAME?	#NAME?		715	#NAME?	#NAME?
	716	#NAME?	#NAME?		716	#NAME?	#NAME?		716	#NAME?	#NAME?		716	#NAME?	#NAME?		716	#NAME?	#NAME?
	717	#NAME?	#NAME?		717	#NAME?	#NAME?		717	#NAME?	#NAME?		717	#NAME?	#NAME?		717	#NAME?	#NAME?
	718	#NAME?	#NAME?		718	#NAME?	#NAME?		718	#NAME?	#NAME?		718	#NAME?	#NAME?		718	#NAME?	#NAME?
	719	#NAME?	#NAME?		719	#NAME?	#NAME?		719	#NAME?	#NAME?		719	#NAME?	#NAME?		719	#NAME?	#NAME?
	720	#NAME?	#NAME?		720	#NAME?	#NAME?		720	#NAME?	#NAME?		720	#NAME?	#NAME?		720	#NAME?	#NAME?
	721	#NAME?	#NAME?		721	#NAME?	#NAME?		721	#NAME?	#NAME?		721	#NAME?	#NAME?		721	#NAME?	#NAME?
	722	#NAME?	#NAME?		722	#NAME?	#NAME?		722	#NAME?	#NAME?		722	#NAME?	#NAME?		722	#NAME?	#NAME?
	723	#NAME?	#NAME?		723	#NAME?	#NAME?		723	#NAME?	#NAME?		723	#NAME?	#NAME?		723	#NAME?	#NAME?
	724	#NAME?	#NAME?		724	#NAME?	#NAME?		724	#NAME?	#NAME?		724	#NAME?	#NAME?		724	#NAME?	#NAME?
	725	#NAME?	#NAME?		725	#NAME?	#NAME?		725	#NAME?	#NAME?		725	#NAME?	#NAME?		725	#NAME?	#NAME?
	726	#NAME?	#NAME?		726	#NAME?	#NAME?		726	#NAME?	#NAME?		726	#NAME?	#NAME?		726	#NAME?	#NAME?
	727	#NAME?	#NAME?		727	#NAME?	#NAME?		727	#NAME?	#NAME?		727	#NAME?	#NAME?		727	#NAME?	#NAME?
	728	#NAME?	#NAME?		728	#NAME?	#NAME?		728	#NAME?	#NAME?		728	#NAME?	#NAME?		728	#NAME?	#NAME?
	729	#NAME?	#NAME?		729	#NAME?	#NAME?		729	#NAME?	#NAME?		729	#NAME?	#NAME?		729	#NAME?	#NAME?
	730	#NAME?	#NAME?		730	#NAME?	#NAME?		730	#NAME?	#NAME?		730	#NAME?	#NAME?		730	#NAME?	#NAME?
	731	#NAME?	#NAME?		731	#NAME?	#NAME?		731	#NAME?	#NAME?		731	#NAME?	#NAME?		731	#NAME?	#NAME?
	732	#NAME?	#NAME?		732	#NAME?	#NAME?		732	#NAME?	#NAME?		732	#NAME?	#NAME?		732	#NAME?	#NAME?
	733	#NAME?	#NAME?		733	#NAME?	#NAME?		733	#NAME?	#NAME?		733	#NAME?	#NAME?		733	#NAME?	#NAME?
	734	#NAME?	#NAME?		734	#NAME?	#NAME?		734	#NAME?	#NAME?		734	#NAME?	#NAME?		734	#NAME?	#NAME?
	735	#NAME?	#NAME?		735	#NAME?	#NAME?		735	#NAME?	#NAME?		735	#NAME?	#NAME?		735	#NAME?	#NAME?
	736	#NAME?	#NAME?		736	#NAME?	#NAME?		736	#NAME?	#NAME?		736	#NAME?	#NAME?		736	#NAME?	#NAME?
	737	#NAME?	#NAME?		737	#NAME?	#NAME?		737	#NAME?	#NAME?		737	#NAME?	#NAME?		737	#NAME?	#NAME?
	738	#NAME?	#NAME?		738	#NAME?	#NAME?		738	#NAME?	#NAME?		738	#NAME?	#NAME?		738	#NAME?	#NAME?
	739	#NAME?	#NAME?		739	#NAME?	#NAME?		739	#NAME?	#NAME?		739	#NAME?	#NAME?		739	#NAME?	#NAME?
	740	#NAME?	#NAME?		740	#NAME?	#NAME?		740	#NAME?	#NAME?		740	#NAME?	#NAME?		740	#NAME?	#NAME?
	741	#NAME?	#NAME?		741	#NAME?	#NAME?		741	#NAME?	#NAME?		741	#NAME?	#NAME?		741	#NAME?	#NAME?
	742	#NAME?	#NAME?		742	#NAME?	#NAME?		742	#NAME?	#NAME?		742	#NAME?	#NAME?		742	#NAME?	#NAME?
	743	#NAME?	#NAME?		743	#NAME?	#NAME?		743	#NAME?	#NAME?		743	#NAME?	#NAME?		743	#NAME?	#NAME?
	744	#NAME?	#NAME?		744	#NAME?	#NAME?		744	#NAME?	#NAME?		744	#NAME?	#NAME?		744	#NAME?	#NAME?
	745	#NAME?	#NAME?		745	#NAME?	#NAME?		745	#NAME?	#NAME?		745	#NAME?	#NAME?		745	#NAME?	#NAME?
	746	#NAME?	#NAME?		746	#NAME?	#NAME?		746	#NAME?	#NAME?		746	#NAME?	#NAME?		746	#NAME?	#NAME?
	747	#NAME?	#NAME?		747	#NAME?	#NAME?		747	#NAME?	#NAME?		747	#NAME?	#NAME?		747	#NAME?	#NAME?
	748	#NAME?	#NAME?		748	#NAME?	#NAME?		748	#NAME?	#NAME?		748	#NAME?	#NAME?		748	#NAME?	#NAME?
	749	#NAME?	#NAME?		749	#NAME?	#NAME?		749	#NAME?	#NAME?		749	#NAME?	#NAME?		749	#NAME?	#NAME?
	750	#NAME?	#NAME?		750	#NAME?	#NAME?		750	#NAME?	#NAME?		750	#NAME?	#NAME?		750	#NAME?	#NAME?
	751	#NAME?	#NAME?		751	#NAME?	#NAME?		751	#NAME?	#NAME?		751	#NAME?	#NAME?		751	#NAME?	#NAME?
	752	#NAME?	#NAME?		752	#NAME?	#NAME?		752	#NAME?	#NAME?		752	#NAME?	#NAME?		752	#NAME?	#NAME?
	753	#NAME?	#NAME?		753	#NAME?	#NAME?		753	#NAME?	#NAME?		753	#NAME?	#NAME?		753	#NAME?	#NAME?
	754	#NAME?	#NAME?		754	#NAME?	#NAME?		754	#NAME?	#NAME?		754	#NAME?	#NAME?		754	#NAME?	#NAME?
	755	#NAME?	#NAME?		755	#NAME?	#NAME?		755	#NAME?	#NAME?		755	#NAME?	#NAME?		755	#NAME?	#NAME?
	756	#NAME?	#NAME?		756	#NAME?	#NAME?		756	#NAME?	#NAME?		756	#NAME?	#NAME?		756	#NAME?	#NAME?
	757	#NAME?	#NAME?		757	#NAME?	#NAME?		757	#NAME?	#NAME?		757	#NAME?	#NAME?		757	#NAME?	#NAME?
	758	#NAME?	#NAME?		758	#NAME?	#NAME?		758	#NAME?	#NAME?		758	#NAME?	#NAME?		758	#NAME?	#NAME?
	759	#NAME?	#NAME?		759	#NAME?	#NAME?		759	#NAME?	#NAME?		759	#NAME?	#NAME?		759	#NAME?	#NAME?
	760	#NAME?	#NAME?		760	#NAME?	#NAME?		760	#NAME?	#NAME?		760	#NAME?	#NAME?		760	#NAME?	#NAME?
	761	#NAME?	#NAME?		761	#NAME?	#NAME?		761	#NAME?	#NAME?		761	#NAME?	#NAME?		761	#NAME?	#NAME?
	762	#NAME?	#NAME?		762	#NAME?	#NAME?		762	#NAME?	#NAME?		762	#NAME?	#NAME?		762	#NAME?	#NAME?
	763	#NAME?	#NAME?		763	#NAME?	#NAME?		763	#NAME?	#NAME?		763	#NAME?	#NAME?		763	#NAME?	#NAME?
	764	#NAME?	#NAME?		764	#NAME?	#NAME?		764	#NAME?	#NAME?		764	#NAME?	#NAME?		764	#NAME?	#NAME?
	765	#NAME?	#NAME?		765	#NAME?	#NAME?		765	#NAME?	#NAME?		765	#NAME?	#NAME?		765	#NAME?	#NAME?
	766	#NAME?	#NAME?		766	#NAME?	#NAME?		766	#NAME?	#NAME?		766	#NAME?	#NAME?		766	#NAME?	#NAME?
	767	#NAME?	#NAME?		767	#NAME?	#NAME?		767	#NAME?	#NAME?		767	#NAME?	#NAME?		767	#NAME?	#NAME?
	768	#NAME?	#NAME?		768	#NAME?	#NAME?		768	#NAME?	#NAME?		768	#NAME?	#NAME?		768	#NAME?	#NAME?
	769	#NAME?	#NAME?		769	#NAME?	#NAME?		769	#NAME?	#NAME?		769	#NAME?	#NAME?		769	#NAME?	#NAME?
	770	#NAME?	#NAME?		770	#NAME?	#NAME?		770	#NAME?	#NAME?		770	#NAME?	#NAME?		770	#NAME?	#NAME?
	771	#NAME?	#NAME?		771	#NAME?	#NAME?		771	#NAME?	#NAME?		771	#NAME?	#NAME?		771	#NAME?	#NAME?
	772	#NAME?	#NAME?		772	#NAME?	#NAME?		772	#NAME?	#NAME?		772	#NAME?	#NAME?		772	#NAME?	#NAME?
	773	#NAME?	#NAME?		773	#NAME?	#NAME?		773	#NAME?	#NAME?		773	#NAME?	#NAME?		773	#NAME?	#NAME?
	774	#NAME?	#NAME?		774	#NAME?	#NAME?		774	#NAME?	#NAME?		774	#NAME?	#NAME?		774	#NAME?	#NAME?
	775	#NAME?	#NAME?		775	#NAME?	#NAME?		775	#NAME?	#NAME?		775	#NAME?	#NAME?		775	#NAME?	#NAME?
	776	#NAME?	#NAME?		776	#NAME?	#NAME?		776	#NAME?	#NAME?		776	#NAME?	#NAME?		776	#NAME?	#NAME?
	777	#NAME?	#NAME?		777	#NAME?	#NAME?		777	#NAME?	#NAME?		777	#NAME?	#NAME?		777	#NAME?	#NAME?
	778	#NAME?	#NAME?		778	#NAME?	#NAME?		778	#NAME?	#NAME?		778	#NAME?	#NAME?		778	#NAME?	#NAME?
	779	#NAME?	#NAME?		779	#NAME?	#NAME?		779	#NAME?	#NAME?		779	#NAME?	#NAME?		779	#NAME?	#NAME?
	780	#NAME?	#NAME?		780	#NAME?	#NAME?		780	#NAME?	#NAME?		780	#NAME?	#NAME?		780	#NAME?	#NAME?
	781	#NAME?	#NAME?		781	#NAME?	#NAME?		781	#NAME?	#NAME?		781	#NAME?	#NAME?		781	#NAME?	#NAME?
	782	#NAME?	#NAME?		782	#NAME?	#NAME?		782	#NAME?	#NAME?		782	#NAME?	#NAME?		782	#NAME?	#NAME?
	783	#NAME?	#NAME?		783	#NAME?	#NAME?		783	#NAME?	#NAME?		783	#NAME?	#NAME?		783	#NAME?	#NAME?
	784	#NAME?	#NAME?		784	#NAME?	#NAME?		784	#NAME?	#NAME?		784	#NAME?	#NAME?		784	#NAME?	#NAME?
	785	#NAME?	#NAME?		785	#NAME?	#NAME?		785	#NAME?	#NAME?		785	#NAME?	#NAME?		785	#NAME?	#NAME?
	786	#NAME?	#NAME?		786	#NAME?	#NAME?		786	#NAME?	#NAME?		786	#NAME?	#NAME?		786	#NAME?	#NAME?
	787	#NAME?	#NAME?		787	#NAME?	#NAME?		787	#NAME?	#NAME?		787	#NAME?	#NAME?		787	#NAME?	#NAME?
	788	#NAME?	#NAME?		788	#NAME?	#NAME?		788	#NAME?	#NAME?		788	#NAME?	#NAME?		788	#NAME?	#NAME?
	789	#NAME?	#NAME?		789	#NAME?	#NAME?		789	#NAME?	#NAME?		789	#NAME?	#NAME?		789	#NAME?	#NAME?
	790	#NAME?	#NAME?		790	#NAME?	#NAME?		790	#NAME?	#NAME?		790	#NAME?	#NAME?		790	#NAME?	#NAME?
	791	#NAME?	#NAME?		791	#NAME?	#NAME?		791	#NAME?	#NAME?		791	#NAME?	#NAME?		791	#NAME?	#NAME?
	792	#NAME?	#NAME?		792	#NAME?	#NAME?		792	#NAME?	#NAME?		792	#NAME?	#NAME?		792	#NAME?	#NAME?
	793	#NAME?	#NAME?		793	#NAME?	#NAME?		793	#NAME?	#NAME?		793	#NAME?	#NAME?		793	#NAME?	#NAME?
	794	#NAME?	#NAME?		794	#NAME?	#NAME?		794	#NAME?	#NAME?		794	#NAME?	#NAME?		794	#NAME?	#NAME?
	795	#NAME?	#NAME?		795	#NAME?	#NAME?		795	#NAME?	#NAME?		795	#NAME?	#NAME?		795	#NAME?	#NAME?
	796	#NAME?	#NAME?		796	#NAME?	#NAME?		796	#NAME?	#NAME?		796	#NAME?	#NAME?		796	#NAME?	#NAME?
	797	#NAME?	#NAME?		797	#NAME?	#NAME?		797	#NAME?	#NAME?		797	#NAME?	#NAME?		797	#NAME?	#NAME?
	798	#NAME?	#NAME?		798	#NAME?	#NAME?		798	#NAME?	#NAME?		798	#NAME?	#NAME?		798	#NAME?	#NAME?
	799	#NAME?	#NAME?		799	#NAME?	#NAME?		799	#NAME?	#NAME?		799	#NAME?	#NAME?		799	#NAME?	#NAME?
	800	#NAME?	#NAME?		800	#NAME?	#NAME?		800	#NAME?	#NAME?		800	#NAME?	#NAME?		800	#NAME?	#NAME?
	801	#NAME?	#NAME?		801	#NAME?	#NAME?		801	#NAME?	#NAME?		801	#NAME?	#NAME?		801	#NAME?	#NAME?
	802	#NAME?	#NAME?		802	#NAME?	#NAME?		802	#NAME?	#NAME?		802	#NAME?	#NAME?		802	#NAME?	#NAME?
	803	#NAME?	#NAME?		803	#NAME?	#NAME?		803	#NAME?	#NAME?		803	#NAME?	#NAME?		803	#NAME?	#NAME?
	804	#NAME?	#NAME?		804	#NAME?	#NAME?		804	#NAME?	#NAME?		804	#NAME?	#NAME?		804	#NAME?	#NAME?
	805	#NAME?	#NAME?		805	#NAME?	#NAME?		805	#NAME?	#NAME?		805	#NAME?	#NAME?		805	#NAME?	#NAME?
	806	#NAME?	#NAME?		806	#NAME?	#NAME?		806	#NAME?	#NAME?		806	#NAME?	#NAME?		806	#NAME?	#NAME?
	807	#NAME?	#NAME?		807	#NAME?	#NAME?		807	#NAME?	#NAME?		807	#NAME?	#NAME?		807	#NAME?	#NAME?
	808	#NAME?	#NAME?		808	#NAME?	#NAME?		808	#NAME?	#NAME?		808	#NAME?	#NAME?		808	#NAME?	#NAME?
	809	#NAME?	#NAME?		809	#NAME?	#NAME?		809	#NAME?	#NAME?		809	#NAME?	#NAME?		809	#NAME?	#NAME?
	810	#NAME?	#NAME?		810	#NAME?	#NAME?		810	#NAME?	#NAME?		810	#NAME?	#NAME?		810	#NAME?	#NAME?
	811	#NAME?	#NAME?		811	#NAME?	#NAME?		811	#NAME?	#NAME?		811	#NAME?	#NAME?		811	#NAME?	#NAME?
	812	#NAME?	#NAME?		812	#NAME?	#NAME?		812	#NAME?	#NAME?		812	#NAME?	#NAME?		812	#NAME?	#NAME?
	813	#NAME?	#NAME?		813	#NAME?	#NAME?		813	#NAME?	#NAME?		813	#NAME?	#NAME?		813	#NAME?	#NAME?
	814	#NAME?	#NAME?		814	#NAME?	#NAME?		814	#NAME?	#NAME?		814	#NAME?	#NAME?		814	#NAME?	#NAME?
	815	#NAME?	#NAME?		815	#NAME?	#NAME?		815	#NAME?	#NAME?		815	#NAME?	#NAME?		815	#NAME?	#NAME?
	816	#NAME?	#NAME?		816	#NAME?	#NAME?		816	#NAME?	#NAME?		816	#NAME?	#NAME?		816	#NAME?	#NAME?
	817	#NAME?	#NAME?		817	#NAME?	#NAME?		817	#NAME?	#NAME?		817	#NAME?	#NAME?		817	#NAME?	#NAME?
	818	#NAME?	#NAME?		818	#NAME?	#NAME?		818	#NAME?	#NAME?		818	#NAME?	#NAME?		818	#NAME?	#NAME?
	819	#NAME?	#NAME?		819	#NAME?	#NAME?		819	#NAME?	#NAME?		819	#NAME?	#NAME?		819	#NAME?	#NAME?
	820	#NAME?	#NAME?		820	#NAME?	#NAME?		820	#NAME?	#NAME?		820	#NAME?	#NAME?		820	#NAME?	#NAME?
	821	#NAME?	#NAME?		821	#NAME?	#NAME?		821	#NAME?	#NAME?		821	#NAME?	#NAME?		821	#NAME?	#NAME?
	822	#NAME?	#NAME?		822	#NAME?	#NAME?		822	#NAME?	#NAME?		822	#NAME?	#NAME?		822	#NAME?	#NAME?
	823	#NAME?	#NAME?		823	#NAME?	#NAME?		823	#NAME?	#NAME?		823	#NAME?	#NAME?		823	#NAME?	#NAME?
	824	#NAME?	#NAME?		824	#NAME?	#NAME?		824	#NAME?	#NAME?		824	#NAME?	#NAME?		824	#NAME?	#NAME?
	825	#NAME?	#NAME?		825	#NAME?	#NAME?		825	#NAME?	#NAME?		825	#NAME?	#NAME?		825	#NAME?	#NAME?
	826	#NAME?	#NAME?		826	#NAME?	#NAME?		826	#NAME?	#NAME?		826	#NAME?	#NAME?		826	#NAME?	#NAME?
	827	#NAME?	#NAME?		827	#NAME?	#NAME?		827	#NAME?	#NAME?		827	#NAME?	#NAME?		827	#NAME?	#NAME?
	828	#NAME?	#NAME?		828	#NAME?	#NAME?		828	#NAME?	#NAME?		828	#NAME?	#NAME?		828	#NAME?	#NAME?
	829	#NAME?	#NAME?		829	#NAME?	#NAME?		829	#NAME?	#NAME?		829	#NAME?	#NAME?		829	#NAME?	#NAME?
	830	#NAME?	#NAME?		830	#NAME?	#NAME?		830	#NAME?	#NAME?		830	#NAME?	#NAME?		830	#NAME?	#NAME?
	831	#NAME?	#NAME?		831	#NAME?	#NAME?		831	#NAME?	#NAME?		831	#NAME?	#NAME?		831	#NAME?	#NAME?
	832	#NAME?	#NAME?		832	#NAME?	#NAME?		832	#NAME?	#NAME?		832	#NAME?	#NAME?		832	#NAME?	#NAME?
	833	#NAME?	#NAME?		833	#NAME?	#NAME?		833	#NAME?	#NAME?		833	#NAME?	#NAME?		833	#NAME?	#NAME?
	834	#NAME?	#NAME?		834	#NAME?	#NAME?		834	#NAME?	#NAME?		834	#NAME?	#NAME?		834	#NAME?	#NAME?
	835	#NAME?	#NAME?		835	#NAME?	#NAME?		835	#NAME?	#NAME?		835	#NAME?	#NAME?		835	#NAME?	#NAME?
	836	#NAME?	#NAME?		836	#NAME?	#NAME?		836	#NAME?	#NAME?		836	#NAME?	#NAME?		836	#NAME?	#NAME?
	837	#NAME?	#NAME?		837	#NAME?	#NAME?		837	#NAME?	#NAME?		837	#NAME?	#NAME?		837	#NAME?	#NAME?
	838	#NAME?	#NAME?		838	#NAME?	#NAME?		838	#NAME?	#NAME?		838	#NAME?	#NAME?		838	#NAME?	#NAME?
	839	#NAME?	#NAME?		839	#NAME?	#NAME?		839	#NAME?	#NAME?		839	#NAME?	#NAME?		839	#NAME?	#NAME?
	840	#NAME?	#NAME?		840	#NAME?	#NAME?		840	#NAME?	#NAME?		840	#NAME?	#NAME?		840	#NAME?	#NAME?
	841	#NAME?	#NAME?		841	#NAME?	#NAME?		841	#NAME?	#NAME?		841	#NAME?	#NAME?		841	#NAME?	#NAME?
	842	#NAME?	#NAME?		842	#NAME?	#NAME?		842	#NAME?	#NAME?		842	#NAME?	#NAME?		842	#NAME?	#NAME?
	843	#NAME?	#NAME?		843	#NAME?	#NAME?		843	#NAME?	#NAME?		843	#NAME?	#NAME?		843	#NAME?	#NAME?
	844	#NAME?	#NAME?		844	#NAME?	#NAME?		844	#NAME?	#NAME?		844	#NAME?	#NAME?		844	#NAME?	#NAME?
	845	#NAME?	#NAME?		845	#NAME?	#NAME?		845	#NAME?	#NAME?		845	#NAME?	#NAME?		845	#NAME?	#NAME?
	846	#NAME?	#NAME?		846	#NAME?	#NAME?		846	#NAME?	#NAME?		846	#NAME?	#NAME?		846	#NAME?	#NAME?
	847	#NAME?	#NAME?		847	#NAME?	#NAME?		847	#NAME?	#NAME?		847	#NAME?	#NAME?		847	#NAME?	#NAME?
	848	#NAME?	#NAME?		848	#NAME?	#NAME?		848	#NAME?	#NAME?		848	#NAME?	#NAME?		848	#NAME?	#NAME?
	849	#NAME?	#NAME?		849	#NAME?	#NAME?		849	#NAME?	#NAME?		849	#NAME?	#NAME?		849	#NAME?	#NAME?
	850	#NAME?	#NAME?		850	#NAME?	#NAME?		850	#NAME?	#NAME?		850	#NAME?	#NAME?		850	#NAME?	#NAME?
	851	#NAME?	#NAME?		851	#NAME?	#NAME?		851	#NAME?	#NAME?		851	#NAME?	#NAME?		851	#NAME?	#NAME?
	852	#NAME?	#NAME?		852	#NAME?	#NAME?		852	#NAME?	#NAME?		852	#NAME?	#NAME?		852	#NAME?	#NAME?
	853	#NAME?	#NAME?		853	#NAME?	#NAME?		853	#NAME?	#NAME?		853	#NAME?	#NAME?		853	#NAME?	#NAME?
	854	#NAME?	#NAME?		854	#NAME?	#NAME?		854	#NAME?	#NAME?		854	#NAME?	#NAME?		854	#NAME?	#NAME?
	855	#NAME?	#NAME?		855	#NAME?	#NAME?		855	#NAME?	#NAME?		855	#NAME?	#NAME?		855	#NAME?	#NAME?
	856	#NAME?	#NAME?		856	#NAME?	#NAME?		856	#NAME?	#NAME?		856	#NAME?	#NAME?		856	#NAME?	#NAME?
	857	#NAME?	#NAME?		857	#NAME?	#NAME?		857	#NAME?	#NAME?		857	#NAME?	#NAME?		857	#NAME?	#NAME?
	858	#NAME?	#NAME?		858	#NAME?	#NAME?		858	#NAME?	#NAME?		858	#NAME?	#NAME?		858	#NAME?	#NAME?
	859	#NAME?	#NAME?		859	#NAME?	#NAME?		859	#NAME?	#NAME?		859	#NAME?	#NAME?		859	#NAME?	#NAME?
	860	#NAME?	#NAME?		860	#NAME?	#NAME?		860	#NAME?	#NAME?		860	#NAME?	#NAME?		860	#NAME?	#NAME?
	861	#NAME?	#NAME?		861	#NAME?	#NAME?		861	#NAME?	#NAME?		861	#NAME?	#NAME?		861	#NAME?	#NAME?
	862	#NAME?	#NAME?		862	#NAME?	#NAME?		862	#NAME?	#NAME?		862	#NAME?	#NAME?		862	#NAME?	#NAME?
	863	#NAME?	#NAME?		863	#NAME?	#NAME?		863	#NAME?	#NAME?		863	#NAME?	#NAME?		863	#NAME?	#NAME?
	864	#NAME?	#NAME?		864	#NAME?	#NAME?		864	#NAME?	#NAME?		864	#NAME?	#NAME?		864	#NAME?	#NAME?
	865	#NAME?	#NAME?		865	#NAME?	#NAME?		865	#NAME?	#NAME?		865	#NAME?	#NAME?		865	#NAME?	#NAME?
	866	#NAME?	#NAME?		866	#NAME?	#NAME?		866	#NAME?	#NAME?		866	#NAME?	#NAME?		866	#NAME?	#NAME?
	867	#NAME?	#NAME?		867	#NAME?	#NAME?		867	#NAME?	#NAME?		867	#NAME?	#NAME?		867	#NAME?	#NAME?
	868	#NAME?	#NAME?		868	#NAME?	#NAME?		868	#NAME?	#NAME?		868	#NAME?	#NAME?		868	#NAME?	#NAME?
	869	#NAME?	#NAME?		869	#NAME?	#NAME?		869	#NAME?	#NAME?		869	#NAME?	#NAME?		869	#NAME?	#NAME?
	870	#NAME?	#NAME?		870	#NAME?	#NAME?		870	#NAME?	#NAME?		870	#NAME?	#NAME?		870	#NAME?	#NAME?
	871	#NAME?	#NAME?		871	#NAME?	#NAME?		871	#NAME?	#NAME?		871	#NAME?	#NAME?		871	#NAME?	#NAME?
	872	#NAME?	#NAME?		872	#NAME?	#NAME?		872	#NAME?	#NAME?		872	#NAME?	#NAME?		872	#NAME?	#NAME?
	873	#NAME?	#NAME?		873	#NAME?	#NAME?		873	#NAME?	#NAME?		873	#NAME?	#NAME?		873	#NAME?	#NAME?
	874	#NAME?	#NAME?		874	#NAME?	#NAME?		874	#NAME?	#NAME?		874	#NAME?	#NAME?		874	#NAME?	#NAME?
	875	#NAME?	#NAME?		875	#NAME?	#NAME?		875	#NAME?	#NAME?		875	#NAME?	#NAME?		875	#NAME?	#NAME?
	876	#NAME?	#NAME?		876	#NAME?	#NAME?		876	#NAME?	#NAME?		876	#NAME?	#NAME?		876	#NAME?	#NAME?
	877	#NAME?	#NAME?		877	#NAME?	#NAME?		877	#NAME?	#NAME?		877	#NAME?	#NAME?		877	#NAME?	#NAME?
	878	#NAME?	#NAME?		878	#NAME?	#NAME?		878	#NAME?	#NAME?		878	#NAME?	#NAME?		878	#NAME?	#NAME?
	879	#NAME?	#NAME?		879	#NAME?	#NAME?		879	#NAME?	#NAME?		879	#NAME?	#NAME?		879	#NAME?	#NAME?
	880	#NAME?	#NAME?		880	#NAME?	#NAME?		880	#NAME?	#NAME?		880	#NAME?	#NAME?		880	#NAME?	#NAME?
	881	#NAME?	#NAME?		881	#NAME?	#NAME?		881	#NAME?	#NAME?		881	#NAME?	#NAME?		881	#NAME?	#NAME?
	882	#NAME?	#NAME?		882	#NAME?	#NAME?		882	#NAME?	#NAME?		882	#NAME?	#NAME?		882	#NAME?	#NAME?
	883	#NAME?	#NAME?		883	#NAME?	#NAME?		883	#NAME?	#NAME?		883	#NAME?	#NAME?		883	#NAME?	#NAME?
	884	#NAME?	#NAME?		884	#NAME?	#NAME?		884	#NAME?	#NAME?		884	#NAME?	#NAME?		884	#NAME?	#NAME?
	885	#NAME?	#NAME?		885	#NAME?	#NAME?		885	#NAME?	#NAME?		885	#NAME?	#NAME?		885	#NAME?	#NAME?
	886	#NAME?	#NAME?		886	#NAME?	#NAME?		886	#NAME?	#NAME?		886	#NAME?	#NAME?		886	#NAME?	#NAME?
	887	#NAME?	#NAME?		887	#NAME?	#NAME?		887	#NAME?	#NAME?		887	#NAME?	#NAME?		887	#NAME?	#NAME?
	888	#NAME?	#NAME?		888	#NAME?	#NAME?		888	#NAME?	#NAME?		888	#NAME?	#NAME?		888	#NAME?	#NAME?
	889	#NAME?	#NAME?		889	#NAME?	#NAME?		889	#NAME?	#NAME?		889	#NAME?	#NAME?		889	#NAME?	#NAME?
	890	#NAME?	#NAME?		890	#NAME?	#NAME?		890	#NAME?	#NAME?		890	#NAME?	#NAME?		890	#NAME?	#NAME?
	891	#NAME?	#NAME?		891	#NAME?	#NAME?		891	#NAME?	#NAME?		891	#NAME?	#NAME?		891	#NAME?	#NAME?
	892	#NAME?	#NAME?		892	#NAME?	#NAME?		892	#NAME?	#NAME?		892	#NAME?	#NAME?		892	#NAME?	#NAME?
	893	#NAME?	#NAME?		893	#NAME?	#NAME?		893	#NAME?	#NAME?		893	#NAME?	#NAME?		893	#NAME?	#NAME?
	894	#NAME?	#NAME?		894	#NAME?	#NAME?		894	#NAME?	#NAME?		894	#NAME?	#NAME?		894	#NAME?	#NAME?
	895	#NAME?	#NAME?		895	#NAME?	#NAME?		895	#NAME?	#NAME?		895	#NAME?	#NAME?		895	#NAME?	#NAME?
	896	#NAME?	#NAME?		896	#NAME?	#NAME?		896	#NAME?	#NAME?		896	#NAME?	#NAME?		896	#NAME?	#NAME?
	897	#NAME?	#NAME?		897	#NAME?	#NAME?		897	#NAME?	#NAME?		897	#NAME?	#NAME?		897	#NAME?	#NAME?
	898	#NAME?	#NAME?		898	#NAME?	#NAME?		898	#NAME?	#NAME?		898	#NAME?	#NAME?		898	#NAME?	#NAME?
	899	#NAME?	#NAME?		899	#NAME?	#NAME?		899	#NAME?	#NAME?		899	#NAME?	#NAME?		899	#NAME?	#NAME?
	900	#NAME?	#NAME?		900	#NAME?	#NAME?		900	#NAME?	#NAME?		900	#NAME?	#NAME?		900	#NAME?	#NAME?
	901	#NAME?	#NAME?		901	#NAME?	#NAME?		901	#NAME?	#NAME?		901	#NAME?	#NAME?		901	#NAME?	#NAME?
	902	#NAME?	#NAME?		902	#NAME?	#NAME?		902	#NAME?	#NAME?		902	#NAME?	#NAME?		902	#NAME?	#NAME?
	903	#NAME?	#NAME?		903	#NAME?	#NAME?		903	#NAME?	#NAME?		903	#NAME?	#NAME?		903	#NAME?	#NAME?
	904	#NAME?	#NAME?		904	#NAME?	#NAME?		904	#NAME?	#NAME?		904	#NAME?	#NAME?		904	#NAME?	#NAME?
	905	#NAME?	#NAME?		905	#NAME?	#NAME?		905	#NAME?	#NAME?		905	#NAME?	#NAME?		905	#NAME?	#NAME?
	906	#NAME?	#NAME?		906	#NAME?	#NAME?		906	#NAME?	#NAME?		906	#NAME?	#NAME?		906	#NAME?	#NAME?
	907	#NAME?	#NAME?		907	#NAME?	#NAME?		907	#NAME?	#NAME?		907	#NAME?	#NAME?		907	#NAME?	#NAME?
	908	#NAME?	#NAME?		908	#NAME?	#NAME?		908	#NAME?	#NAME?		908	#NAME?	#NAME?		908	#NAME?	#NAME?
	909	#NAME?	#NAME?		909	#NAME?	#NAME?		909	#NAME?	#NAME?		909	#NAME?	#NAME?		909	#NAME?	#NAME?
	910	#NAME?	#NAME?		910	#NAME?	#NAME?		910	#NAME?	#NAME?		910	#NAME?	#NAME?		910	#NAME?	#NAME?
	911	#NAME?	#NAME?		911	#NAME?	#NAME?		911	#NAME?	#NAME?		911	#NAME?	#NAME?		911	#NAME?	#NAME?
	912	#NAME?	#NAME?		912	#NAME?	#NAME?		912	#NAME?	#NAME?		912	#NAME?	#NAME?		912	#NAME?	#NAME?
	913	#NAME?	#NAME?		913	#NAME?	#NAME?		913	#NAME?	#NAME?		913	#NAME?	#NAME?		913	#NAME?	#NAME?
	914	#NAME?	#NAME?		914	#NAME?	#NAME?		914	#NAME?	#NAME?		914	#NAME?	#NAME?		914	#NAME?	#NAME?
	915	#NAME?	#NAME?		915	#NAME?	#NAME?		915	#NAME?	#NAME?		915	#NAME?	#NAME?		915	#NAME?	#NAME?
	916	#NAME?	#NAME?		916	#NAME?	#NAME?		916	#NAME?	#NAME?		916	#NAME?	#NAME?		916	#NAME?	#NAME?
	917	#NAME?	#NAME?		917	#NAME?	#NAME?		917	#NAME?	#NAME?		917	#NAME?	#NAME?		917	#NAME?	#NAME?
	918	#NAME?	#NAME?		918	#NAME?	#NAME?		918	#NAME?	#NAME?		918	#NAME?	#NAME?		918	#NAME?	#NAME?
	919	#NAME?	#NAME?		919	#NAME?	#NAME?		919	#NAME?	#NAME?		919	#NAME?	#NAME?		919	#NAME?	#NAME?
	920	#NAME?	#NAME?		920	#NAME?	#NAME?		920	#NAME?	#NAME?		920	#NAME?	#NAME?		920	#NAME?	#NAME?
	921	#NAME?	#NAME?		921	#NAME?	#NAME?		921	#NAME?	#NAME?		921	#NAME?	#NAME?		921	#NAME?	#NAME?
	922	#NAME?	#NAME?		922	#NAME?	#NAME?		922	#NAME?	#NAME?		922	#NAME?	#NAME?		922	#NAME?	#NAME?
	923	#NAME?	#NAME?		923	#NAME?	#NAME?		923	#NAME?	#NAME?		923	#NAME?	#NAME?		923	#NAME?	#NAME?
	924	#NAME?	#NAME?		924	#NAME?	#NAME?		924	#NAME?	#NAME?		924	#NAME?	#NAME?		924	#NAME?	#NAME?
	925	#NAME?	#NAME?		925	#NAME?	#NAME?		925	#NAME?	#NAME?		925	#NAME?	#NAME?		925	#NAME?	#NAME?
	926	#NAME?	#NAME?		926	#NAME?	#NAME?		926	#NAME?	#NAME?		926	#NAME?	#NAME?		926	#NAME?	#NAME?
	927	#NAME?	#NAME?		927	#NAME?	#NAME?		927	#NAME?	#NAME?		927	#NAME?	#NAME?		927	#NAME?	#NAME?
	928	#NAME?	#NAME?		928	#NAME?	#NAME?		928	#NAME?	#NAME?		928	#NAME?	#NAME?		928	#NAME?	#NAME?
	929	#NAME?	#NAME?		929	#NAME?	#NAME?		929	#NAME?	#NAME?		929	#NAME?	#NAME?		929	#NAME?	#NAME?
	930	#NAME?	#NAME?		930	#NAME?	#NAME?		930	#NAME?	#NAME?		930	#NAME?	#NAME?		930	#NAME?	#NAME?
	931	#NAME?	#NAME?		931	#NAME?	#NAME?		931	#NAME?	#NAME?		931	#NAME?	#NAME?		931	#NAME?	#NAME?
	932	#NAME?	#NAME?		932	#NAME?	#NAME?		932	#NAME?	#NAME?		932	#NAME?	#NAME?		932	#NAME?	#NAME?
	933	#NAME?	#NAME?		933	#NAME?	#NAME?		933	#NAME?	#NAME?		933	#NAME?	#NAME?		933	#NAME?	#NAME?
	934	#NAME?	#NAME?		934	#NAME?	#NAME?		934	#NAME?	#NAME?		934	#NAME?	#NAME?		934	#NAME?	#NAME?
	935	#NAME?	#NAME?		935	#NAME?	#NAME?		935	#NAME?	#NAME?		935	#NAME?	#NAME?		935	#NAME?	#NAME?
	936	#NAME?	#NAME?		936	#NAME?	#NAME?		936	#NAME?	#NAME?		936	#NAME?	#NAME?		936	#NAME?	#NAME?
	937	#NAME?	#NAME?		937	#NAME?	#NAME?		937	#NAME?	#NAME?		937	#NAME?	#NAME?		937	#NAME?	#NAME?
	938	#NAME?	#NAME?		938	#NAME?	#NAME?		938	#NAME?	#NAME?		938	#NAME?	#NAME?		938	#NAME?	#NAME?
	939	#NAME?	#NAME?		939	#NAME?	#NAME?		939	#NAME?	#NAME?		939	#NAME?	#NAME?		939	#NAME?	#NAME?
	940	#NAME?	#NAME?		940	#NAME?	#NAME?		940	#NAME?	#NAME?		940	#NAME?	#NAME?		940	#NAME?	#NAME?
	941	#NAME?	#NAME?		941	#NAME?	#NAME?		941	#NAME?	#NAME?		941	#NAME?	#NAME?		941	#NAME?	#NAME?
	942	#NAME?	#NAME?		942	#NAME?	#NAME?		942	#NAME?	#NAME?		942	#NAME?	#NAME?		942	#NAME?	#NAME?
	943	#NAME?	#NAME?		943	#NAME?	#NAME?		943	#NAME?	#NAME?		943	#NAME?	#NAME?		943	#NAME?	#NAME?
	944	#NAME?	#NAME?		944	#NAME?	#NAME?		944	#NAME?	#NAME?		944	#NAME?	#NAME?		944	#NAME?	#NAME?
	945	#NAME?	#NAME?		945	#NAME?	#NAME?		945	#NAME?	#NAME?		945	#NAME?	#NAME?		945	#NAME?	#NAME?
	946	#NAME?	#NAME?		946	#NAME?	#NAME?		946	#NAME?	#NAME?		946	#NAME?	#NAME?		946	#NAME?	#NAME?
	947	#NAME?	#NAME?		947	#NAME?	#NAME?		947	#NAME?	#NAME?		947	#NAME?	#NAME?		947	#NAME?	#NAME?
	948	#NAME?	#NAME?		948	#NAME?	#NAME?		948	#NAME?	#NAME?		948	#NAME?	#NAME?		948	#NAME?	#NAME?
	949	#NAME?	#NAME?		949	#NAME?	#NAME?		949	#NAME?	#NAME?		949	#NAME?	#NAME?		949	#NAME?	#NAME?
	950	#NAME?	#NAME?		950	#NAME?	#NAME?		950	#NAME?	#NAME?		950	#NAME?	#NAME?		950	#NAME?	#NAME?
	951	#NAME?	#NAME?		951	#NAME?	#NAME?		951	#NAME?	#NAME?		951	#NAME?	#NAME?		951	#NAME?	#NAME?
	952	#NAME?	#NAME?		952	#NAME?	#NAME?		952	#NAME?	#NAME?		952	#NAME?	#NAME?		952	#NAME?	#NAME?
	953	#NAME?	#NAME?		953	#NAME?	#NAME?		953	#NAME?	#NAME?		953	#NAME?	#NAME?		953	#NAME?	#NAME?
	954	#NAME?	#NAME?		954	#NAME?	#NAME?		954	#NAME?	#NAME?		954	#NAME?	#NAME?		954	#NAME?	#NAME?
	955	#NAME?	#NAME?		955	#NAME?	#NAME?		955	#NAME?	#NAME?		955	#NAME?	#NAME?		955	#NAME?	#NAME?
	956	#NAME?	#NAME?		956	#NAME?	#NAME?		956	#NAME?	#NAME?		956	#NAME?	#NAME?		956	#NAME?	#NAME?
	957	#NAME?	#NAME?		957	#NAME?	#NAME?		957	#NAME?	#NAME?		957	#NAME?	#NAME?		957	#NAME?	#NAME?
	958	#NAME?	#NAME?		958	#NAME?	#NAME?		958	#NAME?	#NAME?		958	#NAME?	#NAME?		958	#NAME?	#NAME?
	959	#NAME?	#NAME?		959	#NAME?	#NAME?		959	#NAME?	#NAME?		959	#NAME?	#NAME?		959	#NAME?	#NAME?
	960	#NAME?	#NAME?		960	#NAME?	#NAME?		960	#NAME?	#NAME?		960	#NAME?	#NAME?		960	#NAME?	#NAME?
	961	#NAME?	#NAME?		961	#NAME?	#NAME?		961	#NAME?	#NAME?		961	#NAME?	#NAME?		961	#NAME?	#NAME?
	962	#NAME?	#NAME?		962	#NAME?	#NAME?		962	#NAME?	#NAME?		962	#NAME?	#NAME?		962	#NAME?	#NAME?
	963	#NAME?	#NAME?		963	#NAME?	#NAME?		963	#NAME?	#NAME?		963	#NAME?	#NAME?		963	#NAME?	#NAME?
	964	#NAME?	#NAME?		964	#NAME?	#NAME?		964	#NAME?	#NAME?		964	#NAME?	#NAME?		964	#NAME?	#NAME?
	965	#NAME?	#NAME?		965	#NAME?	#NAME?		965	#NAME?	#NAME?		965	#NAME?	#NAME?		965	#NAME?	#NAME?
	966	#NAME?	#NAME?		966	#NAME?	#NAME?		966	#NAME?	#NAME?		966	#NAME?	#NAME?		966	#NAME?	#NAME?
	967	#NAME?	#NAME?		967	#NAME?	#NAME?		967	#NAME?	#NAME?		967	#NAME?	#NAME?		967	#NAME?	#NAME?
	968	#NAME?	#NAME?		968	#NAME?	#NAME?		968	#NAME?	#NAME?		968	#NAME?	#NAME?		968	#NAME?	#NAME?
	969	#NAME?	#NAME?		969	#NAME?	#NAME?		969	#NAME?	#NAME?		969	#NAME?	#NAME?		969	#NAME?	#NAME?
	970	#NAME?	#NAME?		970	#NAME?	#NAME?		970	#NAME?	#NAME?		970	#NAME?	#NAME?		970	#NAME?	#NAME?
	971	#NAME?	#NAME?		971	#NAME?	#NAME?		971	#NAME?	#NAME?		971	#NAME?	#NAME?		971	#NAME?	#NAME?
	972	#NAME?	#NAME?		972	#NAME?	#NAME?		972	#NAME?	#NAME?		972	#NAME?	#NAME?		972	#NAME?	#NAME?
	973	#NAME?	#NAME?		973	#NAME?	#NAME?		973	#NAME?	#NAME?		973	#NAME?	#NAME?		973	#NAME?	#NAME?
	974	#NAME?	#NAME?		974	#NAME?	#NAME?		974	#NAME?	#NAME?		974	#NAME?	#NAME?		974	#NAME?	#NAME?
	975	#NAME?	#NAME?		975	#NAME?	#NAME?		975	#NAME?	#NAME?		975	#NAME?	#NAME?		975	#NAME?	#NAME?
	976	#NAME?	#NAME?		976	#NAME?	#NAME?		976	#NAME?	#NAME?		976	#NAME?	#NAME?		976	#NAME?	#NAME?
	977	#NAME?	#NAME?		977	#NAME?	#NAME?		977	#NAME?	#NAME?		977	#NAME?	#NAME?		977	#NAME?	#NAME?
	978	#NAME?	#NAME?		978	#NAME?	#NAME?		978	#NAME?	#NAME?		978	#NAME?	#NAME?		978	#NAME?	#NAME?
	979	#NAME?	#NAME?		979	#NAME?	#NAME?		979	#NAME?	#NAME?		979	#NAME?	#NAME?		979	#NAME?	#NAME?
	980	#NAME?	#NAME?		980	#NAME?	#NAME?		980	#NAME?	#NAME?		980	#NAME?	#NAME?		980	#NAME?	#NAME?
	981	#NAME?	#NAME?		981	#NAME?	#NAME?		981	#NAME?	#NAME?		981	#NAME?	#NAME?		981	#NAME?	#NAME?
	982	#NAME?	#NAME?		982	#NAME?	#NAME?		982	#NAME?	#NAME?		982	#NAME?	#NAME?		982	#NAME?	#NAME?
	983	#NAME?	#NAME?		983	#NAME?	#NAME?		983	#NAME?	#NAME?		983	#NAME?	#NAME?		983	#NAME?	#NAME?
	984	#NAME?	#NAME?		984	#NAME?	#NAME?		984	#NAME?	#NAME?		984	#NAME?	#NAME?		984	#NAME?	#NAME?
	985	#NAME?	#NAME?		985	#NAME?	#NAME?		985	#NAME?	#NAME?		985	#NAME?	#NAME?		985	#NAME?	#NAME?
	986	#NAME?	#NAME?		986	#NAME?	#NAME?		986	#NAME?	#NAME?		986	#NAME?	#NAME?		986	#NAME?	#NAME?
	987	#NAME?	#NAME?		987	#NAME?	#NAME?		987	#NAME?	#NAME?		987	#NAME?	#NAME?		987	#NAME?	#NAME?
	988	#NAME?	#NAME?		988	#NAME?	#NAME?		988	#NAME?	#NAME?		988	#NAME?	#NAME?		988	#NAME?	#NAME?
	989	#NAME?	#NAME?		989	#NAME?	#NAME?		989	#NAME?	#NAME?		989	#NAME?	#NAME?		989	#NAME?	#NAME?
	990	#NAME?	#NAME?		990	#NAME?	#NAME?		990	#NAME?	#NAME?		990	#NAME?	#NAME?		990	#NAME?	#NAME?
	991	#NAME?	#NAME?		991	#NAME?	#NAME?		991	#NAME?	#NAME?		991	#NAME?	#NAME?		991	#NAME?	#NAME?
	992	#NAME?	#NAME?		992	#NAME?	#NAME?		992	#NAME?	#NAME?		992	#NAME?	#NAME?		992	#NAME?	#NAME?
	993	#NAME?	#NAME?		993	#NAME?	#NAME?		993	#NAME?	#NAME?		993	#NAME?	#NAME?		993	#NAME?	#NAME?
	994	#NAME?	#NAME?		994	#NAME?	#NAME?		994	#NAME?	#NAME?		994	#NAME?	#NAME?		994	#NAME?	#NAME?
	995	#NAME?	#NAME?		995	#NAME?	#NAME?		995	#NAME?	#NAME?		995	#NAME?	#NAME?		995	#NAME?	#NAME?
	996	#NAME?	#NAME?		996	#NAME?	#NAME?		996	#NAME?	#NAME?		996	#NAME?	#NAME?		996	#NAME?	#NAME?
	997	#NAME?	#NAME?		997	#NAME?	#NAME?		997	#NAME?	#NAME?		997	#NAME?	#NAME?		997	#NAME?	#NAME?
	998	#NAME?	#NAME?		998	#NAME?	#NAME?		998	#NAME?	#NAME?		998	#NAME?	#NAME?		998	#NAME?	#NAME?
	999	#NAME?	#NAME?		999	#NAME?	#NAME?		999	#NAME?	#NAME?		999	#NAME?	#NAME?		999	#NAME?	#NAME?
	1000	#NAME?	#NAME?		1000	#NAME?	#NAME?		1000	#NAME?	#NAME?		1000	#NAME?	#NAME?		1000	#NAME?	#NAME?
	1001	#NAME?	#NAME?		1001	#NAME?	#NAME?		1001	#NAME?	#NAME?		1001	#NAME?	#NAME?		1001	#NAME?	#NAME?
	1002	#NAME?	#NAME?		1002	#NAME?	#NAME?		1002	#NAME?	#NAME?		1002	#NAME?	#NAME?		1002	#NAME?	#NAME?
	1003	#NAME?	#NAME?		1003	#NAME?	#NAME?		1003	#NAME?	#NAME?		1003	#NAME?	#NAME?		1003	#NAME?	#NAME?
	1004	#NAME?	#NAME?		1004	#NAME?	#NAME?		1004	#NAME?	#NAME?		1004	#NAME?	#NAME?		1004	#NAME?	#NAME?
	1005	#NAME?	#NAME?		1005	#NAME?	#NAME?		1005	#NAME?	#NAME?		1005	#NAME?	#NAME?		1005	#NAME?	#NAME?
	1006	#NAME?	#NAME?		1006	#NAME?	#NAME?		1006	#NAME?	#NAME?		1006	#NAME?	#NAME?		1006	#NAME?	#NAME?
	1007	#NAME?	#NAME?		1007	#NAME?	#NAME?		1007	#NAME?	#NAME?		1007	#NAME?	#NAME?		1007	#NAME?	#NAME?
	1008	#NAME?	#NAME?		1008	#NAME?	#NAME?		1008	#NAME?	#NAME?		1008	#NAME?	#NAME?		1008	#NAME?	#NAME?
	1009	#NAME?	#NAME?		1009	#NAME?	#NAME?		1009	#NAME?	#NAME?		1009	#NAME?	#NAME?		1009	#NAME?	#NAME?
	1010	#NAME?	#NAME?		1010	#NAME?	#NAME?		1010	#NAME?	#NAME?		1010	#NAME?	#NAME?		1010	#NAME?	#NAME?
	1011	#NAME?	#NAME?		1011	#NAME?	#NAME?		1011	#NAME?	#NAME?		1011	#NAME?	#NAME?		1011	#NAME?	#NAME?
	1012	#NAME?	#NAME?		1012	#NAME?	#NAME?		1012	#NAME?	#NAME?		1012	#NAME?	#NAME?		1012	#NAME?	#NAME?
	1013	#NAME?	#NAME?		1013	#NAME?	#NAME?		1013	#NAME?	#NAME?		1013	#NAME?	#NAME?		1013	#NAME?	#NAME?
	1014	#NAME?	#NAME?		1014	#NAME?	#NAME?		1014	#NAME?	#NAME?		1014	#NAME?	#NAME?		1014	#NAME?	#NAME?
	1015	#NAME?	#NAME?		1015	#NAME?	#NAME?		1015	#NAME?	#NAME?		1015	#NAME?	#NAME?		1015	#NAME?	#NAME?
	1016	#NAME?	#NAME?		1016	#NAME?	#NAME?		1016	#NAME?	#NAME?		1016	#NAME?	#NAME?		1016	#NAME?	#NAME?
	1017	#NAME?	#NAME?		1017	#NAME?	#NAME?		1017	#NAME?	#NAME?		1017	#NAME?	#NAME?		1017	#NAME?	#NAME?
	1018	#NAME?	#NAME?		1018	#NAME?	#NAME?		1018	#NAME?	#NAME?		1018	#NAME?	#NAME?		1018	#NAME?	#NAME?
	1019	#NAME?	#NAME?		1019	#NAME?	#NAME?		1019	#NAME?	#NAME?		1019	#NAME?	#NAME?		1019	#NAME?	#NAME?
	1020	#NAME?	#NAME?		1020	#NAME?	#NAME?		1020	#NAME?	#NAME?		1020	#NAME?	#NAME?		1020	#NAME?	#NAME?
	1021	#NAME?	#NAME?		1021	#NAME?	#NAME?		1021	#NAME?	#NAME?		1021	#NAME?	#NAME?		1021	#NAME?	#NAME?
	1022	#NAME?	#NAME?		1022	#NAME?	#NAME?		1022	#NAME?	#NAME?		1022	#NAME?	#NAME?		1022	#NAME?	#NAME?
	1023	#NAME?	#NAME?		1023	#NAME?	#NAME?		1023	#NAME?	#NAME?		1023	#NAME?	#NAME?		1023	#NAME?	#NAME?
	1024	#NAME?	#NAME?		1024	#NAME?	#NAME?		1024	#NAME?	#NAME?		1024	#NAME?	#NAME?		1024	#NAME?	#NAME?
	1025	#NAME?	#NAME?		1025	#NAME?	#NAME?		1025	#NAME?	#NAME?		1025	#NAME?	#NAME?		1025	#NAME?	#NAME?
	1026	#NAME?	#NAME?		1026	#NAME?	#NAME?		1026	#NAME?	#NAME?		1026	#NAME?	#NAME?		1026	#NAME?	#NAME?
	1027	#NAME?	#NAME?		1027	#NAME?	#NAME?		1027	#NAME?	#NAME?		1027	#NAME?	#NAME?		1027	#NAME?	#NAME?
	1028	#NAME?	#NAME?		1028	#NAME?	#NAME?		1028	#NAME?	#NAME?		1028	#NAME?	#NAME?		1028	#NAME?	#NAME?
	1029	#NAME?	#NAME?		1029	#NAME?	#NAME?		1029	#NAME?	#NAME?		1029	#NAME?	#NAME?		1029	#NAME?	#NAME?
	1030	#NAME?	#NAME?		1030	#NAME?	#NAME?		1030	#NAME?	#NAME?		1030	#NAME?	#NAME?		1030	#NAME?	#NAME?
	1031	#NAME?	#NAME?		1031	#NAME?	#NAME?		1031	#NAME?	#NAME?		1031	#NAME?	#NAME?		1031	#NAME?	#NAME?
	1032	#NAME?	#NAME?		1032	#NAME?	#NAME?		1032	#NAME?	#NAME?		1032	#NAME?	#NAME?		1032	#NAME?	#NAME?
	1033	#NAME?	#NAME?		1033	#NAME?	#NAME?		1033	#NAME?	#NAME?		1033	#NAME?	#NAME?		1033	#NAME?	#NAME?
	1034	#NAME?	#NAME?		1034	#NAME?	#NAME?		1034	#NAME?	#NAME?		1034	#NAME?	#NAME?		1034	#NAME?	#NAME?
	1035	#NAME?	#NAME?		1035	#NAME?	#NAME?		1035	#NAME?	#NAME?		1035	#NAME?	#NAME?		1035	#NAME?	#NAME?
	1036	#NAME?	#NAME?		1036	#NAME?	#NAME?		1036	#NAME?	#NAME?		1036	#NAME?	#NAME?		1036	#NAME?	#NAME?
	1037	#NAME?	#NAME?		1037	#NAME?	#NAME?		1037	#NAME?	#NAME?		1037	#NAME?	#NAME?		1037	#NAME?	#NAME?
	1038	#NAME?	#NAME?		1038	#NAME?	#NAME?		1038	#NAME?	#NAME?		1038	#NAME?	#NAME?		1038	#NAME?	#NAME?
	1039	#NAME?	#NAME?		1039	#NAME?	#NAME?		1039	#NAME?	#NAME?		1039	#NAME?	#NAME?		1039	#NAME?	#NAME?
	1040	#NAME?	#NAME?		1040	#NAME?	#NAME?		1040	#NAME?	#NAME?		1040	#NAME?	#NAME?		1040	#NAME?	#NAME?
	1041	#NAME?	#NAME?		1041	#NAME?	#NAME?		1041	#NAME?	#NAME?		1041	#NAME?	#NAME?		1041	#NAME?	#NAME?
	1042	#NAME?	#NAME?		1042	#NAME?	#NAME?		1042	#NAME?	#NAME?		1042	#NAME?	#NAME?		1042	#NAME?	#NAME?
	1043	#NAME?	#NAME?		1043	#NAME?	#NAME?		1043	#NAME?	#NAME?		1043	#NAME?	#NAME?		1043	#NAME?	#NAME?
	1044	#NAME?	#NAME?		1044	#NAME?	#NAME?		1044	#NAME?	#NAME?		1044	#NAME?	#NAME?		1044	#NAME?	#NAME?
	1045	#NAME?	#NAME?		1045	#NAME?	#NAME?		1045	#NAME?	#NAME?		1045	#NAME?	#NAME?		1045	#NAME?	#NAME?
	1046	#NAME?	#NAME?		1046	#NAME?	#NAME?		1046	#NAME?	#NAME?		1046	#NAME?	#NAME?		1046	#NAME?	#NAME?
	1047	#NAME?	#NAME?		1047	#NAME?	#NAME?		1047	#NAME?	#NAME?		1047	#NAME?	#NAME?		1047	#NAME?	#NAME?
	1048	#NAME?	#NAME?		1048	#NAME?	#NAME?		1048	#NAME?	#NAME?		1048	#NAME?	#NAME?		1048	#NAME?	#NAME?
	1049	#NAME?	#NAME?		1049	#NAME?	#NAME?		1049	#NAME?	#NAME?		1049	#NAME?	#NAME?		1049	#NAME?	#NAME?
	1050	#NAME?	#NAME?		1050	#NAME?	#NAME?		1050	#NAME?	#NAME?		1050	#NAME?	#NAME?		1050	#NAME?	#NAME?
	1051	#NAME?	#NAME?		1051	#NAME?	#NAME?		1051	#NAME?	#NAME?		1051	#NAME?	#NAME?		1051	#NAME?	#NAME?
	1052	#NAME?	#NAME?		1052	#NAME?	#NAME?		1052	#NAME?	#NAME?		1052	#NAME?	#NAME?		1052	#NAME?	#NAME?
	1053	#NAME?	#NAME?		1053	#NAME?	#NAME?		1053	#NAME?	#NAME?		1053	#NAME?	#NAME?		1053	#NAME?	#NAME?
	1054	#NAME?	#NAME?		1054	#NAME?	#NAME?		1054	#NAME?	#NAME?		1054	#NAME?	#NAME?		1054	#NAME?	#NAME?
	1055	#NAME?	#NAME?		1055	#NAME?	#NAME?		1055	#NAME?	#NAME?		1055	#NAME?	#NAME?		1055	#NAME?	#NAME?
	1056	#NAME?	#NAME?		1056	#NAME?	#NAME?		1056	#NAME?	#NAME?		1056	#NAME?	#NAME?		1056	#NAME?	#NAME?
	1057	#NAME?	#NAME?		1057	#NAME?	#NAME?		1057	#NAME?	#NAME?		1057	#NAME?	#NAME?		1057	#NAME?	#NAME?
	1058	#NAME?	#NAME?		1058	#NAME?	#NAME?		1058	#NAME?	#NAME?		1058	#NAME?	#NAME?		1058	#NAME?	#NAME?
	1059	#NAME?	#NAME?		1059	#NAME?	#NAME?		1059	#NAME?	#NAME?		1059	#NAME?	#NAME?		1059	#NAME?	#NAME?
	1060	#NAME?	#NAME?		1060	#NAME?	#NAME?		1060	#NAME?	#NAME?		1060	#NAME?	#NAME?		1060	#NAME?	#NAME?
	1061	#NAME?	#NAME?		1061	#NAME?	#NAME?		1061	#NAME?	#NAME?		1061	#NAME?	#NAME?		1061	#NAME?	#NAME?
	1062	#NAME?	#NAME?		1062	#NAME?	#NAME?		1062	#NAME?	#NAME?		1062	#NAME?	#NAME?		1062	#NAME?	#NAME?
	1063	#NAME?	#NAME?		1063	#NAME?	#NAME?		1063	#NAME?	#NAME?		1063	#NAME?	#NAME?		1063	#NAME?	#NAME?
	1064	#NAME?	#NAME?		1064	#NAME?	#NAME?		1064	#NAME?	#NAME?		1064	#NAME?	#NAME?		1064	#NAME?	#NAME?
	1065	#NAME?	#NAME?		1065	#NAME?	#NAME?		1065	#NAME?	#NAME?		1065	#NAME?	#NAME?		1065	#NAME?	#NAME?
	1066	#NAME?	#NAME?		1066	#NAME?	#NAME?		1066	#NAME?	#NAME?		1066	#NAME?	#NAME?		1066	#NAME?	#NAME?
	1067	#NAME?	#NAME?		1067	#NAME?	#NAME?		1067	#NAME?	#NAME?		1067	#NAME?	#NAME?		1067	#NAME?	#NAME?
	1068	#NAME?	#NAME?		1068	#NAME?	#NAME?		1068	#NAME?	#NAME?		1068	#NAME?	#NAME?		1068	#NAME?	#NAME?
	1069	#NAME?	#NAME?		1069	#NAME?	#NAME?		1069	#NAME?	#NAME?		1069	#NAME?	#NAME?		1069	#NAME?	#NAME?
	1070	#NAME?	#NAME?		1070	#NAME?	#NAME?		1070	#NAME?	#NAME?		1070	#NAME?	#NAME?		1070	#NAME?	#NAME?
	1071	#NAME?	#NAME?		1071	#NAME?	#NAME?		1071	#NAME?	#NAME?		1071	#NAME?	#NAME?		1071	#NAME?	#NAME?
	1072	#NAME?	#NAME?		1072	#NAME?	#NAME?		1072	#NAME?	#NAME?		1072	#NAME?	#NAME?		1072	#NAME?	#NAME?
	1073	#NAME?	#NAME?		1073	#NAME?	#NAME?		1073	#NAME?	#NAME?		1073	#NAME?	#NAME?		1073	#NAME?	#NAME?
	1074	#NAME?	#NAME?		1074	#NAME?	#NAME?		1074	#NAME?	#NAME?		1074	#NAME?	#NAME?		1074	#NAME?	#NAME?
	1075	#NAME?	#NAME?		1075	#NAME?	#NAME?		1075	#NAME?	#NAME?		1075	#NAME?	#NAME?		1075	#NAME?	#NAME?
	1076	#NAME?	#NAME?		1076	#NAME?	#NAME?		1076	#NAME?	#NAME?		1076	#NAME?	#NAME?		1076	#NAME?	#NAME?
	1077	#NAME?	#NAME?		1077	#NAME?	#NAME?		1077	#NAME?	#NAME?		1077	#NAME?	#NAME?		1077	#NAME?	#NAME?
	1078	#NAME?	#NAME?		1078	#NAME?	#NAME?		1078	#NAME?	#NAME?		1078	#NAME?	#NAME?		1078	#NAME?	#NAME?
	1079	#NAME?	#NAME?		1079	#NAME?	#NAME?		1079	#NAME?	#NAME?		1079	#NAME?	#NAME?		1079	#NAME?	#NAME?
	1080	#NAME?	#NAME?		1080	#NAME?	#NAME?		1080	#NAME?	#NAME?		1080	#NAME?	#NAME?		1080	#NAME?	#NAME?
	1081	#NAME?	#NAME?		1081	#NAME?	#NAME?		1081	#NAME?	#NAME?		1081	#NAME?	#NAME?		1081	#NAME?	#NAME?
	1082	#NAME?	#NAME?		1082	#NAME?	#NAME?		1082	#NAME?	#NAME?		1082	#NAME?	#NAME?		1082	#NAME?	#NAME?
	1083	#NAME?	#NAME?		1083	#NAME?	#NAME?		1083	#NAME?	#NAME?		1083	#NAME?	#NAME?		1083	#NAME?	#NAME?
	1084	#NAME?	#NAME?		1084	#NAME?	#NAME?		1084	#NAME?	#NAME?		1084	#NAME?	#NAME?		1084	#NAME?	#NAME?
	1085	#NAME?	#NAME?		1085	#NAME?	#NAME?		1085	#NAME?	#NAME?		1085	#NAME?	#NAME?		1085	#NAME?	#NAME?
	1086	#NAME?	#NAME?		1086	#NAME?	#NAME?		1086	#NAME?	#NAME?		1086	#NAME?	#NAME?		1086	#NAME?	#NAME?
	1087	#NAME?	#NAME?		1087	#NAME?	#NAME?		1087	#NAME?	#NAME?		1087	#NAME?	#NAME?		1087	#NAME?	#NAME?
	1088	#NAME?	#NAME?		1088	#NAME?	#NAME?		1088	#NAME?	#NAME?		1088	#NAME?	#NAME?		1088	#NAME?	#NAME?
	1089	#NAME?	#NAME?		1089	#NAME?	#NAME?		1089	#NAME?	#NAME?		1089	#NAME?	#NAME?		1089	#NAME?	#NAME?
	1090	#NAME?	#NAME?		1090	#NAME?	#NAME?		1090	#NAME?	#NAME?		1090	#NAME?	#NAME?		1090	#NAME?	#NAME?
	1091	#NAME?	#NAME?		1091	#NAME?	#NAME?		1091	#NAME?	#NAME?		1091	#NAME?	#NAME?		1091	#NAME?	#NAME?
	1092	#NAME?	#NAME?		1092	#NAME?	#NAME?		1092	#NAME?	#NAME?		1092	#NAME?	#NAME?		1092	#NAME?	#NAME?
	1093	#NAME?	#NAME?		1093	#NAME?	#NAME?		1093	#NAME?	#NAME?		1093	#NAME?	#NAME?		1093	#NAME?	#NAME?
	1094	#NAME?	#NAME?		1094	#NAME?	#NAME?		1094	#NAME?	#NAME?		1094	#NAME?	#NAME?		1094	#NAME?	#NAME?
	1095	#NAME?	#NAME?		1095	#NAME?	#NAME?		1095	#NAME?	#NAME?		1095	#NAME?	#NAME?		1095	#NAME?	#NAME?
	1096	#NAME?	#NAME?		1096	#NAME?	#NAME?		1096	#NAME?	#NAME?		1096	#NAME?	#NAME?		1096	#NAME?	#NAME?
	1097	#NAME?	#NAME?		1097	#NAME?	#NAME?		1097	#NAME?	#NAME?		1097	#NAME?	#NAME?		1097	#NAME?	#NAME?
	1098	#NAME?	#NAME?		1098	#NAME?	#NAME?		1098	#NAME?	#NAME?		1098	#NAME?	#NAME?		1098	#NAME?	#NAME?
	1099	#NAME?	#NAME?		1099	#NAME?	#NAME?		1099	#NAME?	#NAME?		1099	#NAME?	#NAME?		1099	#NAME?	#NAME?
	1100	#NAME?	#NAME?		1100	#NAME?	#NAME?		1100	#NAME?	#NAME?		1100	#NAME?	#NAME?		1100	#NAME?	#NAME?
	1101	#NAME?	#NAME?		1101	#NAME?	#NAME?		1101	#NAME?	#NAME?		1101	#NAME?	#NAME?		1101	#NAME?	#NAME?
	1102	#NAME?	#NAME?		1102	#NAME?	#NAME?		1102	#NAME?	#NAME?		1102	#NAME?	#NAME?		1102	#NAME?	#NAME?
	1103	#NAME?	#NAME?		1103	#NAME?	#NAME?		1103	#NAME?	#NAME?		1103	#NAME?	#NAME?		1103	#NAME?	#NAME?
	1104	#NAME?	#NAME?		1104	#NAME?	#NAME?		1104	#NAME?	#NAME?		1104	#NAME?	#NAME?		1104	#NAME?	#NAME?
	1105	#NAME?	#NAME?		1105	#NAME?	#NAME?		1105	#NAME?	#NAME?		1105	#NAME?	#NAME?		1105	#NAME?	#NAME?
	1106	#NAME?	#NAME?		1106	#NAME?	#NAME?		1106	#NAME?	#NAME?		1106	#NAME?	#NAME?		1106	#NAME?	#NAME?
	1107	#NAME?	#NAME?		1107	#NAME?	#NAME?		1107	#NAME?	#NAME?		1107	#NAME?	#NAME?		1107	#NAME?	#NAME?
	1108	#NAME?	#NAME?		1108	#NAME?	#NAME?		1108	#NAME?	#NAME?		1108	#NAME?	#NAME?		1108	#NAME?	#NAME?
	1109	#NAME?	#NAME?		1109	#NAME?	#NAME?		1109	#NAME?	#NAME?		1109	#NAME?	#NAME?		1109	#NAME?	#NAME?
	1110	#NAME?	#NAME?		1110	#NAME?	#NAME?		1110	#NAME?	#NAME?		1110	#NAME?	#NAME?		1110	#NAME?	#NAME?
	1111	#NAME?	#NAME?		1111	#NAME?	#NAME?		1111	#NAME?	#NAME?		1111	#NAME?	#NAME?		1111	#NAME?	#NAME?
	1112	#NAME?	#NAME?		1112	#NAME?	#NAME?		1112	#NAME?	#NAME?		1112	#NAME?	#NAME?		1112	#NAME?	#NAME?
	1113	#NAME?	#NAME?		1113	#NAME?	#NAME?		1113	#NAME?	#NAME?		1113	#NAME?	#NAME?		1113	#NAME?	#NAME?
	1114	#NAME?	#NAME?		1114	#NAME?	#NAME?		1114	#NAME?	#NAME?		1114	#NAME?	#NAME?		1114	#NAME?	#NAME?
	1115	#NAME?	#NAME?		1115	#NAME?	#NAME?		1115	#NAME?	#NAME?		1115	#NAME?	#NAME?		1115	#NAME?	#NAME?
	1116	#NAME?	#NAME?		1116	#NAME?	#NAME?		1116	#NAME?	#NAME?		1116	#NAME?	#NAME?		1116	#NAME?	#NAME?
	1117	#NAME?	#NAME?		1117	#NAME?	#NAME?		1117	#NAME?	#NAME?		1117	#NAME?	#NAME?		1117	#NAME?	#NAME?
	1118	#NAME?	#NAME?		1118	#NAME?	#NAME?		1118	#NAME?	#NAME?		1118	#NAME?	#NAME?		1118	#NAME?	#NAME?
	1119	#NAME?	#NAME?		1119	#NAME?	#NAME?		1119	#NAME?	#NAME?		1119	#NAME?	#NAME?		1119	#NAME?	#NAME?
	1120	#NAME?	#NAME?		1120	#NAME?	#NAME?		1120	#NAME?	#NAME?		1120	#NAME?	#NAME?		1120	#NAME?	#NAME?
	1121	#NAME?	#NAME?		1121	#NAME?	#NAME?		1121	#NAME?	#NAME?		1121	#NAME?	#NAME?		1121	#NAME?	#NAME?
	1122	#NAME?	#NAME?		1122	#NAME?	#NAME?		1122	#NAME?	#NAME?		1122	#NAME?	#NAME?		1122	#NAME?	#NAME?
	1123	#NAME?	#NAME?		1123	#NAME?	#NAME?		1123	#NAME?	#NAME?		1123	#NAME?	#NAME?		1123	#NAME?	#NAME?
	1124	#NAME?	#NAME?		1124	#NAME?	#NAME?		1124	#NAME?	#NAME?		1124	#NAME?	#NAME?		1124	#NAME?	#NAME?
	1125	#NAME?	#NAME?		1125	#NAME?	#NAME?		1125	#NAME?	#NAME?		1125	#NAME?	#NAME?		1125	#NAME?	#NAME?
	1126	#NAME?	#NAME?		1126	#NAME?	#NAME?		1126	#NAME?	#NAME?		1126	#NAME?	#NAME?		1126	#NAME?	#NAME?
	1127	#NAME?	#NAME?		1127	#NAME?	#NAME?		1127	#NAME?	#NAME?		1127	#NAME?	#NAME?		1127	#NAME?	#NAME?
	1128	#NAME?	#NAME?		1128	#NAME?	#NAME?		1128	#NAME?	#NAME?		1128	#NAME?	#NAME?		1128	#NAME?	#NAME?
	1129	#NAME?	#NAME?		1129	#NAME?	#NAME?		1129	#NAME?	#NAME?		1129	#NAME?	#NAME?		1129	#NAME?	#NAME?
	1130	#NAME?	#NAME?		1130	#NAME?	#NAME?		1130	#NAME?	#NAME?		1130	#NAME?	#NAME?		1130	#NAME?	#NAME?
	1131	#NAME?	#NAME?		1131	#NAME?	#NAME?		1131	#NAME?	#NAME?		1131	#NAME?	#NAME?		1131	#NAME?	#NAME?
	1132	#NAME?	#NAME?		1132	#NAME?	#NAME?		1132	#NAME?	#NAME?		1132	#NAME?	#NAME?		1132	#NAME?	#NAME?
	1133	#NAME?	#NAME?		1133	#NAME?	#NAME?		1133	#NAME?	#NAME?		1133	#NAME?	#NAME?		1133	#NAME?	#NAME?
	1134	#NAME?	#NAME?		1134	#NAME?	#NAME?		1134	#NAME?	#NAME?		1134	#NAME?	#NAME?		1134	#NAME?	#NAME?
	1135	#NAME?	#NAME?		1135	#NAME?	#NAME?		1135	#NAME?	#NAME?		1135	#NAME?	#NAME?		1135	#NAME?	#NAME?
	1136	#NAME?	#NAME?		1136	#NAME?	#NAME?		1136	#NAME?	#NAME?		1136	#NAME?	#NAME?		1136	#NAME?	#NAME?
	1137	#NAME?	#NAME?		1137	#NAME?	#NAME?		1137	#NAME?	#NAME?		1137	#NAME?	#NAME?		1137	#NAME?	#NAME?
	1138	#NAME?	#NAME?		1138	#NAME?	#NAME?		1138	#NAME?	#NAME?		1138	#NAME?	#NAME?		1138	#NAME?	#NAME?
	1139	#NAME?	#NAME?		1139	#NAME?	#NAME?		1139	#NAME?	#NAME?		1139	#NAME?	#NAME?		1139	#NAME?	#NAME?
	1140	#NAME?	#NAME?		1140	#NAME?	#NAME?		1140	#NAME?	#NAME?		1140	#NAME?	#NAME?		1140	#NAME?	#NAME?
	1141	#NAME?	#NAME?		1141	#NAME?	#NAME?		1141	#NAME?	#NAME?		1141	#NAME?	#NAME?		1141	#NAME?	#NAME?
	1142	#NAME?	#NAME?		1142	#NAME?	#NAME?		1142	#NAME?	#NAME?		1142	#NAME?	#NAME?		1142	#NAME?	#NAME?
	1143	#NAME?	#NAME?		1143	#NAME?	#NAME?		1143	#NAME?	#NAME?		1143	#NAME?	#NAME?		1143	#NAME?	#NAME?
	1144	#NAME?	#NAME?		1144	#NAME?	#NAME?		1144	#NAME?	#NAME?		1144	#NAME?	#NAME?		1144	#NAME?	#NAME?
	1145	#NAME?	#NAME?		1145	#NAME?	#NAME?		1145	#NAME?	#NAME?		1145	#NAME?	#NAME?		1145	#NAME?	#NAME?
	1146	#NAME?	#NAME?		1146	#NAME?	#NAME?		1146	#NAME?	#NAME?		1146	#NAME?	#NAME?		1146	#NAME?	#NAME?
	1147	#NAME?	#NAME?		1147	#NAME?	#NAME?		1147	#NAME?	#NAME?		1147	#NAME?	#NAME?		1147	#NAME?	#NAME?
	1148	#NAME?	#NAME?		1148	#NAME?	#NAME?		1148	#NAME?	#NAME?		1148	#NAME?	#NAME?		1148	#NAME?	#NAME?
	1149	#NAME?	#NAME?		1149	#NAME?	#NAME?		1149	#NAME?	#NAME?		1149	#NAME?	#NAME?		1149	#NAME?	#NAME?
	1150	#NAME?	#NAME?		1150	#NAME?	#NAME?		1150	#NAME?	#NAME?		1150	#NAME?	#NAME?		1150	#NAME?	#NAME?
	1151	#NAME?	#NAME?		1151	#NAME?	#NAME?		1151	#NAME?	#NAME?		1151	#NAME?	#NAME?		1151	#NAME?	#NAME?
	1152	#NAME?	#NAME?		1152	#NAME?	#NAME?		1152	#NAME?	#NAME?		1152	#NAME?	#NAME?		1152	#NAME?	#NAME?
	1153	#NAME?	#NAME?		1153	#NAME?	#NAME?		1153	#NAME?	#NAME?		1153	#NAME?	#NAME?		1153	#NAME?	#NAME?
	1154	#NAME?	#NAME?		1154	#NAME?	#NAME?		1154	#NAME?	#NAME?		1154	#NAME?	#NAME?		1154	#NAME?	#NAME?
	1155	#NAME?	#NAME?		1155	#NAME?	#NAME?		1155	#NAME?	#NAME?		1155	#NAME?	#NAME?		1155	#NAME?	#NAME?
	1156	#NAME?	#NAME?		1156	#NAME?	#NAME?		1156	#NAME?	#NAME?		1156	#NAME?	#NAME?		1156	#NAME?	#NAME?
	1157	#NAME?	#NAME?		1157	#NAME?	#NAME?		1157	#NAME?	#NAME?		1157	#NAME?	#NAME?		1157	#NAME?	#NAME?
	1158	#NAME?	#NAME?		1158	#NAME?	#NAME?		1158	#NAME?	#NAME?		1158	#NAME?	#NAME?		1158	#NAME?	#NAME?
	1159	#NAME?	#NAME?		1159	#NAME?	#NAME?		1159	#NAME?	#NAME?		1159	#NAME?	#NAME?		1159	#NAME?	#NAME?
	1160	#NAME?	#NAME?		1160	#NAME?	#NAME?		1160	#NAME?	#NAME?		1160	#NAME?	#NAME?		1160	#NAME?	#NAME?
	1161	#NAME?	#NAME?		1161	#NAME?	#NAME?		1161	#NAME?	#NAME?		1161	#NAME?	#NAME?		1161	#NAME?	#NAME?
	1162	#NAME?	#NAME?		1162	#NAME?	#NAME?		1162	#NAME?	#NAME?		1162	#NAME?	#NAME?		1162	#NAME?	#NAME?
	1163	#NAME?	#NAME?		1163	#NAME?	#NAME?		1163	#NAME?	#NAME?		1163	#NAME?	#NAME?		1163	#NAME?	#NAME?
	1164	#NAME?	#NAME?		1164	#NAME?	#NAME?		1164	#NAME?	#NAME?		1164	#NAME?	#NAME?		1164	#NAME?	#NAME?
	1165	#NAME?	#NAME?		1165	#NAME?	#NAME?		1165	#NAME?	#NAME?		1165	#NAME?	#NAME?		1165	#NAME?	#NAME?
	1166	#NAME?	#NAME?		1166	#NAME?	#NAME?		1166	#NAME?	#NAME?		1166	#NAME?	#NAME?		1166	#NAME?	#NAME?
	1167	#NAME?	#NAME?		1167	#NAME?	#NAME?		1167	#NAME?	#NAME?		1167	#NAME?	#NAME?		1167	#NAME?	#NAME?
	1168	#NAME?	#NAME?		1168	#NAME?	#NAME?		1168	#NAME?	#NAME?		1168	#NAME?	#NAME?		1168	#NAME?	#NAME?
	1169	#NAME?	#NAME?		1169	#NAME?	#NAME?		1169	#NAME?	#NAME?		1169	#NAME?	#NAME?		1169	#NAME?	#NAME?
	1170	#NAME?	#NAME?		1170	#NAME?	#NAME?		1170	#NAME?	#NAME?		1170	#NAME?	#NAME?		1170	#NAME?	#NAME?
	1171	#NAME?	#NAME?		1171	#NAME?	#NAME?		1171	#NAME?	#NAME?		1171	#NAME?	#NAME?		1171	#NAME?	#NAME?
	1172	#NAME?	#NAME?		1172	#NAME?	#NAME?		1172	#NAME?	#NAME?		1172	#NAME?	#NAME?		1172	#NAME?	#NAME?
	1173	#NAME?	#NAME?		1173	#NAME?	#NAME?		1173	#NAME?	#NAME?		1173	#NAME?	#NAME?		1173	#NAME?	#NAME?
	1174	#NAME?	#NAME?		1174	#NAME?	#NAME?		1174	#NAME?	#NAME?		1174	#NAME?	#NAME?		1174	#NAME?	#NAME?
	1175	#NAME?	#NAME?		1175	#NAME?	#NAME?		1175	#NAME?	#NAME?		1175	#NAME?	#NAME?		1175	#NAME?	#NAME?
	1176	#NAME?	#NAME?		1176	#NAME?	#NAME?		1176	#NAME?	#NAME?		1176	#NAME?	#NAME?		1176	#NAME?	#NAME?
	1177	#NAME?	#NAME?		1177	#NAME?	#NAME?		1177	#NAME?	#NAME?		1177	#NAME?	#NAME?		1177	#NAME?	#NAME?
	1178	#NAME?	#NAME?		1178	#NAME?	#NAME?		1178	#NAME?	#NAME?		1178	#NAME?	#NAME?		1178	#NAME?	#NAME?
	1179	#NAME?	#NAME?		1179	#NAME?	#NAME?		1179	#NAME?	#NAME?		1179	#NAME?	#NAME?		1179	#NAME?	#NAME?
	1180	#NAME?	#NAME?		1180	#NAME?	#NAME?		1180	#NAME?	#NAME?		1180	#NAME?	#NAME?		1180	#NAME?	#NAME?
	1181	#NAME?	#NAME?		1181	#NAME?	#NAME?		1181	#NAME?	#NAME?		1181	#NAME?	#NAME?		1181	#NAME?	#NAME?
	1182	#NAME?	#NAME?		1182	#NAME?	#NAME?		1182	#NAME?	#NAME?		1182	#NAME?	#NAME?		1182	#NAME?	#NAME?
	1183	#NAME?	#NAME?		1183	#NAME?	#NAME?		1183	#NAME?	#NAME?		1183	#NAME?	#NAME?		1183	#NAME?	#NAME?
	1184	#NAME?	#NAME?		1184	#NAME?	#NAME?		1184	#NAME?	#NAME?		1184	#NAME?	#NAME?		1184	#NAME?	#NAME?
	1185	#NAME?	#NAME?		1185	#NAME?	#NAME?		1185	#NAME?	#NAME?		1185	#NAME?	#NAME?		1185	#NAME?	#NAME?
	1186	#NAME?	#NAME?		1186	#NAME?	#NAME?		1186	#NAME?	#NAME?		1186	#NAME?	#NAME?		1186	#NAME?	#NAME?
	1187	#NAME?	#NAME?		1187	#NAME?	#NAME?		1187	#NAME?	#NAME?		1187	#NAME?	#NAME?		1187	#NAME?	#NAME?
	1188	#NAME?	#NAME?		1188	#NAME?	#NAME?		1188	#NAME?	#NAME?		1188	#NAME?	#NAME?		1188	#NAME?	#NAME?
	1189	#NAME?	#NAME?		1189	#NAME?	#NAME?		1189	#NAME?	#NAME?		1189	#NAME?	#NAME?		1189	#NAME?	#NAME?
	1190	#NAME?	#NAME?		1190	#NAME?	#NAME?		1190	#NAME?	#NAME?		1190	#NAME?	#NAME?		1190	#NAME?	#NAME?
	1191	#NAME?	#NAME?		1191	#NAME?	#NAME?		1191	#NAME?	#NAME?		1191	#NAME?	#NAME?		1191	#NAME?	#NAME?
	1192	#NAME?	#NAME?		1192	#NAME?	#NAME?		1192	#NAME?	#NAME?		1192	#NAME?	#NAME?		1192	#NAME?	#NAME?
	1193	#NAME?	#NAME?		1193	#NAME?	#NAME?		1193	#NAME?	#NAME?		1193	#NAME?	#NAME?		1193	#NAME?	#NAME?
	1194	#NAME?	#NAME?		1194	#NAME?	#NAME?		1194	#NAME?	#NAME?		1194	#NAME?	#NAME?		1194	#NAME?	#NAME?
	1195	#NAME?	#NAME?		1195	#NAME?	#NAME?		1195	#NAME?	#NAME?		1195	#NAME?	#NAME?		1195	#NAME?	#NAME?
	1196	#NAME?	#NAME?		1196	#NAME?	#NAME?		1196	#NAME?	#NAME?		1196	#NAME?	#NAME?		1196	#NAME?	#NAME?
	1197	#NAME?	#NAME?		1197	#NAME?	#NAME?		1197	#NAME?	#NAME?		1197	#NAME?	#NAME?		1197	#NAME?	#NAME?
	1198	#NAME?	#NAME?		1198	#NAME?	#NAME?		1198	#NAME?	#NAME?		1198	#NAME?	#NAME?		1198	#NAME?	#NAME?
	1199	#NAME?	#NAME?		1199	#NAME?	#NAME?		1199	#NAME?	#NAME?		1199	#NAME?	#NAME?		1199	#NAME?	#NAME?
	1200	#NAME?	#NAME?		1200	#NAME?	#NAME?		1200	#NAME?	#NAME?		1200	#NAME?	#NAME?		1200	#NAME?	#NAME?
	1201	#NAME?	#NAME?		1201	#NAME?	#NAME?		1201	#NAME?	#NAME?		1201	#NAME?	#NAME?		1201	#NAME?	#NAME?
	1202	#NAME?	#NAME?		1202	#NAME?	#NAME?		1202	#NAME?	#NAME?		1202	#NAME?	#NAME?		1202	#NAME?	#NAME?
	1203	#NAME?	#NAME?		1203	#NAME?	#NAME?		1203	#NAME?	#NAME?		1203	#NAME?	#NAME?		1203	#NAME?	#NAME?
	1204	#NAME?	#NAME?		1204	#NAME?	#NAME?		1204	#NAME?	#NAME?		1204	#NAME?	#NAME?		1204	#NAME?	#NAME?
	1205	#NAME?	#NAME?		1205	#NAME?	#NAME?		1205	#NAME?	#NAME?		1205	#NAME?	#NAME?		1205	#NAME?	#NAME?
	1206	#NAME?	#NAME?		1206	#NAME?	#NAME?		1206	#NAME?	#NAME?		1206	#NAME?	#NAME?		1206	#NAME?	#NAME?
	1207	#NAME?	#NAME?		1207	#NAME?	#NAME?		1207	#NAME?	#NAME?		1207	#NAME?	#NAME?		1207	#NAME?	#NAME?
	1208	#NAME?	#NAME?		1208	#NAME?	#NAME?		1208	#NAME?	#NAME?		1208	#NAME?	#NAME?		1208	#NAME?	#NAME?
	1209	#NAME?	#NAME?		1209	#NAME?	#NAME?		1209	#NAME?	#NAME?		1209	#NAME?	#NAME?		1209	#NAME?	#NAME?
	1210	#NAME?	#NAME?		1210	#NAME?	#NAME?		1210	#NAME?	#NAME?		1210	#NAME?	#NAME?		1210	#NAME?	#NAME?
	1211	#NAME?	#NAME?		1211	#NAME?	#NAME?		1211	#NAME?	#NAME?		1211	#NAME?	#NAME?		1211	#NAME?	#NAME?
	1212	#NAME?	#NAME?		1212	#NAME?	#NAME?		1212	#NAME?	#NAME?		1212	#NAME?	#NAME?		1212	#NAME?	#NAME?
	1213	#NAME?	#NAME?		1213	#NAME?	#NAME?		1213	#NAME?	#NAME?		1213	#NAME?	#NAME?		1213	#NAME?	#NAME?
	1214	#NAME?	#NAME?		1214	#NAME?	#NAME?		1214	#NAME?	#NAME?		1214	#NAME?	#NAME?		1214	#NAME?	#NAME?
	1215	#NAME?	#NAME?		1215	#NAME?	#NAME?		1215	#NAME?	#NAME?		1215	#NAME?	#NAME?		1215	#NAME?	#NAME?
	1216	#NAME?	#NAME?		1216	#NAME?	#NAME?		1216	#NAME?	#NAME?		1216	#NAME?	#NAME?		1216	#NAME?	#NAME?
	1217	#NAME?	#NAME?		1217	#NAME?	#NAME?		1217	#NAME?	#NAME?		1217	#NAME?	#NAME?		1217	#NAME?	#NAME?
	1218	#NAME?	#NAME?		1218	#NAME?	#NAME?		1218	#NAME?	#NAME?		1218	#NAME?	#NAME?		1218	#NAME?	#NAME?
	1219	#NAME?	#NAME?		1219	#NAME?	#NAME?		1219	#NAME?	#NAME?		1219	#NAME?	#NAME?		1219	#NAME?	#NAME?
	1220	#NAME?	#NAME?		1220	#NAME?	#NAME?		1220	#NAME?	#NAME?		1220	#NAME?	#NAME?		1220	#NAME?	#NAME?
	1221	#NAME?	#NAME?		1221	#NAME?	#NAME?		1221	#NAME?	#NAME?		1221	#NAME?	#NAME?		1221	#NAME?	#NAME?
	1222	#NAME?	#NAME?		1222	#NAME?	#NAME?		1222	#NAME?	#NAME?		1222	#NAME?	#NAME?		1222	#NAME?	#NAME?
	1223	#NAME?	#NAME?		1223	#NAME?	#NAME?		1223	#NAME?	#NAME?		1223	#NAME?	#NAME?		1223	#NAME?	#NAME?
	1224	#NAME?	#NAME?		1224	#NAME?	#NAME?		1224	#NAME?	#NAME?		1224	#NAME?	#NAME?		1224	#NAME?	#NAME?
	1225	#NAME?	#NAME?		1225	#NAME?	#NAME?		1225	#NAME?	#NAME?		1225	#NAME?	#NAME?		1225	#NAME?	#NAME?
	1226	#NAME?	#NAME?		1226	#NAME?	#NAME?		1226	#NAME?	#NAME?		1226	#NAME?	#NAME?		1226	#NAME?	#NAME?
	1227	#NAME?	#NAME?		1227	#NAME?	#NAME?		1227	#NAME?	#NAME?		1227	#NAME?	#NAME?		1227	#NAME?	#NAME?
	1228	#NAME?	#NAME?		1228	#NAME?	#NAME?		1228	#NAME?	#NAME?		1228	#NAME?	#NAME?		1228	#NAME?	#NAME?
	1229	#NAME?	#NAME?		1229	#NAME?	#NAME?		1229	#NAME?	#NAME?		1229	#NAME?	#NAME?		1229	#NAME?	#NAME?
	1230	#NAME?	#NAME?		1230	#NAME?	#NAME?		1230	#NAME?	#NAME?		1230	#NAME?	#NAME?		1230	#NAME?	#NAME?
	1231	#NAME?	#NAME?		1231	#NAME?	#NAME?		1231	#NAME?	#NAME?		1231	#NAME?	#NAME?		1231	#NAME?	#NAME?
	1232	#NAME?	#NAME?		1232	#NAME?	#NAME?		1232	#NAME?	#NAME?		1232	#NAME?	#NAME?		1232	#NAME?	#NAME?
	1233	#NAME?	#NAME?		1233	#NAME?	#NAME?		1233	#NAME?	#NAME?		1233	#NAME?	#NAME?		1233	#NAME?	#NAME?
	1234	#NAME?	#NAME?		1234	#NAME?	#NAME?		1234	#NAME?	#NAME?		1234	#NAME?	#NAME?		1234	#NAME?	#NAME?
	1235	#NAME?	#NAME?		1235	#NAME?	#NAME?		1235	#NAME?	#NAME?		1235	#NAME?	#NAME?		1235	#NAME?	#NAME?
	1236	#NAME?	#NAME?		1236	#NAME?	#NAME?		1236	#NAME?	#NAME?		1236	#NAME?	#NAME?		1236	#NAME?	#NAME?
	1237	#NAME?	#NAME?		1237	#NAME?	#NAME?		1237	#NAME?	#NAME?		1237	#NAME?	#NAME?		1237	#NAME?	#NAME?
	1238	#NAME?	#NAME?		1238	#NAME?	#NAME?		1238	#NAME?	#NAME?		1238	#NAME?	#NAME?		1238	#NAME?	#NAME?
	1239	#NAME?	#NAME?		1239	#NAME?	#NAME?		1239	#NAME?	#NAME?		1239	#NAME?	#NAME?		1239	#NAME?	#NAME?
	1240	#NAME?	#NAME?		1240	#NAME?	#NAME?		1240	#NAME?	#NAME?		1240	#NAME?	#NAME?		1240	#NAME?	#NAME?
	1241	#NAME?	#NAME?		1241	#NAME?	#NAME?		1241	#NAME?	#NAME?		1241	#NAME?	#NAME?		1241	#NAME?	#NAME?
	1242	#NAME?	#NAME?		1242	#NAME?	#NAME?		1242	#NAME?	#NAME?		1242	#NAME?	#NAME?		1242	#NAME?	#NAME?
	1243	#NAME?	#NAME?		1243	#NAME?	#NAME?		1243	#NAME?	#NAME?		1243	#NAME?	#NAME?		1243	#NAME?	#NAME?
	1244	#NAME?	#NAME?		1244	#NAME?	#NAME?		1244	#NAME?	#NAME?		1244	#NAME?	#NAME?		1244	#NAME?	#NAME?
	1245	#NAME?	#NAME?		1245	#NAME?	#NAME?		1245	#NAME?	#NAME?		1245	#NAME?	#NAME?		1245	#NAME?	#NAME?
	1246	#NAME?	#NAME?		1246	#NAME?	#NAME?		1246	#NAME?	#NAME?		1246	#NAME?	#NAME?		1246	#NAME?	#NAME?
	1247	#NAME?	#NAME?		1247	#NAME?	#NAME?		1247	#NAME?	#NAME?		1247	#NAME?	#NAME?		1247	#NAME?	#NAME?
	1248	#NAME?	#NAME?		1248	#NAME?	#NAME?		1248	#NAME?	#NAME?		1248	#NAME?	#NAME?		1248	#NAME?	#NAME?
	1249	#NAME?	#NAME?		1249	#NAME?	#NAME?		1249	#NAME?	#NAME?		1249	#NAME?	#NAME?		1249	#NAME?	#NAME?
	1250	#NAME?	#NAME?		1250	#NAME?	#NAME?		1250	#NAME?	#NAME?		1250	#NAME?	#NAME?		1250	#NAME?	#NAME?
	1251	#NAME?	#NAME?		1251	#NAME?	#NAME?		1251	#NAME?	#NAME?		1251	#NAME?	#NAME?		1251	#NAME?	#NAME?
	1252	#NAME?	#NAME?		1252	#NAME?	#NAME?		1252	#NAME?	#NAME?		1252	#NAME?	#NAME?		1252	#NAME?	#NAME?
	1253	#NAME?	#NAME?		1253	#NAME?	#NAME?		1253	#NAME?	#NAME?		1253	#NAME?	#NAME?		1253	#NAME?	#NAME?
	1254	#NAME?	#NAME?		1254	#NAME?	#NAME?		1254	#NAME?	#NAME?		1254	#NAME?	#NAME?		1254	#NAME?	#NAME?
	1255	#NAME?	#NAME?		1255	#NAME?	#NAME?		1255	#NAME?	#NAME?		1255	#NAME?	#NAME?		1255	#NAME?	#NAME?
	1256	#NAME?	#NAME?		1256	#NAME?	#NAME?		1256	#NAME?	#NAME?		1256	#NAME?	#NAME?		1256	#NAME?	#NAME?
	1257	#NAME?	#NAME?		1257	#NAME?	#NAME?		1257	#NAME?	#NAME?		1257	#NAME?	#NAME?		1257	#NAME?	#NAME?
	1258	#NAME?	#NAME?		1258	#NAME?	#NAME?		1258	#NAME?	#NAME?		1258	#NAME?	#NAME?		1258	#NAME?	#NAME?
	1259	#NAME?	#NAME?		1259	#NAME?	#NAME?		1259	#NAME?	#NAME?		1259	#NAME?	#NAME?		1259	#NAME?	#NAME?
	1260	#NAME?	#NAME?		1260	#NAME?	#NAME?		1260	#NAME?	#NAME?		1260	#NAME?	#NAME?		1260	#NAME?	#NAME?
	1261	#NAME?	#NAME?		1261	#NAME?	#NAME?		1261	#NAME?	#NAME?		1261	#NAME?	#NAME?		1261	#NAME?	#NAME?
	1262	#NAME?	#NAME?		1262	#NAME?	#NAME?		1262	#NAME?	#NAME?		1262	#NAME?	#NAME?		1262	#NAME?	#NAME?
	1263	#NAME?	#NAME?		1263	#NAME?	#NAME?		1263	#NAME?	#NAME?		1263	#NAME?	#NAME?		1263	#NAME?	#NAME?
	1264	#NAME?	#NAME?		1264	#NAME?	#NAME?		1264	#NAME?	#NAME?		1264	#NAME?	#NAME?		1264	#NAME?	#NAME?
	1265	#NAME?	#NAME?		1265	#NAME?	#NAME?		1265	#NAME?	#NAME?		1265	#NAME?	#NAME?		1265	#NAME?	#NAME?
	1266	#NAME?	#NAME?		1266	#NAME?	#NAME?		1266	#NAME?	#NAME?		1266	#NAME?	#NAME?		1266	#NAME?	#NAME?
	1267	#NAME?	#NAME?		1267	#NAME?	#NAME?		1267	#NAME?	#NAME?		1267	#NAME?	#NAME?		1267	#NAME?	#NAME?
	1268	#NAME?	#NAME?		1268	#NAME?	#NAME?		1268	#NAME?	#NAME?		1268	#NAME?	#NAME?		1268	#NAME?	#NAME?
	1269	#NAME?	#NAME?		1269	#NAME?	#NAME?		1269	#NAME?	#NAME?		1269	#NAME?	#NAME?		1269	#NAME?	#NAME?
	1270	#NAME?	#NAME?		1270	#NAME?	#NAME?		1270	#NAME?	#NAME?		1270	#NAME?	#NAME?		1270	#NAME?	#NAME?
	1271	#NAME?	#NAME?		1271	#NAME?	#NAME?		1271	#NAME?	#NAME?		1271	#NAME?	#NAME?		1271	#NAME?	#NAME?
	1272	#NAME?	#NAME?		1272	#NAME?	#NAME?		1272	#NAME?	#NAME?		1272	#NAME?	#NAME?		1272	#NAME?	#NAME?
	1273	#NAME?	#NAME?		1273	#NAME?	#NAME?		1273	#NAME?	#NAME?		1273	#NAME?	#NAME?		1273	#NAME?	#NAME?
	1274	#NAME?	#NAME?		1274	#NAME?	#NAME?		1274	#NAME?	#NAME?		1274	#NAME?	#NAME?		1274	#NAME?	#NAME?
	1275	#NAME?	#NAME?		1275	#NAME?	#NAME?		1275	#NAME?	#NAME?		1275	#NAME?	#NAME?		1275	#NAME?	#NAME?
	1276	#NAME?	#NAME?		1276	#NAME?	#NAME?		1276	#NAME?	#NAME?		1276	#NAME?	#NAME?		1276	#NAME?	#NAME?
	1277	#NAME?	#NAME?		1277	#NAME?	#NAME?		1277	#NAME?	#NAME?		1277	#NAME?	#NAME?		1277	#NAME?	#NAME?
	1278	#NAME?	#NAME?		1278	#NAME?	#NAME?		1278	#NAME?	#NAME?		1278	#NAME?	#NAME?		1278	#NAME?	#NAME?
	1279	#NAME?	#NAME?		1279	#NAME?	#NAME?		1279	#NAME?	#NAME?		1279	#NAME?	#NAME?		1279	#NAME?	#NAME?
	1280	#NAME?	#NAME?		1280	#NAME?	#NAME?		1280	#NAME?	#NAME?		1280	#NAME?	#NAME?		1280	#NAME?	#NAME?
	1281	#NAME?	#NAME?		1281	#NAME?	#NAME?		1281	#NAME?	#NAME?		1281	#NAME?	#NAME?		1281	#NAME?	#NAME?
	1282	#NAME?	#NAME?		1282	#NAME?	#NAME?		1282	#NAME?	#NAME?		1282	#NAME?	#NAME?		1282	#NAME?	#NAME?
	1283	#NAME?	#NAME?		1283	#NAME?	#NAME?		1283	#NAME?	#NAME?		1283	#NAME?	#NAME?		1283	#NAME?	#NAME?
	1284	#NAME?	#NAME?		1284	#NAME?	#NAME?		1284	#NAME?	#NAME?		1284	#NAME?	#NAME?		1284	#NAME?	#NAME?
	1285	#NAME?	#NAME?		1285	#NAME?	#NAME?		1285	#NAME?	#NAME?		1285	#NAME?	#NAME?		1285	#NAME?	#NAME?
	1286	#NAME?	#NAME?		1286	#NAME?	#NAME?		1286	#NAME?	#NAME?		1286	#NAME?	#NAME?		1286	#NAME?	#NAME?
	1287	#NAME?	#NAME?		1287	#NAME?	#NAME?		1287	#NAME?	#NAME?		1287	#NAME?	#NAME?		1287	#NAME?	#NAME?
	1288	#NAME?	#NAME?		1288	#NAME?	#NAME?		1288	#NAME?	#NAME?		1288	#NAME?	#NAME?		1288	#NAME?	#NAME?
	1289	#NAME?	#NAME?		1289	#NAME?	#NAME?		1289	#NAME?	#NAME?		1289	#NAME?	#NAME?		1289	#NAME?	#NAME?
	1290	#NAME?	#NAME?		1290	#NAME?	#NAME?		1290	#NAME?	#NAME?		1290	#NAME?	#NAME?		1290	#NAME?	#NAME?
	1291	#NAME?	#NAME?		1291	#NAME?	#NAME?		1291	#NAME?	#NAME?		1291	#NAME?	#NAME?		1291	#NAME?	#NAME?
	1292	#NAME?	#NAME?		1292	#NAME?	#NAME?		1292	#NAME?	#NAME?		1292	#NAME?	#NAME?		1292	#NAME?	#NAME?
	1293	#NAME?	#NAME?		1293	#NAME?	#NAME?		1293	#NAME?	#NAME?		1293	#NAME?	#NAME?		1293	#NAME?	#NAME?
	1294	#NAME?	#NAME?		1294	#NAME?	#NAME?		1294	#NAME?	#NAME?		1294	#NAME?	#NAME?		1294	#NAME?	#NAME?
	1295	#NAME?	#NAME?		1295	#NAME?	#NAME?		1295	#NAME?	#NAME?		1295	#NAME?	#NAME?		1295	#NAME?	#NAME?
	1296	#NAME?	#NAME?		1296	#NAME?	#NAME?		1296	#NAME?	#NAME?		1296	#NAME?	#NAME?		1296	#NAME?	#NAME?
	1297	#NAME?	#NAME?		1297	#NAME?	#NAME?		1297	#NAME?	#NAME?		1297	#NAME?	#NAME?		1297	#NAME?	#NAME?
	1298	#NAME?	#NAME?		1298	#NAME?	#NAME?		1298	#NAME?	#NAME?		1298	#NAME?	#NAME?		1298	#NAME?	#NAME?
	1299	#NAME?	#NAME?		1299	#NAME?	#NAME?		1299	#NAME?	#NAME?		1299	#NAME?	#NAME?		1299	#NAME?	#NAME?
	1300	#NAME?	#NAME?		1300	#NAME?	#NAME?		1300	#NAME?	#NAME?		1300	#NAME?	#NAME?		1300	#NAME?	#NAME?
	1301	#NAME?	#NAME?		1301	#NAME?	#NAME?		1301	#NAME?	#NAME?		1301	#NAME?	#NAME?		1301	#NAME?	#NAME?
	1302	#NAME?	#NAME?		1302	#NAME?	#NAME?		1302	#NAME?	#NAME?		1302	#NAME?	#NAME?		1302	#NAME?	#NAME?
	1303	#NAME?	#NAME?		1303	#NAME?	#NAME?		1303	#NAME?	#NAME?		1303	#NAME?	#NAME?		1303	#NAME?	#NAME?
	1304	#NAME?	#NAME?		1304	#NAME?	#NAME?		1304	#NAME?	#NAME?		1304	#NAME?	#NAME?		1304	#NAME?	#NAME?
	1305	#NAME?	#NAME?		1305	#NAME?	#NAME?		1305	#NAME?	#NAME?		1305	#NAME?	#NAME?		1305	#NAME?	#NAME?
	1306	#NAME?	#NAME?		1306	#NAME?	#NAME?		1306	#NAME?	#NAME?		1306	#NAME?	#NAME?		1306	#NAME?	#NAME?
	1307	#NAME?	#NAME?		1307	#NAME?	#NAME?		1307	#NAME?	#NAME?		1307	#NAME?	#NAME?		1307	#NAME?	#NAME?
	1308	#NAME?	#NAME?		1308	#NAME?	#NAME?		1308	#NAME?	#NAME?		1308	#NAME?	#NAME?		1308	#NAME?	#NAME?
	1309	#NAME?	#NAME?		1309	#NAME?	#NAME?		1309	#NAME?	#NAME?		1309	#NAME?	#NAME?		1309	#NAME?	#NAME?
	1310	#NAME?	#NAME?		1310	#NAME?	#NAME?		1310	#NAME?	#NAME?		1310	#NAME?	#NAME?		1310	#NAME?	#NAME?
	1311	#NAME?	#NAME?		1311	#NAME?	#NAME?		1311	#NAME?	#NAME?		1311	#NAME?	#NAME?		1311	#NAME?	#NAME?
	1312	#NAME?	#NAME?		1312	#NAME?	#NAME?		1312	#NAME?	#NAME?		1312	#NAME?	#NAME?		1312	#NAME?	#NAME?
	1313	#NAME?	#NAME?		1313	#NAME?	#NAME?		1313	#NAME?	#NAME?		1313	#NAME?	#NAME?		1313	#NAME?	#NAME?
	1314	#NAME?	#NAME?		1314	#NAME?	#NAME?		1314	#NAME?	#NAME?		1314	#NAME?	#NAME?		1314	#NAME?	#NAME?
	1315	#NAME?	#NAME?		1315	#NAME?	#NAME?		1315	#NAME?	#NAME?		1315	#NAME?	#NAME?		1315	#NAME?	#NAME?
	1316	#NAME?	#NAME?		1316	#NAME?	#NAME?		1316	#NAME?	#NAME?		1316	#NAME?	#NAME?		1316	#NAME?	#NAME?
	1317	#NAME?	#NAME?		1317	#NAME?	#NAME?		1317	#NAME?	#NAME?		1317	#NAME?	#NAME?		1317	#NAME?	#NAME?
	1318	#NAME?	#NAME?		1318	#NAME?	#NAME?		1318	#NAME?	#NAME?		1318	#NAME?	#NAME?		1318	#NAME?	#NAME?
	1319	#NAME?	#NAME?		1319	#NAME?	#NAME?		1319	#NAME?	#NAME?		1319	#NAME?	#NAME?		1319	#NAME?	#NAME?
	1320	#NAME?	#NAME?		1320	#NAME?	#NAME?		1320	#NAME?	#NAME?		1320	#NAME?	#NAME?		1320	#NAME?	#NAME?
	1321	#NAME?	#NAME?		1321	#NAME?	#NAME?		1321	#NAME?	#NAME?		1321	#NAME?	#NAME?		1321	#NAME?	#NAME?
	1322	#NAME?	#NAME?		1322	#NAME?	#NAME?		1322	#NAME?	#NAME?		1322	#NAME?	#NAME?		1322	#NAME?	#NAME?
	1323	#NAME?	#NAME?		1323	#NAME?	#NAME?		1323	#NAME?	#NAME?		1323	#NAME?	#NAME?		1323	#NAME?	#NAME?
	1324	#NAME?	#NAME?		1324	#NAME?	#NAME?		1324	#NAME?	#NAME?		1324	#NAME?	#NAME?		1324	#NAME?	#NAME?
	1325	#NAME?	#NAME?		1325	#NAME?	#NAME?		1325	#NAME?	#NAME?		1325	#NAME?	#NAME?		1325	#NAME?	#NAME?
	1326	#NAME?	#NAME?		1326	#NAME?	#NAME?		1326	#NAME?	#NAME?		1326	#NAME?	#NAME?		1326	#NAME?	#NAME?
	1327	#NAME?	#NAME?		1327	#NAME?	#NAME?		1327	#NAME?	#NAME?		1327	#NAME?	#NAME?		1327	#NAME?	#NAME?
	1328	#NAME?	#NAME?		1328	#NAME?	#NAME?		1328	#NAME?	#NAME?		1328	#NAME?	#NAME?		1328	#NAME?	#NAME?
	1329	#NAME?	#NAME?		1329	#NAME?	#NAME?		1329	#NAME?	#NAME?		1329	#NAME?	#NAME?		1329	#NAME?	#NAME?
	1330	#NAME?	#NAME?		1330	#NAME?	#NAME?		1330	#NAME?	#NAME?		1330	#NAME?	#NAME?		1330	#NAME?	#NAME?
	1331	#NAME?	#NAME?		1331	#NAME?	#NAME?		1331	#NAME?	#NAME?		1331	#NAME?	#NAME?		1331	#NAME?	#NAME?
	1332	#NAME?	#NAME?		1332	#NAME?	#NAME?		1332	#NAME?	#NAME?		1332	#NAME?	#NAME?		1332	#NAME?	#NAME?
	1333	#NAME?	#NAME?		1333	#NAME?	#NAME?		1333	#NAME?	#NAME?		1333	#NAME?	#NAME?		1333	#NAME?	#NAME?
	1334	#NAME?	#NAME?		1334	#NAME?	#NAME?		1334	#NAME?	#NAME?		1334	#NAME?	#NAME?		1334	#NAME?	#NAME?
	1335	#NAME?	#NAME?		1335	#NAME?	#NAME?		1335	#NAME?	#NAME?		1335	#NAME?	#NAME?		1335	#NAME?	#NAME?
	1336	#NAME?	#NAME?		1336	#NAME?	#NAME?		1336	#NAME?	#NAME?		1336	#NAME?	#NAME?		1336	#NAME?	#NAME?
	1337	#NAME?	#NAME?		1337	#NAME?	#NAME?		1337	#NAME?	#NAME?		1337	#NAME?	#NAME?		1337	#NAME?	#NAME?
	1338	#NAME?	#NAME?		1338	#NAME?	#NAME?		1338	#NAME?	#NAME?		1338	#NAME?	#NAME?		1338	#NAME?	#NAME?
	1339	#NAME?	#NAME?		1339	#NAME?	#NAME?		1339	#NAME?	#NAME?		1339	#NAME?	#NAME?		1339	#NAME?	#NAME?
	1340	#NAME?	#NAME?		1340	#NAME?	#NAME?		1340	#NAME?	#NAME?		1340	#NAME?	#NAME?		1340	#NAME?	#NAME?
	1341	#NAME?	#NAME?		1341	#NAME?	#NAME?		1341	#NAME?	#NAME?		1341	#NAME?	#NAME?		1341	#NAME?	#NAME?
	1342	#NAME?	#NAME?		1342	#NAME?	#NAME?		1342	#NAME?	#NAME?		1342	#NAME?	#NAME?		1342	#NAME?	#NAME?
	1343	#NAME?	#NAME?		1343	#NAME?	#NAME?		1343	#NAME?	#NAME?		1343	#NAME?	#NAME?		1343	#NAME?	#NAME?
	1344	#NAME?	#NAME?		1344	#NAME?	#NAME?		1344	#NAME?	#NAME?		1344	#NAME?	#NAME?		1344	#NAME?	#NAME?
	1345	#NAME?	#NAME?		1345	#NAME?	#NAME?		1345	#NAME?	#NAME?		1345	#NAME?	#NAME?		1345	#NAME?	#NAME?
	1346	#NAME?	#NAME?		1346	#NAME?	#NAME?		1346	#NAME?	#NAME?		1346	#NAME?	#NAME?		1346	#NAME?	#NAME?
	1347	#NAME?	#NAME?		1347	#NAME?	#NAME?		1347	#NAME?	#NAME?		1347	#NAME?	#NAME?		1347	#NAME?	#NAME?
	1348	#NAME?	#NAME?		1348	#NAME?	#NAME?		1348	#NAME?	#NAME?		1348	#NAME?	#NAME?		1348	#NAME?	#NAME?
	1349	#NAME?	#NAME?		1349	#NAME?	#NAME?		1349	#NAME?	#NAME?		1349	#NAME?	#NAME?		1349	#NAME?	#NAME?
	1350	#NAME?	#NAME?		1350	#NAME?	#NAME?		1350	#NAME?	#NAME?		1350	#NAME?	#NAME?		1350	#NAME?	#NAME?
	1351	#NAME?	#NAME?		1351	#NAME?	#NAME?		1351	#NAME?	#NAME?		1351	#NAME?	#NAME?		1351	#NAME?	#NAME?
	1352	#NAME?	#NAME?		1352	#NAME?	#NAME?		1352	#NAME?	#NAME?		1352	#NAME?	#NAME?		1352	#NAME?	#NAME?
	1353	#NAME?	#NAME?		1353	#NAME?	#NAME?		1353	#NAME?	#NAME?		1353	#NAME?	#NAME?		1353	#NAME?	#NAME?
	1354	#NAME?	#NAME?		1354	#NAME?	#NAME?		1354	#NAME?	#NAME?		1354	#NAME?	#NAME?		1354	#NAME?	#NAME?
	1355	#NAME?	#NAME?		1355	#NAME?	#NAME?		1355	#NAME?	#NAME?		1355	#NAME?	#NAME?		1355	#NAME?	#NAME?
	1356	#NAME?	#NAME?		1356	#NAME?	#NAME?		1356	#NAME?	#NAME?		1356	#NAME?	#NAME?		1356	#NAME?	#NAME?
	1357	#NAME?	#NAME?		1357	#NAME?	#NAME?		1357	#NAME?	#NAME?		1357	#NAME?	#NAME?		1357	#NAME?	#NAME?
	1358	#NAME?	#NAME?		1358	#NAME?	#NAME?		1358	#NAME?	#NAME?		1358	#NAME?	#NAME?		1358	#NAME?	#NAME?
	1359	#NAME?	#NAME?		1359	#NAME?	#NAME?		1359	#NAME?	#NAME?		1359	#NAME?	#NAME?		1359	#NAME?	#NAME?
	1360	#NAME?	#NAME?		1360	#NAME?	#NAME?		1360	#NAME?	#NAME?		1360	#NAME?	#NAME?		1360	#NAME?	#NAME?
	1361	#NAME?	#NAME?		1361	#NAME?	#NAME?		1361	#NAME?	#NAME?		1361	#NAME?	#NAME?		1361	#NAME?	#NAME?
	1362	#NAME?	#NAME?		1362	#NAME?	#NAME?		1362	#NAME?	#NAME?		1362	#NAME?	#NAME?		1362	#NAME?	#NAME?
	1363	#NAME?	#NAME?		1363	#NAME?	#NAME?		1363	#NAME?	#NAME?		1363	#NAME?	#NAME?		1363	#NAME?	#NAME?
	1364	#NAME?	#NAME?		1364	#NAME?	#NAME?		1364	#NAME?	#NAME?		1364	#NAME?	#NAME?		1364	#NAME?	#NAME?
	1365	#NAME?	#NAME?		1365	#NAME?	#NAME?		1365	#NAME?	#NAME?		1365	#NAME?	#NAME?		1365	#NAME?	#NAME?
	1366	#NAME?	#NAME?		1366	#NAME?	#NAME?		1366	#NAME?	#NAME?		1366	#NAME?	#NAME?		1366	#NAME?	#NAME?
	1367	#NAME?	#NAME?		1367	#NAME?	#NAME?		1367	#NAME?	#NAME?		1367	#NAME?	#NAME?		1367	#NAME?	#NAME?
	1368	#NAME?	#NAME?		1368	#NAME?	#NAME?		1368	#NAME?	#NAME?		1368	#NAME?	#NAME?		1368	#NAME?	#NAME?
	1369	#NAME?	#NAME?		1369	#NAME?	#NAME?		1369	#NAME?	#NAME?		1369	#NAME?	#NAME?		1369	#NAME?	#NAME?
	1370	#NAME?	#NAME?		1370	#NAME?	#NAME?		1370	#NAME?	#NAME?		1370	#NAME?	#NAME?		1370	#NAME?	#NAME?
	1371	#NAME?	#NAME?		1371	#NAME?	#NAME?		1371	#NAME?	#NAME?		1371	#NAME?	#NAME?		1371	#NAME?	#NAME?
	1372	#NAME?	#NAME?		1372	#NAME?	#NAME?		1372	#NAME?	#NAME?		1372	#NAME?	#NAME?		1372	#NAME?	#NAME?
	1373	#NAME?	#NAME?		1373	#NAME?	#NAME?		1373	#NAME?	#NAME?		1373	#NAME?	#NAME?		1373	#NAME?	#NAME?
	1374	#NAME?	#NAME?		1374	#NAME?	#NAME?		1374	#NAME?	#NAME?		1374	#NAME?	#NAME?		1374	#NAME?	#NAME?
	1375	#NAME?	#NAME?		1375	#NAME?	#NAME?		1375	#NAME?	#NAME?		1375	#NAME?	#NAME?		1375	#NAME?	#NAME?
	1376	#NAME?	#NAME?		1376	#NAME?	#NAME?		1376	#NAME?	#NAME?		1376	#NAME?	#NAME?		1376	#NAME?	#NAME?
	1377	#NAME?	#NAME?		1377	#NAME?	#NAME?		1377	#NAME?	#NAME?		1377	#NAME?	#NAME?		1377	#NAME?	#NAME?
	1378	#NAME?	#NAME?		1378	#NAME?	#NAME?		1378	#NAME?	#NAME?		1378	#NAME?	#NAME?		1378	#NAME?	#NAME?
	1379	#NAME?	#NAME?		1379	#NAME?	#NAME?		1379	#NAME?	#NAME?		1379	#NAME?	#NAME?		1379	#NAME?	#NAME?
	1380	#NAME?	#NAME?		1380	#NAME?	#NAME?		1380	#NAME?	#NAME?		1380	#NAME?	#NAME?		1380	#NAME?	#NAME?
	1381	#NAME?	#NAME?		1381	#NAME?	#NAME?		1381	#NAME?	#NAME?		1381	#NAME?	#NAME?		1381	#NAME?	#NAME?
	1382	#NAME?	#NAME?		1382	#NAME?	#NAME?		1382	#NAME?	#NAME?		1382	#NAME?	#NAME?		1382	#NAME?	#NAME?
	1383	#NAME?	#NAME?		1383	#NAME?	#NAME?		1383	#NAME?	#NAME?		1383	#NAME?	#NAME?		1383	#NAME?	#NAME?
	1384	#NAME?	#NAME?		1384	#NAME?	#NAME?		1384	#NAME?	#NAME?		1384	#NAME?	#NAME?		1384	#NAME?	#NAME?
	1385	#NAME?	#NAME?		1385	#NAME?	#NAME?		1385	#NAME?	#NAME?		1385	#NAME?	#NAME?		1385	#NAME?	#NAME?
	1386	#NAME?	#NAME?		1386	#NAME?	#NAME?		1386	#NAME?	#NAME?		1386	#NAME?	#NAME?		1386	#NAME?	#NAME?
	1387	#NAME?	#NAME?		1387	#NAME?	#NAME?		1387	#NAME?	#NAME?		1387	#NAME?	#NAME?		1387	#NAME?	#NAME?
	1388	#NAME?	#NAME?		1388	#NAME?	#NAME?		1388	#NAME?	#NAME?		1388	#NAME?	#NAME?		1388	#NAME?	#NAME?
	1389	#NAME?	#NAME?		1389	#NAME?	#NAME?		1389	#NAME?	#NAME?		1389	#NAME?	#NAME?		1389	#NAME?	#NAME?
	1390	#NAME?	#NAME?		1390	#NAME?	#NAME?		1390	#NAME?	#NAME?		1390	#NAME?	#NAME?		1390	#NAME?	#NAME?
	1391	#NAME?	#NAME?		1391	#NAME?	#NAME?		1391	#NAME?	#NAME?		1391	#NAME?	#NAME?		1391	#NAME?	#NAME?
	1392	#NAME?	#NAME?		1392	#NAME?	#NAME?		1392	#NAME?	#NAME?		1392	#NAME?	#NAME?		1392	#NAME?	#NAME?
	1393	#NAME?	#NAME?		1393	#NAME?	#NAME?		1393	#NAME?	#NAME?		1393	#NAME?	#NAME?		1393	#NAME?	#NAME?
	1394	#NAME?	#NAME?		1394	#NAME?	#NAME?		1394	#NAME?	#NAME?		1394	#NAME?	#NAME?		1394	#NAME?	#NAME?
	1395	#NAME?	#NAME?		1395	#NAME?	#NAME?		1395	#NAME?	#NAME?		1395	#NAME?	#NAME?		1395	#NAME?	#NAME?
	1396	#NAME?	#NAME?		1396	#NAME?	#NAME?		1396	#NAME?	#NAME?		1396	#NAME?	#NAME?		1396	#NAME?	#NAME?
	1397	#NAME?	#NAME?		1397	#NAME?	#NAME?		1397	#NAME?	#NAME?		1397	#NAME?	#NAME?		1397	#NAME?	#NAME?
	1398	#NAME?	#NAME?		1398	#NAME?	#NAME?		1398	#NAME?	#NAME?		1398	#NAME?	#NAME?		1398	#NAME?	#NAME?
	1399	#NAME?	#NAME?		1399	#NAME?	#NAME?		1399	#NAME?	#NAME?		1399	#NAME?	#NAME?		1399	#NAME?	#NAME?
	1400	#NAME?	#NAME?		1400	#NAME?	#NAME?		1400	#NAME?	#NAME?		1400	#NAME?	#NAME?		1400	#NAME?	#NAME?
	1401	#NAME?	#NAME?		1401	#NAME?	#NAME?		1401	#NAME?	#NAME?		1401	#NAME?	#NAME?		1401	#NAME?	#NAME?
	1402	#NAME?	#NAME?		1402	#NAME?	#NAME?		1402	#NAME?	#NAME?		1402	#NAME?	#NAME?		1402	#NAME?	#NAME?
	1403	#NAME?	#NAME?		1403	#NAME?	#NAME?		1403	#NAME?	#NAME?		1403	#NAME?	#NAME?		1403	#NAME?	#NAME?
	1404	#NAME?	#NAME?		1404	#NAME?	#NAME?		1404	#NAME?	#NAME?		1404	#NAME?	#NAME?		1404	#NAME?	#NAME?
	1405	#NAME?	#NAME?		1405	#NAME?	#NAME?		1405	#NAME?	#NAME?		1405	#NAME?	#NAME?		1405	#NAME?	#NAME?
	1406	#NAME?	#NAME?		1406	#NAME?	#NAME?		1406	#NAME?	#NAME?		1406	#NAME?	#NAME?		1406	#NAME?	#NAME?
	1407	#NAME?	#NAME?		1407	#NAME?	#NAME?		1407	#NAME?	#NAME?		1407	#NAME?	#NAME?		1407	#NAME?	#NAME?
	1408	#NAME?	#NAME?		1408	#NAME?	#NAME?		1408	#NAME?	#NAME?		1408	#NAME?	#NAME?		1408	#NAME?	#NAME?
	1409	#NAME?	#NAME?		1409	#NAME?	#NAME?		1409	#NAME?	#NAME?		1409	#NAME?	#NAME?		1409	#NAME?	#NAME?
	1410	#NAME?	#NAME?		1410	#NAME?	#NAME?		1410	#NAME?	#NAME?		1410	#NAME?	#NAME?		1410	#NAME?	#NAME?
	1411	#NAME?	#NAME?		1411	#NAME?	#NAME?		1411	#NAME?	#NAME?		1411	#NAME?	#NAME?		1411	#NAME?	#NAME?
	1412	#NAME?	#NAME?		1412	#NAME?	#NAME?		1412	#NAME?	#NAME?		1412	#NAME?	#NAME?		1412	#NAME?	#NAME?
	1413	#NAME?	#NAME?		1413	#NAME?	#NAME?		1413	#NAME?	#NAME?		1413	#NAME?	#NAME?		1413	#NAME?	#NAME?
	1414	#NAME?	#NAME?		1414	#NAME?	#NAME?		1414	#NAME?	#NAME?		1414	#NAME?	#NAME?		1414	#NAME?	#NAME?
	1415	#NAME?	#NAME?		1415	#NAME?	#NAME?		1415	#NAME?	#NAME?		1415	#NAME?	#NAME?		1415	#NAME?	#NAME?
	1416	#NAME?	#NAME?		1416	#NAME?	#NAME?		1416	#NAME?	#NAME?		1416	#NAME?	#NAME?		1416	#NAME?	#NAME?
	1417	#NAME?	#NAME?		1417	#NAME?	#NAME?		1417	#NAME?	#NAME?		1417	#NAME?	#NAME?		1417	#NAME?	#NAME?
	1418	#NAME?	#NAME?		1418	#NAME?	#NAME?		1418	#NAME?	#NAME?		1418	#NAME?	#NAME?		1418	#NAME?	#NAME?
	1419	#NAME?	#NAME?		1419	#NAME?	#NAME?		1419	#NAME?	#NAME?		1419	#NAME?	#NAME?		1419	#NAME?	#NAME?
	1420	#NAME?	#NAME?		1420	#NAME?	#NAME?		1420	#NAME?	#NAME?		1420	#NAME?	#NAME?		1420	#NAME?	#NAME?
	1421	#NAME?	#NAME?		1421	#NAME?	#NAME?		1421	#NAME?	#NAME?		1421	#NAME?	#NAME?		1421	#NAME?	#NAME?
	1422	#NAME?	#NAME?		1422	#NAME?	#NAME?		1422	#NAME?	#NAME?		1422	#NAME?	#NAME?		1422	#NAME?	#NAME?
	1423	#NAME?	#NAME?		1423	#NAME?	#NAME?		1423	#NAME?	#NAME?		1423	#NAME?	#NAME?		1423	#NAME?	#NAME?
	1424	#NAME?	#NAME?		1424	#NAME?	#NAME?		1424	#NAME?	#NAME?		1424	#NAME?	#NAME?		1424	#NAME?	#NAME?
	1425	#NAME?	#NAME?		1425	#NAME?	#NAME?		1425	#NAME?	#NAME?		1425	#NAME?	#NAME?		1425	#NAME?	#NAME?
	1426	#NAME?	#NAME?		1426	#NAME?	#NAME?		1426	#NAME?	#NAME?		1426	#NAME?	#NAME?		1426	#NAME?	#NAME?
	1427	#NAME?	#NAME?		1427	#NAME?	#NAME?		1427	#NAME?	#NAME?		1427	#NAME?	#NAME?		1427	#NAME?	#NAME?
	1428	#NAME?	#NAME?		1428	#NAME?	#NAME?		1428	#NAME?	#NAME?		1428	#NAME?	#NAME?		1428	#NAME?	#NAME?
	1429	#NAME?	#NAME?		1429	#NAME?	#NAME?		1429	#NAME?	#NAME?		1429	#NAME?	#NAME?		1429	#NAME?	#NAME?
	1430	#NAME?	#NAME?		1430	#NAME?	#NAME?		1430	#NAME?	#NAME?		1430	#NAME?	#NAME?		1430	#NAME?	#NAME?
	1431	#NAME?	#NAME?		1431	#NAME?	#NAME?		1431	#NAME?	#NAME?		1431	#NAME?	#NAME?		1431	#NAME?	#NAME?
	1432	#NAME?	#NAME?		1432	#NAME?	#NAME?		1432	#NAME?	#NAME?		1432	#NAME?	#NAME?		1432	#NAME?	#NAME?
	1433	#NAME?	#NAME?		1433	#NAME?	#NAME?		1433	#NAME?	#NAME?		1433	#NAME?	#NAME?		1433	#NAME?	#NAME?
	1434	#NAME?	#NAME?		1434	#NAME?	#NAME?		1434	#NAME?	#NAME?		1434	#NAME?	#NAME?		1434	#NAME?	#NAME?
	1435	#NAME?	#NAME?		1435	#NAME?	#NAME?		1435	#NAME?	#NAME?		1435	#NAME?	#NAME?		1435	#NAME?	#NAME?
	1436	#NAME?	#NAME?		1436	#NAME?	#NAME?		1436	#NAME?	#NAME?		1436	#NAME?	#NAME?		1436	#NAME?	#NAME?
	1437	#NAME?	#NAME?		1437	#NAME?	#NAME?		1437	#NAME?	#NAME?		1437	#NAME?	#NAME?		1437	#NAME?	#NAME?
	1438	#NAME?	#NAME?		1438	#NAME?	#NAME?		1438	#NAME?	#NAME?		1438	#NAME?	#NAME?		1438	#NAME?	#NAME?
	1439	#NAME?	#NAME?		1439	#NAME?	#NAME?		1439	#NAME?	#NAME?		1439	#NAME?	#NAME?		1439	#NAME?	#NAME?
	1440	#NAME?	#NAME?		1440	#NAME?	#NAME?		1440	#NAME?	#NAME?		1440	#NAME?	#NAME?		1440	#NAME?	#NAME?
	1441	#NAME?	#NAME?		1441	#NAME?	#NAME?		1441	#NAME?	#NAME?		1441	#NAME?	#NAME?		1441	#NAME?	#NAME?
	1442	#NAME?	#NAME?		1442	#NAME?	#NAME?		1442	#NAME?	#NAME?		1442	#NAME?	#NAME?		1442	#NAME?	#NAME?
	1443	#NAME?	#NAME?		1443	#NAME?	#NAME?		1443	#NAME?	#NAME?		1443	#NAME?	#NAME?		1443	#NAME?	#NAME?
	1444	#NAME?	#NAME?		1444	#NAME?	#NAME?		1444	#NAME?	#NAME?		1444	#NAME?	#NAME?		1444	#NAME?	#NAME?
	1445	#NAME?	#NAME?		1445	#NAME?	#NAME?		1445	#NAME?	#NAME?		1445	#NAME?	#NAME?		1445	#NAME?	#NAME?
	1446	#NAME?	#NAME?		1446	#NAME?	#NAME?		1446	#NAME?	#NAME?		1446	#NAME?	#NAME?		1446	#NAME?	#NAME?
	1447	#NAME?	#NAME?		1447	#NAME?	#NAME?		1447	#NAME?	#NAME?		1447	#NAME?	#NAME?		1447	#NAME?	#NAME?
	1448	#NAME?	#NAME?		1448	#NAME?	#NAME?		1448	#NAME?	#NAME?		1448	#NAME?	#NAME?		1448	#NAME?	#NAME?
	1449	#NAME?	#NAME?		1449	#NAME?	#NAME?		1449	#NAME?	#NAME?		1449	#NAME?	#NAME?		1449	#NAME?	#NAME?
	1450	#NAME?	#NAME?		1450	#NAME?	#NAME?		1450	#NAME?	#NAME?		1450	#NAME?	#NAME?		1450	#NAME?	#NAME?
	1451	#NAME?	#NAME?		1451	#NAME?	#NAME?		1451	#NAME?	#NAME?		1451	#NAME?	#NAME?		1451	#NAME?	#NAME?
	1452	#NAME?	#NAME?		1452	#NAME?	#NAME?		1452	#NAME?	#NAME?		1452	#NAME?	#NAME?		1452	#NAME?	#NAME?
	1453	#NAME?	#NAME?		1453	#NAME?	#NAME?		1453	#NAME?	#NAME?		1453	#NAME?	#NAME?		1453	#NAME?	#NAME?
	1454	#NAME?	#NAME?		1454	#NAME?	#NAME?		1454	#NAME?	#NAME?		1454	#NAME?	#NAME?		1454	#NAME?	#NAME?
	1455	#NAME?	#NAME?		1455	#NAME?	#NAME?		1455	#NAME?	#NAME?		1455	#NAME?	#NAME?		1455	#NAME?	#NAME?
	1456	#NAME?	#NAME?		1456	#NAME?	#NAME?		1456	#NAME?	#NAME?		1456	#NAME?	#NAME?		1456	#NAME?	#NAME?
	1457	#NAME?	#NAME?		1457	#NAME?	#NAME?		1457	#NAME?	#NAME?		1457	#NAME?	#NAME?		1457	#NAME?	#NAME?
	1458	#NAME?	#NAME?		1458	#NAME?	#NAME?		1458	#NAME?	#NAME?		1458	#NAME?	#NAME?		1458	#NAME?	#NAME?
	1459	#NAME?	#NAME?		1459	#NAME?	#NAME?		1459	#NAME?	#NAME?		1459	#NAME?	#NAME?		1459	#NAME?	#NAME?
	1460	#NAME?	#NAME?		1460	#NAME?	#NAME?		1460	#NAME?	#NAME?		1460	#NAME?	#NAME?		1460	#NAME?	#NAME?
	1461	#NAME?	#NAME?		1461	#NAME?	#NAME?		1461	#NAME?	#NAME?		1461	#NAME?	#NAME?		1461	#NAME?	#NAME?
	1462	#NAME?	#NAME?		1462	#NAME?	#NAME?		1462	#NAME?	#NAME?		1462	#NAME?	#NAME?		1462	#NAME?	#NAME?
	1463	#NAME?	#NAME?		1463	#NAME?	#NAME?		1463	#NAME?	#NAME?		1463	#NAME?	#NAME?		1463	#NAME?	#NAME?
	1464	#NAME?	#NAME?		1464	#NAME?	#NAME?		1464	#NAME?	#NAME?		1464	#NAME?	#NAME?		1464	#NAME?	#NAME?
	1465	#NAME?	#NAME?		1465	#NAME?	#NAME?		1465	#NAME?	#NAME?		1465	#NAME?	#NAME?		1465	#NAME?	#NAME?
	1466	#NAME?	#NAME?		1466	#NAME?	#NAME?		1466	#NAME?	#NAME?		1466	#NAME?	#NAME?		1466	#NAME?	#NAME?
	1467	#NAME?	#NAME?		1467	#NAME?	#NAME?		1467	#NAME?	#NAME?		1467	#NAME?	#NAME?		1467	#NAME?	#NAME?
	1468	#NAME?	#NAME?		1468	#NAME?	#NAME?		1468	#NAME?	#NAME?		1468	#NAME?	#NAME?		1468	#NAME?	#NAME?
	1469	#NAME?	#NAME?		1469	#NAME?	#NAME?		1469	#NAME?	#NAME?		1469	#NAME?	#NAME?		1469	#NAME?	#NAME?
	1470	#NAME?	#NAME?		1470	#NAME?	#NAME?		1470	#NAME?	#NAME?		1470	#NAME?	#NAME?		1470	#NAME?	#NAME?
	1471	#NAME?	#NAME?		1471	#NAME?	#NAME?		1471	#NAME?	#NAME?		1471	#NAME?	#NAME?		1471	#NAME?	#NAME?
	1472	#NAME?	#NAME?		1472	#NAME?	#NAME?		1472	#NAME?	#NAME?		1472	#NAME?	#NAME?		1472	#NAME?	#NAME?
	1473	#NAME?	#NAME?		1473	#NAME?	#NAME?		1473	#NAME?	#NAME?		1473	#NAME?	#NAME?		1473	#NAME?	#NAME?
	1474	#NAME?	#NAME?		1474	#NAME?	#NAME?		1474	#NAME?	#NAME?		1474	#NAME?	#NAME?		1474	#NAME?	#NAME?
	1475	#NAME?	#NAME?		1475	#NAME?	#NAME?		1475	#NAME?	#NAME?		1475	#NAME?	#NAME?		1475	#NAME?	#NAME?
	1476	#NAME?	#NAME?		1476	#NAME?	#NAME?		1476	#NAME?	#NAME?		1476	#NAME?	#NAME?		1476	#NAME?	#NAME?
	1477	#NAME?	#NAME?		1477	#NAME?	#NAME?		1477	#NAME?	#NAME?		1477	#NAME?	#NAME?		1477	#NAME?	#NAME?
	1478	#NAME?	#NAME?		1478	#NAME?	#NAME?		1478	#NAME?	#NAME?		1478	#NAME?	#NAME?		1478	#NAME?	#NAME?
	1479	#NAME?	#NAME?		1479	#NAME?	#NAME?		1479	#NAME?	#NAME?		1479	#NAME?	#NAME?		1479	#NAME?	#NAME?
	1480	#NAME?	#NAME?		1480	#NAME?	#NAME?		1480	#NAME?	#NAME?		1480	#NAME?	#NAME?		1480	#NAME?	#NAME?
	1481	#NAME?	#NAME?		1481	#NAME?	#NAME?		1481	#NAME?	#NAME?		1481	#NAME?	#NAME?		1481	#NAME?	#NAME?
	1482	#NAME?	#NAME?		1482	#NAME?	#NAME?		1482	#NAME?	#NAME?		1482	#NAME?	#NAME?		1482	#NAME?	#NAME?
	1483	#NAME?	#NAME?		1483	#NAME?	#NAME?		1483	#NAME?	#NAME?		1483	#NAME?	#NAME?		1483	#NAME?	#NAME?
	1484	#NAME?	#NAME?		1484	#NAME?	#NAME?		1484	#NAME?	#NAME?		1484	#NAME?	#NAME?		1484	#NAME?	#NAME?
	1485	#NAME?	#NAME?		1485	#NAME?	#NAME?		1485	#NAME?	#NAME?		1485	#NAME?	#NAME?		1485	#NAME?	#NAME?
	1486	#NAME?	#NAME?		1486	#NAME?	#NAME?		1486	#NAME?	#NAME?		1486	#NAME?	#NAME?		1486	#NAME?	#NAME?
	1487	#NAME?	#NAME?		1487	#NAME?	#NAME?		1487	#NAME?	#NAME?		1487	#NAME?	#NAME?		1487	#NAME?	#NAME?
	1488	#NAME?	#NAME?		1488	#NAME?	#NAME?		1488	#NAME?	#NAME?		1488	#NAME?	#NAME?		1488	#NAME?	#NAME?
	1489	#NAME?	#NAME?		1489	#NAME?	#NAME?		1489	#NAME?	#NAME?		1489	#NAME?	#NAME?		1489	#NAME?	#NAME?
	1490	#NAME?	#NAME?		1490	#NAME?	#NAME?		1490	#NAME?	#NAME?		1490	#NAME?	#NAME?		1490	#NAME?	#NAME?
	1491	#NAME?	#NAME?		1491	#NAME?	#NAME?		1491	#NAME?	#NAME?		1491	#NAME?	#NAME?		1491	#NAME?	#NAME?
	1492	#NAME?	#NAME?		1492	#NAME?	#NAME?		1492	#NAME?	#NAME?		1492	#NAME?	#NAME?		1492	#NAME?	#NAME?
	1493	#NAME?	#NAME?		1493	#NAME?	#NAME?		1493	#NAME?	#NAME?		1493	#NAME?	#NAME?		1493	#NAME?	#NAME?
	1494	#NAME?	#NAME?		1494	#NAME?	#NAME?		1494	#NAME?	#NAME?		1494	#NAME?	#NAME?		1494	#NAME?	#NAME?
	1495	#NAME?	#NAME?		1495	#NAME?	#NAME?		1495	#NAME?	#NAME?		1495	#NAME?	#NAME?		1495	#NAME?	#NAME?
	1496	#NAME?	#NAME?		1496	#NAME?	#NAME?		1496	#NAME?	#NAME?		1496	#NAME?	#NAME?		1496	#NAME?	#NAME?
	1497	#NAME?	#NAME?		1497	#NAME?	#NAME?		1497	#NAME?	#NAME?		1497	#NAME?	#NAME?		1497	#NAME?	#NAME?
	1498	#NAME?	#NAME?		1498	#NAME?	#NAME?		1498	#NAME?	#NAME?		1498	#NAME?	#NAME?		1498	#NAME?	#NAME?
	1499	#NAME?	#NAME?		1499	#NAME?	#NAME?		1499	#NAME?	#NAME?		1499	#NAME?	#NAME?		1499	#NAME?	#NAME?
	1500	#NAME?	#NAME?		1500	#NAME?	#NAME?		1500	#NAME?	#NAME?		1500	#NAME?	#NAME?		1500	#NAME?	#NAME?
	1501	#NAME?	#NAME?		1501	#NAME?	#NAME?		1501	#NAME?	#NAME?		1501	#NAME?	#NAME?		1501	#NAME?	#NAME?
	1502	#NAME?	#NAME?		1502	#NAME?	#NAME?		1502	#NAME?	#NAME?		1502	#NAME?	#NAME?		1502	#NAME?	#NAME?
	1503	#NAME?	#NAME?		1503	#NAME?	#NAME?		1503	#NAME?	#NAME?		1503	#NAME?	#NAME?		1503	#NAME?	#NAME?
	1504	#NAME?	#NAME?		1504	#NAME?	#NAME?		1504	#NAME?	#NAME?		1504	#NAME?	#NAME?		1504	#NAME?	#NAME?
	1505	#NAME?	#NAME?		1505	#NAME?	#NAME?		1505	#NAME?	#NAME?		1505	#NAME?	#NAME?		1505	#NAME?	#NAME?
	1506	#NAME?	#NAME?		1506	#NAME?	#NAME?		1506	#NAME?	#NAME?		1506	#NAME?	#NAME?		1506	#NAME?	#NAME?
	1507	#NAME?	#NAME?		1507	#NAME?	#NAME?		1507	#NAME?	#NAME?		1507	#NAME?	#NAME?		1507	#NAME?	#NAME?
	1508	#NAME?	#NAME?		1508	#NAME?	#NAME?		1508	#NAME?	#NAME?		1508	#NAME?	#NAME?		1508	#NAME?	#NAME?
	1509	#NAME?	#NAME?		1509	#NAME?	#NAME?		1509	#NAME?	#NAME?		1509	#NAME?	#NAME?		1509	#NAME?	#NAME?
	1510	#NAME?	#NAME?		1510	#NAME?	#NAME?		1510	#NAME?	#NAME?		1510	#NAME?	#NAME?		1510	#NAME?	#NAME?
	1511	#NAME?	#NAME?		1511	#NAME?	#NAME?		1511	#NAME?	#NAME?		1511	#NAME?	#NAME?		1511	#NAME?	#NAME?
	1512	#NAME?	#NAME?		1512	#NAME?	#NAME?		1512	#NAME?	#NAME?		1512	#NAME?	#NAME?		1512	#NAME?	#NAME?
	1513	#NAME?	#NAME?		1513	#NAME?	#NAME?		1513	#NAME?	#NAME?		1513	#NAME?	#NAME?		1513	#NAME?	#NAME?
	1514	#NAME?	#NAME?		1514	#NAME?	#NAME?		1514	#NAME?	#NAME?		1514	#NAME?	#NAME?		1514	#NAME?	#NAME?
	1515	#NAME?	#NAME?		1515	#NAME?	#NAME?		1515	#NAME?	#NAME?		1515	#NAME?	#NAME?		1515	#NAME?	#NAME?
	1516	#NAME?	#NAME?		1516	#NAME?	#NAME?		1516	#NAME?	#NAME?		1516	#NAME?	#NAME?		1516	#NAME?	#NAME?
	1517	#NAME?	#NAME?		1517	#NAME?	#NAME?		1517	#NAME?	#NAME?		1517	#NAME?	#NAME?		1517	#NAME?	#NAME?
	1518	#NAME?	#NAME?		1518	#NAME?	#NAME?		1518	#NAME?	#NAME?		1518	#NAME?	#NAME?		1518	#NAME?	#NAME?
	1519	#NAME?	#NAME?		1519	#NAME?	#NAME?		1519	#NAME?	#NAME?		1519	#NAME?	#NAME?		1519	#NAME?	#NAME?
	1520	#NAME?	#NAME?		1520	#NAME?	#NAME?		1520	#NAME?	#NAME?		1520	#NAME?	#NAME?		1520	#NAME?	#NAME?
	1521	#NAME?	#NAME?		1521	#NAME?	#NAME?		1521	#NAME?	#NAME?		1521	#NAME?	#NAME?		1521	#NAME?	#NAME?
	1522	#NAME?	#NAME?		1522	#NAME?	#NAME?		1522	#NAME?	#NAME?		1522	#NAME?	#NAME?		1522	#NAME?	#NAME?
	1523	#NAME?	#NAME?		1523	#NAME?	#NAME?		1523	#NAME?	#NAME?		1523	#NAME?	#NAME?		1523	#NAME?	#NAME?
	1524	#NAME?	#NAME?		1524	#NAME?	#NAME?		1524	#NAME?	#NAME?		1524	#NAME?	#NAME?		1524	#NAME?	#NAME?
	1525	#NAME?	#NAME?		1525	#NAME?	#NAME?		1525	#NAME?	#NAME?		1525	#NAME?	#NAME?		1525	#NAME?	#NAME?
	1526	#NAME?	#NAME?		1526	#NAME?	#NAME?		1526	#NAME?	#NAME?		1526	#NAME?	#NAME?		1526	#NAME?	#NAME?
	1527	#NAME?	#NAME?		1527	#NAME?	#NAME?		1527	#NAME?	#NAME?		1527	#NAME?	#NAME?		1527	#NAME?	#NAME?
	1528	#NAME?	#NAME?		1528	#NAME?	#NAME?		1528	#NAME?	#NAME?		1528	#NAME?	#NAME?		1528	#NAME?	#NAME?
	1529	#NAME?	#NAME?		1529	#NAME?	#NAME?		1529	#NAME?	#NAME?		1529	#NAME?	#NAME?		1529	#NAME?	#NAME?
	1530	#NAME?	#NAME?		1530	#NAME?	#NAME?		1530	#NAME?	#NAME?		1530	#NAME?	#NAME?		1530	#NAME?	#NAME?
	1531	#NAME?	#NAME?		1531	#NAME?	#NAME?		1531	#NAME?	#NAME?		1531	#NAME?	#NAME?		1531	#NAME?	#NAME?
	1532	#NAME?	#NAME?		1532	#NAME?	#NAME?		1532	#NAME?	#NAME?		1532	#NAME?	#NAME?		1532	#NAME?	#NAME?
	1533	#NAME?	#NAME?		1533	#NAME?	#NAME?		1533	#NAME?	#NAME?		1533	#NAME?	#NAME?		1533	#NAME?	#NAME?
	1534	#NAME?	#NAME?		1534	#NAME?	#NAME?		1534	#NAME?	#NAME?		1534	#NAME?	#NAME?		1534	#NAME?	#NAME?
	1535	#NAME?	#NAME?		1535	#NAME?	#NAME?		1535	#NAME?	#NAME?		1535	#NAME?	#NAME?		1535	#NAME?	#NAME?
	1536	#NAME?	#NAME?		1536	#NAME?	#NAME?		1536	#NAME?	#NAME?		1536	#NAME?	#NAME?		1536	#NAME?	#NAME?
	1537	#NAME?	#NAME?		1537	#NAME?	#NAME?		1537	#NAME?	#NAME?		1537	#NAME?	#NAME?		1537	#NAME?	#NAME?
	1538	#NAME?	#NAME?		1538	#NAME?	#NAME?		1538	#NAME?	#NAME?		1538	#NAME?	#NAME?		1538	#NAME?	#NAME?
	1539	#NAME?	#NAME?		1539	#NAME?	#NAME?		1539	#NAME?	#NAME?		1539	#NAME?	#NAME?		1539	#NAME?	#NAME?
	1540	#NAME?	#NAME?		1540	#NAME?	#NAME?		1540	#NAME?	#NAME?		1540	#NAME?	#NAME?		1540	#NAME?	#NAME?
	1541	#NAME?	#NAME?		1541	#NAME?	#NAME?		1541	#NAME?	#NAME?		1541	#NAME?	#NAME?		1541	#NAME?	#NAME?
	1542	#NAME?	#NAME?		1542	#NAME?	#NAME?		1542	#NAME?	#NAME?		1542	#NAME?	#NAME?		1542	#NAME?	#NAME?
	1543	#NAME?	#NAME?		1543	#NAME?	#NAME?		1543	#NAME?	#NAME?		1543	#NAME?	#NAME?		1543	#NAME?	#NAME?
	1544	#NAME?	#NAME?		1544	#NAME?	#NAME?		1544	#NAME?	#NAME?		1544	#NAME?	#NAME?		1544	#NAME?	#NAME?
	1545	#NAME?	#NAME?		1545	#NAME?	#NAME?		1545	#NAME?	#NAME?		1545	#NAME?	#NAME?		1545	#NAME?	#NAME?
	1546	#NAME?	#NAME?		1546	#NAME?	#NAME?		1546	#NAME?	#NAME?		1546	#NAME?	#NAME?		1546	#NAME?	#NAME?
	1547	#NAME?	#NAME?		1547	#NAME?	#NAME?		1547	#NAME?	#NAME?		1547	#NAME?	#NAME?		1547	#NAME?	#NAME?
	1548	#NAME?	#NAME?		1548	#NAME?	#NAME?		1548	#NAME?	#NAME?		1548	#NAME?	#NAME?		1548	#NAME?	#NAME?
	1549	#NAME?	#NAME?		1549	#NAME?	#NAME?		1549	#NAME?	#NAME?		1549	#NAME?	#NAME?		1549	#NAME?	#NAME?
	1550	#NAME?	#NAME?		1550	#NAME?	#NAME?		1550	#NAME?	#NAME?		1550	#NAME?	#NAME?		1550	#NAME?	#NAME?
	1551	#NAME?	#NAME?		1551	#NAME?	#NAME?		1551	#NAME?	#NAME?		1551	#NAME?	#NAME?		1551	#NAME?	#NAME?
	1552	#NAME?	#NAME?		1552	#NAME?	#NAME?		1552	#NAME?	#NAME?		1552	#NAME?	#NAME?		1552	#NAME?	#NAME?
	1553	#NAME?	#NAME?		1553	#NAME?	#NAME?		1553	#NAME?	#NAME?		1553	#NAME?	#NAME?		1553	#NAME?	#NAME?
	1554	#NAME?	#NAME?		1554	#NAME?	#NAME?		1554	#NAME?	#NAME?		1554	#NAME?	#NAME?		1554	#NAME?	#NAME?
	1555	#NAME?	#NAME?		1555	#NAME?	#NAME?		1555	#NAME?	#NAME?		1555	#NAME?	#NAME?		1555	#NAME?	#NAME?
	1556	#NAME?	#NAME?		1556	#NAME?	#NAME?		1556	#NAME?	#NAME?		1556	#NAME?	#NAME?		1556	#NAME?	#NAME?
	1557	#NAME?	#NAME?		1557	#NAME?	#NAME?		1557	#NAME?	#NAME?		1557	#NAME?	#NAME?		1557	#NAME?	#NAME?
	1558	#NAME?	#NAME?		1558	#NAME?	#NAME?		1558	#NAME?	#NAME?		1558	#NAME?	#NAME?		1558	#NAME?	#NAME?
	1559	#NAME?	#NAME?		1559	#NAME?	#NAME?		1559	#NAME?	#NAME?		1559	#NAME?	#NAME?		1559	#NAME?	#NAME?
	1560	#NAME?	#NAME?		1560	#NAME?	#NAME?		1560	#NAME?	#NAME?		1560	#NAME?	#NAME?		1560	#NAME?	#NAME?
	1561	#NAME?	#NAME?		1561	#NAME?	#NAME?		1561	#NAME?	#NAME?		1561	#NAME?	#NAME?		1561	#NAME?	#NAME?
	1562	#NAME?	#NAME?		1562	#NAME?	#NAME?		1562	#NAME?	#NAME?		1562	#NAME?	#NAME?		1562	#NAME?	#NAME?
	1563	#NAME?	#NAME?		1563	#NAME?	#NAME?		1563	#NAME?	#NAME?		1563	#NAME?	#NAME?		1563	#NAME?	#NAME?
	1564	#NAME?	#NAME?		1564	#NAME?	#NAME?		1564	#NAME?	#NAME?		1564	#NAME?	#NAME?		1564	#NAME?	#NAME?
	1565	#NAME?	#NAME?		1565	#NAME?	#NAME?		1565	#NAME?	#NAME?		1565	#NAME?	#NAME?		1565	#NAME?	#NAME?
	1566	#NAME?	#NAME?		1566	#NAME?	#NAME?		1566	#NAME?	#NAME?		1566	#NAME?	#NAME?		1566	#NAME?	#NAME?
	1567	#NAME?	#NAME?		1567	#NAME?	#NAME?		1567	#NAME?	#NAME?		1567	#NAME?	#NAME?		1567	#NAME?	#NAME?
	1568	#NAME?	#NAME?		1568	#NAME?	#NAME?		1568	#NAME?	#NAME?		1568	#NAME?	#NAME?		1568	#NAME?	#NAME?
	1569	#NAME?	#NAME?		1569	#NAME?	#NAME?		1569	#NAME?	#NAME?		1569	#NAME?	#NAME?		1569	#NAME?	#NAME?
	1570	#NAME?	#NAME?		1570	#NAME?	#NAME?		1570	#NAME?	#NAME?		1570	#NAME?	#NAME?		1570	#NAME?	#NAME?
	1571	#NAME?	#NAME?		1571	#NAME?	#NAME?		1571	#NAME?	#NAME?		1571	#NAME?	#NAME?		1571	#NAME?	#NAME?
	1572	#NAME?	#NAME?		1572	#NAME?	#NAME?		1572	#NAME?	#NAME?		1572	#NAME?	#NAME?		1572	#NAME?	#NAME?
	1573	#NAME?	#NAME?		1573	#NAME?	#NAME?		1573	#NAME?	#NAME?		1573	#NAME?	#NAME?		1573	#NAME?	#NAME?
	1574	#NAME?	#NAME?		1574	#NAME?	#NAME?		1574	#NAME?	#NAME?		1574	#NAME?	#NAME?		1574	#NAME?	#NAME?
	1575	#NAME?	#NAME?		1575	#NAME?	#NAME?		1575	#NAME?	#NAME?		1575	#NAME?	#NAME?		1575	#NAME?	#NAME?
	1576	#NAME?	#NAME?		1576	#NAME?	#NAME?		1576	#NAME?	#NAME?		1576	#NAME?	#NAME?		1576	#NAME?	#NAME?
	1577	#NAME?	#NAME?		1577	#NAME?	#NAME?		1577	#NAME?	#NAME?		1577	#NAME?	#NAME?		1577	#NAME?	#NAME?
	1578	#NAME?	#NAME?		1578	#NAME?	#NAME?		1578	#NAME?	#NAME?		1578	#NAME?	#NAME?		1578	#NAME?	#NAME?
	1579	#NAME?	#NAME?		1579	#NAME?	#NAME?		1579	#NAME?	#NAME?		1579	#NAME?	#NAME?		1579	#NAME?	#NAME?
	1580	#NAME?	#NAME?		1580	#NAME?	#NAME?		1580	#NAME?	#NAME?		1580	#NAME?	#NAME?		1580	#NAME?	#NAME?
	1581	#NAME?	#NAME?		1581	#NAME?	#NAME?		1581	#NAME?	#NAME?		1581	#NAME?	#NAME?		1581	#NAME?	#NAME?
	1582	#NAME?	#NAME?		1582	#NAME?	#NAME?		1582	#NAME?	#NAME?		1582	#NAME?	#NAME?		1582	#NAME?	#NAME?
	1583	#NAME?	#NAME?		1583	#NAME?	#NAME?		1583	#NAME?	#NAME?		1583	#NAME?	#NAME?		1583	#NAME?	#NAME?
	1584	#NAME?	#NAME?		1584	#NAME?	#NAME?		1584	#NAME?	#NAME?		1584	#NAME?	#NAME?		1584	#NAME?	#NAME?
	1585	#NAME?	#NAME?		1585	#NAME?	#NAME?		1585	#NAME?	#NAME?		1585	#NAME?	#NAME?		1585	#NAME?	#NAME?
	1586	#NAME?	#NAME?		1586	#NAME?	#NAME?		1586	#NAME?	#NAME?		1586	#NAME?	#NAME?		1586	#NAME?	#NAME?
	1587	#NAME?	#NAME?		1587	#NAME?	#NAME?		1587	#NAME?	#NAME?		1587	#NAME?	#NAME?		1587	#NAME?	#NAME?
	1588	#NAME?	#NAME?		1588	#NAME?	#NAME?		1588	#NAME?	#NAME?		1588	#NAME?	#NAME?		1588	#NAME?	#NAME?
	1589	#NAME?	#NAME?		1589	#NAME?	#NAME?		1589	#NAME?	#NAME?		1589	#NAME?	#NAME?		1589	#NAME?	#NAME?
	1590	#NAME?	#NAME?		1590	#NAME?	#NAME?		1590	#NAME?	#NAME?		1590	#NAME?	#NAME?		1590	#NAME?	#NAME?
	1591	#NAME?	#NAME?		1591	#NAME?	#NAME?		1591	#NAME?	#NAME?		1591	#NAME?	#NAME?		1591	#NAME?	#NAME?
	1592	#NAME?	#NAME?		1592	#NAME?	#NAME?		1592	#NAME?	#NAME?		1592	#NAME?	#NAME?		1592	#NAME?	#NAME?
	1593	#NAME?	#NAME?		1593	#NAME?	#NAME?		1593	#NAME?	#NAME?		1593	#NAME?	#NAME?		1593	#NAME?	#NAME?
	1594	#NAME?	#NAME?		1594	#NAME?	#NAME?		1594	#NAME?	#NAME?		1594	#NAME?	#NAME?		1594	#NAME?	#NAME?
	1595	#NAME?	#NAME?		1595	#NAME?	#NAME?		1595	#NAME?	#NAME?		1595	#NAME?	#NAME?		1595	#NAME?	#NAME?
	1596	#NAME?	#NAME?		1596	#NAME?	#NAME?		1596	#NAME?	#NAME?		1596	#NAME?	#NAME?		1596	#NAME?	#NAME?
	1597	#NAME?	#NAME?		1597	#NAME?	#NAME?		1597	#NAME?	#NAME?		1597	#NAME?	#NAME?		1597	#NAME?	#NAME?
	1598	#NAME?	#NAME?		1598	#NAME?	#NAME?		1598	#NAME?	#NAME?		1598	#NAME?	#NAME?		1598	#NAME?	#NAME?
	1599	#NAME?	#NAME?		1599	#NAME?	#NAME?		1599	#NAME?	#NAME?		1599	#NAME?	#NAME?		1599	#NAME?	#NAME?
	1600	#NAME?	#NAME?		1600	#NAME?	#NAME?		1600	#NAME?	#NAME?		1600	#NAME?	#NAME?		1600	#NAME?	#NAME?
	1601	#NAME?	#NAME?		1601	#NAME?	#NAME?		1601	#NAME?	#NAME?		1601	#NAME?	#NAME?		1601	#NAME?	#NAME?
	1602	#NAME?	#NAME?		1602	#NAME?	#NAME?		1602	#NAME?	#NAME?		1602	#NAME?	#NAME?		1602	#NAME?	#NAME?
	1603	#NAME?	#NAME?		1603	#NAME?	#NAME?		1603	#NAME?	#NAME?		1603	#NAME?	#NAME?		1603	#NAME?	#NAME?
	1604	#NAME?	#NAME?		1604	#NAME?	#NAME?		1604	#NAME?	#NAME?		1604	#NAME?	#NAME?		1604	#NAME?	#NAME?
	1605	#NAME?	#NAME?		1605	#NAME?	#NAME?		1605	#NAME?	#NAME?		1605	#NAME?	#NAME?		1605	#NAME?	#NAME?
	1606	#NAME?	#NAME?		1606	#NAME?	#NAME?		1606	#NAME?	#NAME?		1606	#NAME?	#NAME?		1606	#NAME?	#NAME?
	1607	#NAME?	#NAME?		1607	#NAME?	#NAME?		1607	#NAME?	#NAME?		1607	#NAME?	#NAME?		1607	#NAME?	#NAME?
	1608	#NAME?	#NAME?		1608	#NAME?	#NAME?		1608	#NAME?	#NAME?		1608	#NAME?	#NAME?		1608	#NAME?	#NAME?
	1609	#NAME?	#NAME?		1609	#NAME?	#NAME?		1609	#NAME?	#NAME?		1609	#NAME?	#NAME?		1609	#NAME?	#NAME?
	1610	#NAME?	#NAME?		1610	#NAME?	#NAME?		1610	#NAME?	#NAME?		1610	#NAME?	#NAME?		1610	#NAME?	#NAME?
	1611	#NAME?	#NAME?		1611	#NAME?	#NAME?		1611	#NAME?	#NAME?		1611	#NAME?	#NAME?		1611	#NAME?	#NAME?
	1612	#NAME?	#NAME?		1612	#NAME?	#NAME?		1612	#NAME?	#NAME?		1612	#NAME?	#NAME?		1612	#NAME?	#NAME?
	1613	#NAME?	#NAME?		1613	#NAME?	#NAME?		1613	#NAME?	#NAME?		1613	#NAME?	#NAME?		1613	#NAME?	#NAME?
	1614	#NAME?	#NAME?		1614	#NAME?	#NAME?		1614	#NAME?	#NAME?		1614	#NAME?	#NAME?		1614	#NAME?	#NAME?
	1615	#NAME?	#NAME?		1615	#NAME?	#NAME?		1615	#NAME?	#NAME?		1615	#NAME?	#NAME?		1615	#NAME?	#NAME?
	1616	#NAME?	#NAME?		1616	#NAME?	#NAME?		1616	#NAME?	#NAME?		1616	#NAME?	#NAME?		1616	#NAME?	#NAME?
	1617	#NAME?	#NAME?		1617	#NAME?	#NAME?		1617	#NAME?	#NAME?		1617	#NAME?	#NAME?		1617	#NAME?	#NAME?
	1618	#NAME?	#NAME?		1618	#NAME?	#NAME?		1618	#NAME?	#NAME?		1618	#NAME?	#NAME?		1618	#NAME?	#NAME?
	1619	#NAME?	#NAME?		1619	#NAME?	#NAME?		1619	#NAME?	#NAME?		1619	#NAME?	#NAME?		1619	#NAME?	#NAME?
	1620	#NAME?	#NAME?		1620	#NAME?	#NAME?		1620	#NAME?	#NAME?		1620	#NAME?	#NAME?		1620	#NAME?	#NAME?
	1621	#NAME?	#NAME?		1621	#NAME?	#NAME?		1621	#NAME?	#NAME?		1621	#NAME?	#NAME?		1621	#NAME?	#NAME?
	1622	#NAME?	#NAME?		1622	#NAME?	#NAME?		1622	#NAME?	#NAME?		1622	#NAME?	#NAME?		1622	#NAME?	#NAME?
	1623	#NAME?	#NAME?		1623	#NAME?	#NAME?		1623	#NAME?	#NAME?		1623	#NAME?	#NAME?		1623	#NAME?	#NAME?
	1624	#NAME?	#NAME?		1624	#NAME?	#NAME?		1624	#NAME?	#NAME?		1624	#NAME?	#NAME?		1624	#NAME?	#NAME?
	1625	#NAME?	#NAME?		1625	#NAME?	#NAME?		1625	#NAME?	#NAME?		1625	#NAME?	#NAME?		1625	#NAME?	#NAME?
	1626	#NAME?	#NAME?		1626	#NAME?	#NAME?		1626	#NAME?	#NAME?		1626	#NAME?	#NAME?		1626	#NAME?	#NAME?
	1627	#NAME?	#NAME?		1627	#NAME?	#NAME?		1627	#NAME?	#NAME?		1627	#NAME?	#NAME?		1627	#NAME?	#NAME?
	1628	#NAME?	#NAME?		1628	#NAME?	#NAME?		1628	#NAME?	#NAME?		1628	#NAME?	#NAME?		1628	#NAME?	#NAME?
	1629	#NAME?	#NAME?		1629	#NAME?	#NAME?		1629	#NAME?	#NAME?		1629	#NAME?	#NAME?		1629	#NAME?	#NAME?
	1630	#NAME?	#NAME?		1630	#NAME?	#NAME?		1630	#NAME?	#NAME?		1630	#NAME?	#NAME?		1630	#NAME?	#NAME?
	1631	#NAME?	#NAME?		1631	#NAME?	#NAME?		1631	#NAME?	#NAME?		1631	#NAME?	#NAME?		1631	#NAME?	#NAME?
	1632	#NAME?	#NAME?		1632	#NAME?	#NAME?		1632	#NAME?	#NAME?		1632	#NAME?	#NAME?		1632	#NAME?	#NAME?
	1633	#NAME?	#NAME?		1633	#NAME?	#NAME?		1633	#NAME?	#NAME?		1633	#NAME?	#NAME?		1633	#NAME?	#NAME?
	1634	#NAME?	#NAME?		1634	#NAME?	#NAME?		1634	#NAME?	#NAME?		1634	#NAME?	#NAME?		1634	#NAME?	#NAME?
	1635	#NAME?	#NAME?		1635	#NAME?	#NAME?		1635	#NAME?	#NAME?		1635	#NAME?	#NAME?		1635	#NAME?	#NAME?
	1636	#NAME?	#NAME?		1636	#NAME?	#NAME?		1636	#NAME?	#NAME?		1636	#NAME?	#NAME?		1636	#NAME?	#NAME?
	1637	#NAME?	#NAME?		1637	#NAME?	#NAME?		1637	#NAME?	#NAME?		1637	#NAME?	#NAME?		1637	#NAME?	#NAME?
	1638	#NAME?	#NAME?		1638	#NAME?	#NAME?		1638	#NAME?	#NAME?		1638	#NAME?	#NAME?		1638	#NAME?	#NAME?
	1639	#NAME?	#NAME?		1639	#NAME?	#NAME?		1639	#NAME?	#NAME?		1639	#NAME?	#NAME?		1639	#NAME?	#NAME?
	1640	#NAME?	#NAME?		1640	#NAME?	#NAME?		1640	#NAME?	#NAME?		1640	#NAME?	#NAME?		1640	#NAME?	#NAME?
	1641	#NAME?	#NAME?		1641	#NAME?	#NAME?		1641	#NAME?	#NAME?		1641	#NAME?	#NAME?		1641	#NAME?	#NAME?
	1642	#NAME?	#NAME?		1642	#NAME?	#NAME?		1642	#NAME?	#NAME?		1642	#NAME?	#NAME?		1642	#NAME?	#NAME?
	1643	#NAME?	#NAME?		1643	#NAME?	#NAME?		1643	#NAME?	#NAME?		1643	#NAME?	#NAME?		1643	#NAME?	#NAME?
	1644	#NAME?	#NAME?		1644	#NAME?	#NAME?		1644	#NAME?	#NAME?		1644	#NAME?	#NAME?		1644	#NAME?	#NAME?
	1645	#NAME?	#NAME?		1645	#NAME?	#NAME?		1645	#NAME?	#NAME?		1645	#NAME?	#NAME?		1645	#NAME?	#NAME?
	1646	#NAME?	#NAME?		1646	#NAME?	#NAME?		1646	#NAME?	#NAME?		1646	#NAME?	#NAME?		1646	#NAME?	#NAME?
	1647	#NAME?	#NAME?		1647	#NAME?	#NAME?		1647	#NAME?	#NAME?		1647	#NAME?	#NAME?		1647	#NAME?	#NAME?
	1648	#NAME?	#NAME?		1648	#NAME?	#NAME?		1648	#NAME?	#NAME?		1648	#NAME?	#NAME?		1648	#NAME?	#NAME?
	1649	#NAME?	#NAME?		1649	#NAME?	#NAME?		1649	#NAME?	#NAME?		1649	#NAME?	#NAME?		1649	#NAME?	#NAME?
	1650	#NAME?	#NAME?		1650	#NAME?	#NAME?		1650	#NAME?	#NAME?		1650	#NAME?	#NAME?		1650	#NAME?	#NAME?
	1651	#NAME?	#NAME?		1651	#NAME?	#NAME?		1651	#NAME?	#NAME?		1651	#NAME?	#NAME?		1651	#NAME?	#NAME?
	1652	#NAME?	#NAME?		1652	#NAME?	#NAME?		1652	#NAME?	#NAME?		1652	#NAME?	#NAME?		1652	#NAME?	#NAME?
	1653	#NAME?	#NAME?		1653	#NAME?	#NAME?		1653	#NAME?	#NAME?		1653	#NAME?	#NAME?		1653	#NAME?	#NAME?
	1654	#NAME?	#NAME?		1654	#NAME?	#NAME?		1654	#NAME?	#NAME?		1654	#NAME?	#NAME?		1654	#NAME?	#NAME?
	1655	#NAME?	#NAME?		1655	#NAME?	#NAME?		1655	#NAME?	#NAME?		1655	#NAME?	#NAME?		1655	#NAME?	#NAME?
	1656	#NAME?	#NAME?		1656	#NAME?	#NAME?		1656	#NAME?	#NAME?		1656	#NAME?	#NAME?		1656	#NAME?	#NAME?
	1657	#NAME?	#NAME?		1657	#NAME?	#NAME?		1657	#NAME?	#NAME?		1657	#NAME?	#NAME?		1657	#NAME?	#NAME?
	1658	#NAME?	#NAME?		1658	#NAME?	#NAME?		1658	#NAME?	#NAME?		1658	#NAME?	#NAME?		1658	#NAME?	#NAME?
	1659	#NAME?	#NAME?		1659	#NAME?	#NAME?		1659	#NAME?	#NAME?		1659	#NAME?	#NAME?		1659	#NAME?	#NAME?
	1660	#NAME?	#NAME?		1660	#NAME?	#NAME?		1660	#NAME?	#NAME?		1660	#NAME?	#NAME?		1660	#NAME?	#NAME?
	1661	#NAME?	#NAME?		1661	#NAME?	#NAME?		1661	#NAME?	#NAME?		1661	#NAME?	#NAME?		1661	#NAME?	#NAME?
	1662	#NAME?	#NAME?		1662	#NAME?	#NAME?		1662	#NAME?	#NAME?		1662	#NAME?	#NAME?		1662	#NAME?	#NAME?
	1663	#NAME?	#NAME?		1663	#NAME?	#NAME?		1663	#NAME?	#NAME?		1663	#NAME?	#NAME?		1663	#NAME?	#NAME?
	1664	#NAME?	#NAME?		1664	#NAME?	#NAME?		1664	#NAME?	#NAME?		1664	#NAME?	#NAME?		1664	#NAME?	#NAME?
	1665	#NAME?	#NAME?		1665	#NAME?	#NAME?		1665	#NAME?	#NAME?		1665	#NAME?	#NAME?		1665	#NAME?	#NAME?
	1666	#NAME?	#NAME?		1666	#NAME?	#NAME?		1666	#NAME?	#NAME?		1666	#NAME?	#NAME?		1666	#NAME?	#NAME?
	1667	#NAME?	#NAME?		1667	#NAME?	#NAME?		1667	#NAME?	#NAME?		1667	#NAME?	#NAME?		1667	#NAME?	#NAME?
	1668	#NAME?	#NAME?		1668	#NAME?	#NAME?		1668	#NAME?	#NAME?		1668	#NAME?	#NAME?		1668	#NAME?	#NAME?
	1669	#NAME?	#NAME?		1669	#NAME?	#NAME?		1669	#NAME?	#NAME?		1669	#NAME?	#NAME?		1669	#NAME?	#NAME?
	1670	#NAME?	#NAME?		1670	#NAME?	#NAME?		1670	#NAME?	#NAME?		1670	#NAME?	#NAME?		1670	#NAME?	#NAME?
	1671	#NAME?	#NAME?		1671	#NAME?	#NAME?		1671	#NAME?	#NAME?		1671	#NAME?	#NAME?		1671	#NAME?	#NAME?
	1672	#NAME?	#NAME?		1672	#NAME?	#NAME?		1672	#NAME?	#NAME?		1672	#NAME?	#NAME?		1672	#NAME?	#NAME?
	1673	#NAME?	#NAME?		1673	#NAME?	#NAME?		1673	#NAME?	#NAME?		1673	#NAME?	#NAME?		1673	#NAME?	#NAME?
	1674	#NAME?	#NAME?		1674	#NAME?	#NAME?		1674	#NAME?	#NAME?		1674	#NAME?	#NAME?		1674	#NAME?	#NAME?
	1675	#NAME?	#NAME?		1675	#NAME?	#NAME?		1675	#NAME?	#NAME?		1675	#NAME?	#NAME?		1675	#NAME?	#NAME?
	1676	#NAME?	#NAME?		1676	#NAME?	#NAME?		1676	#NAME?	#NAME?		1676	#NAME?	#NAME?		1676	#NAME?	#NAME?
	1677	#NAME?	#NAME?		1677	#NAME?	#NAME?		1677	#NAME?	#NAME?		1677	#NAME?	#NAME?		1677	#NAME?	#NAME?
	1678	#NAME?	#NAME?		1678	#NAME?	#NAME?		1678	#NAME?	#NAME?		1678	#NAME?	#NAME?		1678	#NAME?	#NAME?
	1679	#NAME?	#NAME?		1679	#NAME?	#NAME?		1679	#NAME?	#NAME?		1679	#NAME?	#NAME?		1679	#NAME?	#NAME?
	1680	#NAME?	#NAME?		1680	#NAME?	#NAME?		1680	#NAME?	#NAME?		1680	#NAME?	#NAME?		1680	#NAME?	#NAME?
	1681	#NAME?	#NAME?		1681	#NAME?	#NAME?		1681	#NAME?	#NAME?		1681	#NAME?	#NAME?		1681	#NAME?	#NAME?
	1682	#NAME?	#NAME?		1682	#NAME?	#NAME?		1682	#NAME?	#NAME?		1682	#NAME?	#NAME?		1682	#NAME?	#NAME?
	1683	#NAME?	#NAME?		1683	#NAME?	#NAME?		1683	#NAME?	#NAME?		1683	#NAME?	#NAME?		1683	#NAME?	#NAME?
	1684	#NAME?	#NAME?		1684	#NAME?	#NAME?		1684	#NAME?	#NAME?		1684	#NAME?	#NAME?		1684	#NAME?	#NAME?
	1685	#NAME?	#NAME?		1685	#NAME?	#NAME?		1685	#NAME?	#NAME?		1685	#NAME?	#NAME?		1685	#NAME?	#NAME?
	1686	#NAME?	#NAME?		1686	#NAME?	#NAME?		1686	#NAME?	#NAME?		1686	#NAME?	#NAME?		1686	#NAME?	#NAME?
	1687	#NAME?	#NAME?		1687	#NAME?	#NAME?		1687	#NAME?	#NAME?		1687	#NAME?	#NAME?		1687	#NAME?	#NAME?
	1688	#NAME?	#NAME?		1688	#NAME?	#NAME?		1688	#NAME?	#NAME?		1688	#NAME?	#NAME?		1688	#NAME?	#NAME?
	1689	#NAME?	#NAME?		1689	#NAME?	#NAME?		1689	#NAME?	#NAME?		1689	#NAME?	#NAME?		1689	#NAME?	#NAME?
	1690	#NAME?	#NAME?		1690	#NAME?	#NAME?		1690	#NAME?	#NAME?		1690	#NAME?	#NAME?		1690	#NAME?	#NAME?
	1691	#NAME?	#NAME?		1691	#NAME?	#NAME?		1691	#NAME?	#NAME?		1691	#NAME?	#NAME?		1691	#NAME?	#NAME?
	1692	#NAME?	#NAME?		1692	#NAME?	#NAME?		1692	#NAME?	#NAME?		1692	#NAME?	#NAME?		1692	#NAME?	#NAME?
	1693	#NAME?	#NAME?		1693	#NAME?	#NAME?		1693	#NAME?	#NAME?		1693	#NAME?	#NAME?		1693	#NAME?	#NAME?
	1694	#NAME?	#NAME?		1694	#NAME?	#NAME?		1694	#NAME?	#NAME?		1694	#NAME?	#NAME?		1694	#NAME?	#NAME?
	1695	#NAME?	#NAME?		1695	#NAME?	#NAME?		1695	#NAME?	#NAME?		1695	#NAME?	#NAME?		1695	#NAME?	#NAME?
	1696	#NAME?	#NAME?		1696	#NAME?	#NAME?		1696	#NAME?	#NAME?		1696	#NAME?	#NAME?		1696	#NAME?	#NAME?
	1697	#NAME?	#NAME?		1697	#NAME?	#NAME?		1697	#NAME?	#NAME?		1697	#NAME?	#NAME?		1697	#NAME?	#NAME?
	1698	#NAME?	#NAME?		1698	#NAME?	#NAME?		1698	#NAME?	#NAME?		1698	#NAME?	#NAME?		1698	#NAME?	#NAME?
	1699	#NAME?	#NAME?		1699	#NAME?	#NAME?		1699	#NAME?	#NAME?		1699	#NAME?	#NAME?		1699	#NAME?	#NAME?
	1700	#NAME?	#NAME?		1700	#NAME?	#NAME?		1700	#NAME?	#NAME?		1700	#NAME?	#NAME?		1700	#NAME?	#NAME?
	1701	#NAME?	#NAME?		1701	#NAME?	#NAME?		1701	#NAME?	#NAME?		1701	#NAME?	#NAME?		1701	#NAME?	#NAME?
	1702	#NAME?	#NAME?		1702	#NAME?	#NAME?		1702	#NAME?	#NAME?		1702	#NAME?	#NAME?		1702	#NAME?	#NAME?
	1703	#NAME?	#NAME?		1703	#NAME?	#NAME?		1703	#NAME?	#NAME?		1703	#NAME?	#NAME?		1703	#NAME?	#NAME?
	1704	#NAME?	#NAME?		1704	#NAME?	#NAME?		1704	#NAME?	#NAME?		1704	#NAME?	#NAME?		1704	#NAME?	#NAME?
	1705	#NAME?	#NAME?		1705	#NAME?	#NAME?		1705	#NAME?	#NAME?		1705	#NAME?	#NAME?		1705	#NAME?	#NAME?
	1706	#NAME?	#NAME?		1706	#NAME?	#NAME?		1706	#NAME?	#NAME?		1706	#NAME?	#NAME?		1706	#NAME?	#NAME?
	1707	#NAME?	#NAME?		1707	#NAME?	#NAME?		1707	#NAME?	#NAME?		1707	#NAME?	#NAME?		1707	#NAME?	#NAME?
	1708	#NAME?	#NAME?		1708	#NAME?	#NAME?		1708	#NAME?	#NAME?		1708	#NAME?	#NAME?		1708	#NAME?	#NAME?
	1709	#NAME?	#NAME?		1709	#NAME?	#NAME?		1709	#NAME?	#NAME?		1709	#NAME?	#NAME?		1709	#NAME?	#NAME?
	1710	#NAME?	#NAME?		1710	#NAME?	#NAME?		1710	#NAME?	#NAME?		1710	#NAME?	#NAME?		1710	#NAME?	#NAME?
	1711	#NAME?	#NAME?		1711	#NAME?	#NAME?		1711	#NAME?	#NAME?		1711	#NAME?	#NAME?		1711	#NAME?	#NAME?
	1712	#NAME?	#NAME?		1712	#NAME?	#NAME?		1712	#NAME?	#NAME?		1712	#NAME?	#NAME?		1712	#NAME?	#NAME?
	1713	#NAME?	#NAME?		1713	#NAME?	#NAME?		1713	#NAME?	#NAME?		1713	#NAME?	#NAME?		1713	#NAME?	#NAME?
	1714	#NAME?	#NAME?		1714	#NAME?	#NAME?		1714	#NAME?	#NAME?		1714	#NAME?	#NAME?		1714	#NAME?	#NAME?
	1715	#NAME?	#NAME?		1715	#NAME?	#NAME?		1715	#NAME?	#NAME?		1715	#NAME?	#NAME?		1715	#NAME?	#NAME?
	1716	#NAME?	#NAME?		1716	#NAME?	#NAME?		1716	#NAME?	#NAME?		1716	#NAME?	#NAME?		1716	#NAME?	#NAME?
	1717	#NAME?	#NAME?		1717	#NAME?	#NAME?		1717	#NAME?	#NAME?		1717	#NAME?	#NAME?		1717	#NAME?	#NAME?
	1718	#NAME?	#NAME?		1718	#NAME?	#NAME?		1718	#NAME?	#NAME?		1718	#NAME?	#NAME?		1718	#NAME?	#NAME?
	1719	#NAME?	#NAME?		1719	#NAME?	#NAME?		1719	#NAME?	#NAME?		1719	#NAME?	#NAME?		1719	#NAME?	#NAME?
	1720	#NAME?	#NAME?		1720	#NAME?	#NAME?		1720	#NAME?	#NAME?		1720	#NAME?	#NAME?		1720	#NAME?	#NAME?
	1721	#NAME?	#NAME?		1721	#NAME?	#NAME?		1721	#NAME?	#NAME?		1721	#NAME?	#NAME?		1721	#NAME?	#NAME?
	1722	#NAME?	#NAME?		1722	#NAME?	#NAME?		1722	#NAME?	#NAME?		1722	#NAME?	#NAME?		1722	#NAME?	#NAME?
	1723	#NAME?	#NAME?		1723	#NAME?	#NAME?		1723	#NAME?	#NAME?		1723	#NAME?	#NAME?		1723	#NAME?	#NAME?
	1724	#NAME?	#NAME?		1724	#NAME?	#NAME?		1724	#NAME?	#NAME?		1724	#NAME?	#NAME?		1724	#NAME?	#NAME?
	1725	#NAME?	#NAME?		1725	#NAME?	#NAME?		1725	#NAME?	#NAME?		1725	#NAME?	#NAME?		1725	#NAME?	#NAME?
	1726	#NAME?	#NAME?		1726	#NAME?	#NAME?		1726	#NAME?	#NAME?		1726	#NAME?	#NAME?		1726	#NAME?	#NAME?
	1727	#NAME?	#NAME?		1727	#NAME?	#NAME?		1727	#NAME?	#NAME?		1727	#NAME?	#NAME?		1727	#NAME?	#NAME?
	1728	#NAME?	#NAME?		1728	#NAME?	#NAME?		1728	#NAME?	#NAME?		1728	#NAME?	#NAME?		1728	#NAME?	#NAME?
	1729	#NAME?	#NAME?		1729	#NAME?	#NAME?		1729	#NAME?	#NAME?		1729	#NAME?	#NAME?		1729	#NAME?	#NAME?
	1730	#NAME?	#NAME?		1730	#NAME?	#NAME?		1730	#NAME?	#NAME?		1730	#NAME?	#NAME?		1730	#NAME?	#NAME?
	1731	#NAME?	#NAME?		1731	#NAME?	#NAME?		1731	#NAME?	#NAME?		1731	#NAME?	#NAME?		1731	#NAME?	#NAME?
	1732	#NAME?	#NAME?		1732	#NAME?	#NAME?		1732	#NAME?	#NAME?		1732	#NAME?	#NAME?		1732	#NAME?	#NAME?
	1733	#NAME?	#NAME?		1733	#NAME?	#NAME?		1733	#NAME?	#NAME?		1733	#NAME?	#NAME?		1733	#NAME?	#NAME?
	1734	#NAME?	#NAME?		1734	#NAME?	#NAME?		1734	#NAME?	#NAME?		1734	#NAME?	#NAME?		1734	#NAME?	#NAME?
	1735	#NAME?	#NAME?		1735	#NAME?	#NAME?		1735	#NAME?	#NAME?		1735	#NAME?	#NAME?		1735	#NAME?	#NAME?
	1736	#NAME?	#NAME?		1736	#NAME?	#NAME?		1736	#NAME?	#NAME?		1736	#NAME?	#NAME?		1736	#NAME?	#NAME?
	1737	#NAME?	#NAME?		1737	#NAME?	#NAME?		1737	#NAME?	#NAME?		1737	#NAME?	#NAME?		1737	#NAME?	#NAME?
	1738	#NAME?	#NAME?		1738	#NAME?	#NAME?		1738	#NAME?	#NAME?		1738	#NAME?	#NAME?		1738	#NAME?	#NAME?
	1739	#NAME?	#NAME?		1739	#NAME?	#NAME?		1739	#NAME?	#NAME?		1739	#NAME?	#NAME?		1739	#NAME?	#NAME?
	1740	#NAME?	#NAME?		1740	#NAME?	#NAME?		1740	#NAME?	#NAME?		1740	#NAME?	#NAME?		1740	#NAME?	#NAME?
	1741	#NAME?	#NAME?		1741	#NAME?	#NAME?		1741	#NAME?	#NAME?		1741	#NAME?	#NAME?		1741	#NAME?	#NAME?
	1742	#NAME?	#NAME?		1742	#NAME?	#NAME?		1742	#NAME?	#NAME?		1742	#NAME?	#NAME?		1742	#NAME?	#NAME?
	1743	#NAME?	#NAME?		1743	#NAME?	#NAME?		1743	#NAME?	#NAME?		1743	#NAME?	#NAME?		1743	#NAME?	#NAME?
	1744	#NAME?	#NAME?		1744	#NAME?	#NAME?		1744	#NAME?	#NAME?		1744	#NAME?	#NAME?		1744	#NAME?	#NAME?
	1745	#NAME?	#NAME?		1745	#NAME?	#NAME?		1745	#NAME?	#NAME?		1745	#NAME?	#NAME?		1745	#NAME?	#NAME?
	1746	#NAME?	#NAME?		1746	#NAME?	#NAME?		1746	#NAME?	#NAME?		1746	#NAME?	#NAME?		1746	#NAME?	#NAME?
	1747	#NAME?	#NAME?		1747	#NAME?	#NAME?		1747	#NAME?	#NAME?		1747	#NAME?	#NAME?		1747	#NAME?	#NAME?
	1748	#NAME?	#NAME?		1748	#NAME?	#NAME?		1748	#NAME?	#NAME?		1748	#NAME?	#NAME?		1748	#NAME?	#NAME?
	1749	#NAME?	#NAME?		1749	#NAME?	#NAME?		1749	#NAME?	#NAME?		1749	#NAME?	#NAME?		1749	#NAME?	#NAME?
	1750	#NAME?	#NAME?		1750	#NAME?	#NAME?		1750	#NAME?	#NAME?		1750	#NAME?	#NAME?		1750	#NAME?	#NAME?
	1751	#NAME?	#NAME?		1751	#NAME?	#NAME?		1751	#NAME?	#NAME?		1751	#NAME?	#NAME?		1751	#NAME?	#NAME?
	1752	#NAME?	#NAME?		1752	#NAME?	#NAME?		1752	#NAME?	#NAME?		1752	#NAME?	#NAME?		1752	#NAME?	#NAME?
	1753	#NAME?	#NAME?		1753	#NAME?	#NAME?		1753	#NAME?	#NAME?		1753	#NAME?	#NAME?		1753	#NAME?	#NAME?
	1754	#NAME?	#NAME?		1754	#NAME?	#NAME?		1754	#NAME?	#NAME?		1754	#NAME?	#NAME?		1754	#NAME?	#NAME?
	1755	#NAME?	#NAME?		1755	#NAME?	#NAME?		1755	#NAME?	#NAME?		1755	#NAME?	#NAME?		1755	#NAME?	#NAME?
	1756	#NAME?	#NAME?		1756	#NAME?	#NAME?		1756	#NAME?	#NAME?		1756	#NAME?	#NAME?		1756	#NAME?	#NAME?
	1757	#NAME?	#NAME?		1757	#NAME?	#NAME?		1757	#NAME?	#NAME?		1757	#NAME?	#NAME?		1757	#NAME?	#NAME?
	1758	#NAME?	#NAME?		1758	#NAME?	#NAME?		1758	#NAME?	#NAME?		1758	#NAME?	#NAME?		1758	#NAME?	#NAME?
	1759	#NAME?	#NAME?		1759	#NAME?	#NAME?		1759	#NAME?	#NAME?		1759	#NAME?	#NAME?		1759	#NAME?	#NAME?
	1760	#NAME?	#NAME?		1760	#NAME?	#NAME?		1760	#NAME?	#NAME?		1760	#NAME?	#NAME?		1760	#NAME?	#NAME?
	1761	#NAME?	#NAME?		1761	#NAME?	#NAME?		1761	#NAME?	#NAME?		1761	#NAME?	#NAME?		1761	#NAME?	#NAME?
	1762	#NAME?	#NAME?		1762	#NAME?	#NAME?		1762	#NAME?	#NAME?		1762	#NAME?	#NAME?		1762	#NAME?	#NAME?
	1763	#NAME?	#NAME?		1763	#NAME?	#NAME?		1763	#NAME?	#NAME?		1763	#NAME?	#NAME?		1763	#NAME?	#NAME?
	1764	#NAME?	#NAME?		1764	#NAME?	#NAME?		1764	#NAME?	#NAME?		1764	#NAME?	#NAME?		1764	#NAME?	#NAME?
	1765	#NAME?	#NAME?		1765	#NAME?	#NAME?		1765	#NAME?	#NAME?		1765	#NAME?	#NAME?		1765	#NAME?	#NAME?
	1766	#NAME?	#NAME?		1766	#NAME?	#NAME?		1766	#NAME?	#NAME?		1766	#NAME?	#NAME?		1766	#NAME?	#NAME?
	1767	#NAME?	#NAME?		1767	#NAME?	#NAME?		1767	#NAME?	#NAME?		1767	#NAME?	#NAME?		1767	#NAME?	#NAME?
	1768	#NAME?	#NAME?		1768	#NAME?	#NAME?		1768	#NAME?	#NAME?		1768	#NAME?	#NAME?		1768	#NAME?	#NAME?
	1769	#NAME?	#NAME?		1769	#NAME?	#NAME?		1769	#NAME?	#NAME?		1769	#NAME?	#NAME?		1769	#NAME?	#NAME?
	1770	#NAME?	#NAME?		1770	#NAME?	#NAME?		1770	#NAME?	#NAME?		1770	#NAME?	#NAME?		1770	#NAME?	#NAME?
	1771	#NAME?	#NAME?		1771	#NAME?	#NAME?		1771	#NAME?	#NAME?		1771	#NAME?	#NAME?		1771	#NAME?	#NAME?
	1772	#NAME?	#NAME?		1772	#NAME?	#NAME?		1772	#NAME?	#NAME?		1772	#NAME?	#NAME?		1772	#NAME?	#NAME?
	1773	#NAME?	#NAME?		1773	#NAME?	#NAME?		1773	#NAME?	#NAME?		1773	#NAME?	#NAME?		1773	#NAME?	#NAME?
	1774	#NAME?	#NAME?		1774	#NAME?	#NAME?		1774	#NAME?	#NAME?		1774	#NAME?	#NAME?		1774	#NAME?	#NAME?
	1775	#NAME?	#NAME?		1775	#NAME?	#NAME?		1775	#NAME?	#NAME?		1775	#NAME?	#NAME?		1775	#NAME?	#NAME?
	1776	#NAME?	#NAME?		1776	#NAME?	#NAME?		1776	#NAME?	#NAME?		1776	#NAME?	#NAME?		1776	#NAME?	#NAME?
	1777	#NAME?	#NAME?		1777	#NAME?	#NAME?		1777	#NAME?	#NAME?		1777	#NAME?	#NAME?		1777	#NAME?	#NAME?
	1778	#NAME?	#NAME?		1778	#NAME?	#NAME?		1778	#NAME?	#NAME?		1778	#NAME?	#NAME?		1778	#NAME?	#NAME?
	1779	#NAME?	#NAME?		1779	#NAME?	#NAME?		1779	#NAME?	#NAME?		1779	#NAME?	#NAME?		1779	#NAME?	#NAME?
	1780	#NAME?	#NAME?		1780	#NAME?	#NAME?		1780	#NAME?	#NAME?		1780	#NAME?	#NAME?		1780	#NAME?	#NAME?
	1781	#NAME?	#NAME?		1781	#NAME?	#NAME?		1781	#NAME?	#NAME?		1781	#NAME?	#NAME?		1781	#NAME?	#NAME?
	1782	#NAME?	#NAME?		1782	#NAME?	#NAME?		1782	#NAME?	#NAME?		1782	#NAME?	#NAME?		1782	#NAME?	#NAME?
	1783	#NAME?	#NAME?		1783	#NAME?	#NAME?		1783	#NAME?	#NAME?		1783	#NAME?	#NAME?		1783	#NAME?	#NAME?
	1784	#NAME?	#NAME?		1784	#NAME?	#NAME?		1784	#NAME?	#NAME?		1784	#NAME?	#NAME?		1784	#NAME?	#NAME?
	1785	#NAME?	#NAME?		1785	#NAME?	#NAME?		1785	#NAME?	#NAME?		1785	#NAME?	#NAME?		1785	#NAME?	#NAME?
	1786	#NAME?	#NAME?		1786	#NAME?	#NAME?		1786	#NAME?	#NAME?		1786	#NAME?	#NAME?		1786	#NAME?	#NAME?
	1787	#NAME?	#NAME?		1787	#NAME?	#NAME?		1787	#NAME?	#NAME?		1787	#NAME?	#NAME?		1787	#NAME?	#NAME?
	1788	#NAME?	#NAME?		1788	#NAME?	#NAME?		1788	#NAME?	#NAME?		1788	#NAME?	#NAME?		1788	#NAME?	#NAME?
	1789	#NAME?	#NAME?		1789	#NAME?	#NAME?		1789	#NAME?	#NAME?		1789	#NAME?	#NAME?		1789	#NAME?	#NAME?
	1790	#NAME?	#NAME?		1790	#NAME?	#NAME?		1790	#NAME?	#NAME?		1790	#NAME?	#NAME?		1790	#NAME?	#NAME?
	1791	#NAME?	#NAME?		1791	#NAME?	#NAME?		1791	#NAME?	#NAME?		1791	#NAME?	#NAME?		1791	#NAME?	#NAME?
	1792	#NAME?	#NAME?		1792	#NAME?	#NAME?		1792	#NAME?	#NAME?		1792	#NAME?	#NAME?		1792	#NAME?	#NAME?
	1793	#NAME?	#NAME?		1793	#NAME?	#NAME?		1793	#NAME?	#NAME?		1793	#NAME?	#NAME?		1793	#NAME?	#NAME?
	1794	#NAME?	#NAME?		1794	#NAME?	#NAME?		1794	#NAME?	#NAME?		1794	#NAME?	#NAME?		1794	#NAME?	#NAME?
	1795	#NAME?	#NAME?		1795	#NAME?	#NAME?		1795	#NAME?	#NAME?		1795	#NAME?	#NAME?		1795	#NAME?	#NAME?
	1796	#NAME?	#NAME?		1796	#NAME?	#NAME?		1796	#NAME?	#NAME?		1796	#NAME?	#NAME?		1796	#NAME?	#NAME?
	1797	#NAME?	#NAME?		1797	#NAME?	#NAME?		1797	#NAME?	#NAME?		1797	#NAME?	#NAME?		1797	#NAME?	#NAME?
	1798	#NAME?	#NAME?		1798	#NAME?	#NAME?		1798	#NAME?	#NAME?		1798	#NAME?	#NAME?		1798	#NAME?	#NAME?
	1799	#NAME?	#NAME?		1799	#NAME?	#NAME?		1799	#NAME?	#NAME?		1799	#NAME?	#NAME?		1799	#NAME?	#NAME?
	1800	#NAME?	#NAME?		1800	#NAME?	#NAME?		1800	#NAME?	#NAME?		1800	#NAME?	#NAME?		1800	#NAME?	#NAME?
	1801	#NAME?	#NAME?		1801	#NAME?	#NAME?		1801	#NAME?	#NAME?		1801	#NAME?	#NAME?		1801	#NAME?	#NAME?
	1802	#NAME?	#NAME?		1802	#NAME?	#NAME?		1802	#NAME?	#NAME?		1802	#NAME?	#NAME?		1802	#NAME?	#NAME?
	1803	#NAME?	#NAME?		1803	#NAME?	#NAME?		1803	#NAME?	#NAME?		1803	#NAME?	#NAME?		1803	#NAME?	#NAME?
	1804	#NAME?	#NAME?		1804	#NAME?	#NAME?		1804	#NAME?	#NAME?		1804	#NAME?	#NAME?		1804	#NAME?	#NAME?
	1805	#NAME?	#NAME?		1805	#NAME?	#NAME?		1805	#NAME?	#NAME?		1805	#NAME?	#NAME?		1805	#NAME?	#NAME?
	1806	#NAME?	#NAME?		1806	#NAME?	#NAME?		1806	#NAME?	#NAME?		1806	#NAME?	#NAME?		1806	#NAME?	#NAME?
	1807	#NAME?	#NAME?		1807	#NAME?	#NAME?		1807	#NAME?	#NAME?		1807	#NAME?	#NAME?		1807	#NAME?	#NAME?
	1808	#NAME?	#NAME?		1808	#NAME?	#NAME?		1808	#NAME?	#NAME?		1808	#NAME?	#NAME?		1808	#NAME?	#NAME?
	1809	#NAME?	#NAME?		1809	#NAME?	#NAME?		1809	#NAME?	#NAME?		1809	#NAME?	#NAME?		1809	#NAME?	#NAME?
	1810	#NAME?	#NAME?		1810	#NAME?	#NAME?		1810	#NAME?	#NAME?		1810	#NAME?	#NAME?		1810	#NAME?	#NAME?
	1811	#NAME?	#NAME?		1811	#NAME?	#NAME?		1811	#NAME?	#NAME?		1811	#NAME?	#NAME?		1811	#NAME?	#NAME?
	1812	#NAME?	#NAME?		1812	#NAME?	#NAME?		1812	#NAME?	#NAME?		1812	#NAME?	#NAME?		1812	#NAME?	#NAME?
	1813	#NAME?	#NAME?		1813	#NAME?	#NAME?		1813	#NAME?	#NAME?		1813	#NAME?	#NAME?		1813	#NAME?	#NAME?
	1814	#NAME?	#NAME?		1814	#NAME?	#NAME?		1814	#NAME?	#NAME?		1814	#NAME?	#NAME?		1814	#NAME?	#NAME?
	1815	#NAME?	#NAME?		1815	#NAME?	#NAME?		1815	#NAME?	#NAME?		1815	#NAME?	#NAME?		1815	#NAME?	#NAME?
	1816	#NAME?	#NAME?		1816	#NAME?	#NAME?		1816	#NAME?	#NAME?		1816	#NAME?	#NAME?		1816	#NAME?	#NAME?
	1817	#NAME?	#NAME?		1817	#NAME?	#NAME?		1817	#NAME?	#NAME?		1817	#NAME?	#NAME?		1817	#NAME?	#NAME?
	1818	#NAME?	#NAME?		1818	#NAME?	#NAME?		1818	#NAME?	#NAME?		1818	#NAME?	#NAME?		1818	#NAME?	#NAME?
	1819	#NAME?	#NAME?		1819	#NAME?	#NAME?		1819	#NAME?	#NAME?		1819	#NAME?	#NAME?		1819	#NAME?	#NAME?
	1820	#NAME?	#NAME?		1820	#NAME?	#NAME?		1820	#NAME?	#NAME?		1820	#NAME?	#NAME?		1820	#NAME?	#NAME?
	1821	#NAME?	#NAME?		1821	#NAME?	#NAME?		1821	#NAME?	#NAME?		1821	#NAME?	#NAME?		1821	#NAME?	#NAME?
	1822	#NAME?	#NAME?		1822	#NAME?	#NAME?		1822	#NAME?	#NAME?		1822	#NAME?	#NAME?		1822	#NAME?	#NAME?
	1823	#NAME?	#NAME?		1823	#NAME?	#NAME?		1823	#NAME?	#NAME?		1823	#NAME?	#NAME?		1823	#NAME?	#NAME?
	1824	#NAME?	#NAME?		1824	#NAME?	#NAME?		1824	#NAME?	#NAME?		1824	#NAME?	#NAME?		1824	#NAME?	#NAME?
	1825	#NAME?	#NAME?		1825	#NAME?	#NAME?		1825	#NAME?	#NAME?		1825	#NAME?	#NAME?		1825	#NAME?	#NAME?
	1826	#NAME?	#NAME?		1826	#NAME?	#NAME?		1826	#NAME?	#NAME?		1826	#NAME?	#NAME?		1826	#NAME?	#NAME?
	1827	#NAME?	#NAME?		1827	#NAME?	#NAME?		1827	#NAME?	#NAME?		1827	#NAME?	#NAME?		1827	#NAME?	#NAME?
	1828	#NAME?	#NAME?		1828	#NAME?	#NAME?		1828	#NAME?	#NAME?		1828	#NAME?	#NAME?		1828	#NAME?	#NAME?
	1829	#NAME?	#NAME?		1829	#NAME?	#NAME?		1829	#NAME?	#NAME?		1829	#NAME?	#NAME?		1829	#NAME?	#NAME?
	1830	#NAME?	#NAME?		1830	#NAME?	#NAME?		1830	#NAME?	#NAME?		1830	#NAME?	#NAME?		1830	#NAME?	#NAME?
	1831	#NAME?	#NAME?		1831	#NAME?	#NAME?		1831	#NAME?	#NAME?		1831	#NAME?	#NAME?		1831	#NAME?	#NAME?
	1832	#NAME?	#NAME?		1832	#NAME?	#NAME?		1832	#NAME?	#NAME?		1832	#NAME?	#NAME?		1832	#NAME?	#NAME?
	1833	#NAME?	#NAME?		1833	#NAME?	#NAME?		1833	#NAME?	#NAME?		1833	#NAME?	#NAME?		1833	#NAME?	#NAME?
	1834	#NAME?	#NAME?		1834	#NAME?	#NAME?		1834	#NAME?	#NAME?		1834	#NAME?	#NAME?		1834	#NAME?	#NAME?
	1835	#NAME?	#NAME?		1835	#NAME?	#NAME?		1835	#NAME?	#NAME?		1835	#NAME?	#NAME?		1835	#NAME?	#NAME?
	1836	#NAME?	#NAME?		1836	#NAME?	#NAME?		1836	#NAME?	#NAME?		1836	#NAME?	#NAME?		1836	#NAME?	#NAME?
	1837	#NAME?	#NAME?		1837	#NAME?	#NAME?		1837	#NAME?	#NAME?		1837	#NAME?	#NAME?		1837	#NAME?	#NAME?
	1838	#NAME?	#NAME?		1838	#NAME?	#NAME?		1838	#NAME?	#NAME?		1838	#NAME?	#NAME?		1838	#NAME?	#NAME?
	1839	#NAME?	#NAME?		1839	#NAME?	#NAME?		1839	#NAME?	#NAME?		1839	#NAME?	#NAME?		1839	#NAME?	#NAME?
	1840	#NAME?	#NAME?		1840	#NAME?	#NAME?		1840	#NAME?	#NAME?		1840	#NAME?	#NAME?		1840	#NAME?	#NAME?
	1841	#NAME?	#NAME?		1841	#NAME?	#NAME?		1841	#NAME?	#NAME?		1841	#NAME?	#NAME?		1841	#NAME?	#NAME?
	1842	#NAME?	#NAME?		1842	#NAME?	#NAME?		1842	#NAME?	#NAME?		1842	#NAME?	#NAME?		1842	#NAME?	#NAME?
	1843	#NAME?	#NAME?		1843	#NAME?	#NAME?		1843	#NAME?	#NAME?		1843	#NAME?	#NAME?		1843	#NAME?	#NAME?
	1844	#NAME?	#NAME?		1844	#NAME?	#NAME?		1844	#NAME?	#NAME?		1844	#NAME?	#NAME?		1844	#NAME?	#NAME?
	1845	#NAME?	#NAME?		1845	#NAME?	#NAME?		1845	#NAME?	#NAME?		1845	#NAME?	#NAME?		1845	#NAME?	#NAME?
	1846	#NAME?	#NAME?		1846	#NAME?	#NAME?		1846	#NAME?	#NAME?		1846	#NAME?	#NAME?		1846	#NAME?	#NAME?
	1847	#NAME?	#NAME?		1847	#NAME?	#NAME?		1847	#NAME?	#NAME?		1847	#NAME?	#NAME?		1847	#NAME?	#NAME?
	1848	#NAME?	#NAME?		1848	#NAME?	#NAME?		1848	#NAME?	#NAME?		1848	#NAME?	#NAME?		1848	#NAME?	#NAME?
	1849	#NAME?	#NAME?		1849	#NAME?	#NAME?		1849	#NAME?	#NAME?		1849	#NAME?	#NAME?		1849	#NAME?	#NAME?
	1850	#NAME?	#NAME?		1850	#NAME?	#NAME?		1850	#NAME?	#NAME?		1850	#NAME?	#NAME?		1850	#NAME?	#NAME?
	1851	#NAME?	#NAME?		1851	#NAME?	#NAME?		1851	#NAME?	#NAME?		1851	#NAME?	#NAME?		1851	#NAME?	#NAME?
	1852	#NAME?	#NAME?		1852	#NAME?	#NAME?		1852	#NAME?	#NAME?		1852	#NAME?	#NAME?		1852	#NAME?	#NAME?
	1853	#NAME?	#NAME?		1853	#NAME?	#NAME?		1853	#NAME?	#NAME?		1853	#NAME?	#NAME?		1853	#NAME?	#NAME?
	1854	#NAME?	#NAME?		1854	#NAME?	#NAME?		1854	#NAME?	#NAME?		1854	#NAME?	#NAME?		1854	#NAME?	#NAME?
	1855	#NAME?	#NAME?		1855	#NAME?	#NAME?		1855	#NAME?	#NAME?		1855	#NAME?	#NAME?		1855	#NAME?	#NAME?
	1856	#NAME?	#NAME?		1856	#NAME?	#NAME?		1856	#NAME?	#NAME?		1856	#NAME?	#NAME?		1856	#NAME?	#NAME?
	1857	#NAME?	#NAME?		1857	#NAME?	#NAME?		1857	#NAME?	#NAME?		1857	#NAME?	#NAME?		1857	#NAME?	#NAME?
	1858	#NAME?	#NAME?		1858	#NAME?	#NAME?		1858	#NAME?	#NAME?		1858	#NAME?	#NAME?		1858	#NAME?	#NAME?
	1859	#NAME?	#NAME?		1859	#NAME?	#NAME?		1859	#NAME?	#NAME?		1859	#NAME?	#NAME?		1859	#NAME?	#NAME?
[truncated: 8,141 more rows]

## Sheet: 5
Growth on RTE Food						Temperature Abuse
[truncated: 17 more rows]

[truncated: 4 more sheets: 6, rsklibSimData, 7, A]
